# Supplementary material for: Quantitative Structure-Activity Relationship Modeling of the Amplex Ultrared Assay to Predict Thyroperoxidase Inhibitory Activity
Source: Front Pharmacol. 2021 Aug 12;12:713037. doi: 10.3389/fphar.2021.713037 (PMC8387701; doi:10.3389/fphar.2021.713037)
Supplement: Supplementary file 1 [file DataSheet1.CSV]

ID;SMILES;AUR-TPO_CLASS;AUR-TPO_HSE;AUR-TPO_LSE;AUR-TPO_NSE;AMW;Mv;Mp;Mi;RBF;nN;nO;nS;nHM;nHet;nX;C%;N%;O%;nCsp;totalcharge;nCIR;MCD;RFD;RCI;NRS;NNRS;nR03;nR04;nR05;nR07;nR08;nR09;nR10;nR11;nR12;ARR;D/Dtr05;D/Dtr09;D/Dtr10;D/Dtr11;D/Dtr12;DBI;HNar;BLI;PJI2;DECC;Wap;PW5;MAXDN;MAXDP;Psi_i_t;Psi_i_0d;LOC;SRW05;X3A;X4A;X5A;X0Av;X4Av;X5Av;AAC;IDDE;IVDE;rGes;Yindex;IC1;SIC4;CIC0;CIC2;AVS_X;ChiA_X;SpPos…
1;Oc1ccc(c(O)c1)CCCCCC;HSE;1;1;1;6.072;0.568;0.618;1.13;0.156;0;2;0;0;2;0;37.5;0;6.3;0;0;1;0.429;0;1;1;1;0;0;0;0;0;0;0;0;0;0.429;0;0;0;0;0;2.55;1.75;1.124;1;1.184;808;0.077;1.542;3.488;0.007;0.001;2.108;0;0.213;0.142;0.091;0.619;0.072;0.042;1.248;3.379;1.414;1;1.055;2.762;0.908;3.752;1.297;0.962;0.997;0.304;2;0;1.4191;154.652;10.7295;3.294;0.293;3.72;1.377;1.25;1.374;5.213;16.607;-0.037;-0.017;0.…
2;c1cc(ccc1C(c2ccc(cc2)N(C)C)=C3C=CC(C=C3)=[N+](C)C)N(C)C;NSE;0;0;1;6.424;0.606;0.66;1.122;0.067;3;0;0;0;3;0;43.1;5.2;0;0;1;3;0.643;0;1;3;1;0;0;0;0;0;0;0;0;0;0.4;0;0;0;0;0;3.873;1.826;0.97;1;1.561;8592;0.087;0.464;0.213;0;0;0.993;0;0.184;0.117;0.073;0.637;0.05;0.026;1.236;2.636;1.531;0.25;0.671;2.865;0.663;4.622;2.467;0.955;0.997;0.29;2;0;1.1328;643.419;12.1234;3.539;0.269;3.861;1.492;1.309;1.493…
7;Nc1cccc2c(N)cccc12;LSE;0;1;1;7.192;0.643;0.684;1.121;0;2;0;0;0;2;0;45.5;9.1;0;0;0;3;0.833;0.2;1.2;1;0.5;0;0;0;0;0;0;1;0;0;0.846;0;0;38.619;0;0;1.414;1.895;0.88;0.667;0.667;1159;0.097;0.889;1.77;0.011;0.002;0.73;0;0.184;0.121;0.08;0.552;0.045;0.025;1.349;2.252;1.459;0.5;1.462;2.413;0.735;3.111;1.614;0.965;0.996;0.3;2;0;0.6616;247.6;14.6918;3.649;0.263;3.918;1.559;1.317;1.56;4.935;10.459;-0.035;0…
8;O=C1N(N=C(OC)S1)CSP(OC)(OC)=S;HSE;1;1;1;11.199;0.667;0.75;1.126;0.222;2;4;3;4;10;0;22.2;7.4;14.8;0;0;1;0.312;0;1;1;1;0;0;1;0;0;0;0;0;0;0;50.136;0;0;0;0;3.536;1.641;1.7;0.8;1.086;995;0.066;3.157;4.415;0.001;0;1.977;2.398;0.213;0.129;0.084;0.766;0.154;0.101;2.225;3.5;1.749;0.875;1.191;3.095;0.795;2.53;1.279;0.943;0.994;0.317;1.983;0.089;1.7736;170.131;11.1127;3.747;0.258;4.819;1.5;1.24;1.408;5.04…
9;O=C1NC(=O)SC1Cc4ccc(OCC3(Oc2c(c(c(O)c(c2CC3)C)C)C)(C))cc4;HSE;1;1;1;7.614;0.632;0.669;1.118;0.082;1;5;1;1;7;0;41.4;1.7;8.6;0;0;5;0.677;0.095;1.095;3;0.75;0;0;1;0;0;0;1;0;0;0.353;98.873;0;151.883;0;0;3.391;1.833;0.996;0.889;2.117;32147;0.099;1.951;4.736;0;0;0.645;2.398;0.183;0.112;0.071;0.614;0.058;0.032;1.547;4.632;1.705;0.935;0.428;3.524;0.855;4.311;1.152;0.946;0.996;0.29;1.997;0.089;0.7286;97…
10;n1c[nH]c2c1N=C(N)NC2=S;LSE;0;1;1;10.451;0.706;0.73;1.151;0;5;0;1;1;6;0;31.3;31.3;0;0;0;3;0.818;0.222;1.222;1;0.5;0;0;1;0;0;1;0;0;0;0.417;17.623;32.78;0;0;0;1.414;1.886;0.842;0.667;0.496;865;0.086;1.38;1.397;0.009;-0.005;0.762;2.398;0.179;0.122;0.076;0.57;0.038;0.018;1.823;2.914;1.495;1;1.529;3.5;0.969;2.177;0.125;0.958;0.997;0.286;1.959;0.13;0.6951;193.417;13.0584;3.808;0.256;4.024;1.569;1.313…
11;O=C(OCC)CC(C(=O)OCC)SP(OC)(OC)=S;HSE;1;1;1;8.695;0.601;0.666;1.131;0.297;0;6;2;3;9;0;26.3;0;15.8;0;0;0;0;0;0;0;0;0;0;0;0;0;0;0;0;0;0;0;0;0;0;0;4.796;1.551;1.627;0.8;1.069;738;0.075;3.454;4.802;0;0;2.187;0;0.22;0.14;0.086;0.734;0.198;0.125;1.789;3.787;1.7;0.895;2.273;2.756;0.764;3.459;1.395;0.939;0.994;0.311;2;0;4.6541;171;18;3.479;0.277;4.823;1.408;1.218;1.346;5.429;36.825;0.395;0.315;-0.06;-0…
12;O=C2Oc1cc(cnc1N2CSP(=O)(OC)OC)Cl;HSE;1;1;1;11.197;0.696;0.734;1.128;0.167;2;5;1;3;10;1;31;6.9;17.2;0;0;3;0.474;0.222;1.222;1;0.5;0;0;1;0;0;1;0;0;0;0.3;40.573;75.674;0;0;0;3.536;1.74;1.276;1;1.274;3305;0.083;4.074;4.878;0;0;1.743;2.398;0.19;0.115;0.071;0.658;0.085;0.045;2.259;3.682;1.763;0.895;0.922;3.823;0.847;2.599;0.742;0.946;0.995;0.302;1.983;0.06;0.9783;385.069;13.7261;3.782;0.254;4.593;1.…
13;O=C(OCCCCCCCC)c1cc(O)c(O)c(O)c1;HSE;1;1;1;6.723;0.58;0.611;1.134;0.214;0;5;0;0;5;0;35.7;0;11.9;0;0;1;0.3;0;1;1;1;0;0;0;0;0;0;0;0;0;0.3;0;0;0;0;0;3.606;1.714;1.047;1;1.7;2026;0.075;2.308;4.67;0;0;2.661;0;0.214;0.134;0.087;0.588;0.06;0.032;1.385;3.546;1.5;0.85;0.838;2.934;0.855;4.008;1.745;0.956;0.997;0.307;2;0;1.6693;271.592;13.339;3.326;0.289;3.834;1.377;1.225;1.375;5.826;24.697;-0.03;0.029;0.…
14;Oc1cc(c(O)cc1C(C)(C)C)C(C)(C)C;HSE;1;1;1;5.852;0.559;0.613;1.131;0.053;0;2;0;0;2;0;36.8;0;5.3;0;0;1;0.375;0;1;1;1;0;0;0;0;0;0;0;0;0;0.375;0;0;0;0;0;3.742;1.477;1.05;0.75;1.125;986;0.077;1.419;4.004;0.003;0;1.125;0;0.173;0.118;0.076;0.691;0.052;0.027;1.211;1.811;1.75;0.375;1.605;2.496;0.476;4.037;2.752;0.879;0.996;0.253;2;0;1.7883;205.4;12.4046;3.323;0.266;3.851;1.263;1.263;1.26;5.534;28.545;-0…
15;O=C(O)C(Nc2ccccc2(C(=O)c1ccccc1))Cc5ccc(OCCc3nc(oc3C)c4ccccc4)cc5;NSE;0;0;1;7.699;0.662;0.689;1.111;0.16;2;5;0;0;7;0;47.9;2.8;7;0;0;5;0.707;0;1;5;1;0;0;1;0;0;0;0;0;0;0.644;138.323;0;0;0;0;4.301;2;0.893;0.917;2.708;77677;0.1;2.676;6.066;0;0;0.589;2.398;0.187;0.12;0.08;0.552;0.046;0.025;1.448;4.919;1.282;0.829;0.311;3.444;0.894;4.701;1.823;0.974;0.998;0.301;1.998;0.089;0.7048;1345.983;12.3733;3.…
16;Oc2cc1ccccc1c3ccccc23;NSE;0;0;1;7.77;0.694;0.73;1.091;0;0;1;0;0;1;0;56;0;4;0;0;6;0.933;0.286;1.286;1;0.333;0;0;0;0;0;0;2;0;0;0.941;0;0;76.766;0;0;1.581;2.093;0.875;0.75;0.764;4075;0.121;1.315;3.869;0.005;0;0.521;0;0.171;0.11;0.072;0.543;0.043;0.024;1.183;3.774;1.231;1;1.098;2.042;0.897;3.461;1.861;0.981;0.997;0.3;2;0;0.4642;522.338;18.7569;3.793;0.258;4.025;1.654;1.347;1.652;5.115;11.012;0.011…
18;Oc1ccc(cc1)C(c2ccc(O)cc2)C(Cl)(Cl)Cl;HSE;1;1;1;10.587;0.72;0.76;1.105;0.065;0;2;0;3;5;3;46.7;0;6.7;0;0;2;0.632;0;1;2;1;0;0;0;0;0;0;0;0;0;0.6;0;0;0;0;0;3.317;1.74;0.999;1;1.075;2296;0.098;2.784;3.316;0;0;0.954;0;0.18;0.116;0.079;0.631;0.06;0.032;1.637;2.84;1.763;0.421;1.035;2.882;0.696;3.27;1.758;0.934;0.997;0.279;2;0;1.2965;311.162;11.2328;3.801;0.255;4.25;1.624;1.31;1.44;5.467;14.961;-0.024;0…
19;O=C1OC(CC(O)=C1Sc2cc(c(cc2C(C)(C)C)CO)C)(CCc3ccc(N)cc3)C(C)C;NSE;0;0;1;6.813;0.599;0.65;1.123;0.11;1;4;1;1;6;0;39.4;1.4;5.6;0;0;3;0.529;0;1;3;1;0;0;0;0;0;0;0;0;0;0.333;0;0;0;0;0;4.528;1.714;1.05;0.889;2.106;19388;0.099;2.15;6.237;0;0;0.978;0;0.179;0.113;0.071;0.644;0.065;0.037;1.426;4.312;1.809;0.853;0.615;3.544;0.832;4.723;1.459;0.933;0.996;0.28;2;0;1.12;935.449;14.4648;3.508;0.267;4.053;1.40…
22;Nc1cccc(N)c1;HSE;1;1;1;6.76;0.601;0.643;1.14;0;2;0;0;0;2;0;37.5;12.5;0;0;0;1;0.75;0;1;1;1;0;0;0;0;0;0;0;0;0;0.75;0;0;0;0;0;1;1.714;0.9;0.333;0.5;182;0.06;0.954;1.379;0.037;0.026;0.875;0;0.22;0.158;0.097;0.558;0.051;0.028;1.406;1.561;1.5;0.625;1.945;2.25;0.75;2.594;1.375;0.947;0.998;0.286;2;0;1.0706;69.167;8.4152;3.434;0.276;3.638;1.422;1.28;1.431;4.504;6.503;-0.086;0.027;-0.36;0.05;-0.41;0.989…
23;O=C(Nc1ccccc1)C2=C(OCCS2)C;HSE;1;1;1;8.115;0.648;0.694;1.115;0.067;1;2;1;1;4;0;41.4;3.4;6.9;0;0;2;0.75;0;1;2;1;0;0;0;0;0;0;0;0;0;0.353;0;0;0;0;0;2.345;1.92;1.074;0.8;1.016;1797;0.085;1.756;4.908;0.003;0;0.625;0;0.198;0.135;0.088;0.615;0.07;0.043;1.647;3.625;1.299;0.875;0.901;3.38;0.881;3.211;0.935;0.971;0.997;0.301;2;0;1.0192;244.386;10.7016;3.591;0.272;3.92;1.514;1.277;1.487;5.216;15.471;0.06…
24;Nc1ccc(c(N)c1)C;LSE;0;1;1;6.431;0.587;0.635;1.14;0;2;0;0;0;2;0;36.8;10.5;0;0;0;1;0.667;0;1;1;1;0;0;0;0;0;0;0;0;0;0.667;0;0;0;0;0;1.225;1.636;0.938;0.667;0.593;243;0.071;0.946;1.541;0.029;-0.014;0.881;0;0.22;0.14;0.095;0.599;0.051;0.03;1.36;2.725;1.585;1;1.921;2.866;0.892;2.888;1.027;0.933;0.997;0.296;2;0;1.1678;83.833;8.998;3.409;0.274;3.709;1.419;1.277;1.425;4.686;9.065;-0.069;0.174;-0.314;-0…
25;C1(N(C)CN(C)CS1)(=S);HSE;1;1;1;8.543;0.607;0.703;1.131;0;2;0;2;2;4;0;26.3;10.5;0;0;0;1;0.667;0;1;1;1;0;0;0;0;0;0;0;0;0;0;0;0;0;0;0;1.225;1.636;1.386;0.667;0.593;243;0.071;0.659;1.377;0.049;-0.012;0.881;0;0.22;0.14;0.095;0.806;0.126;0.093;1.678;2.725;1.585;1;1.921;2.394;0.833;2.57;1.027;0.933;0.997;0.296;2;0;1.1678;83.833;8.998;3.573;0.272;4.094;1.507;1.27;1.332;4.465;30.51;0.054;0.205;-0.033;-…
26;O=C(OC3C(C)C(OC)C=COC1(Oc4c(C1(=O))c5c(O)c(C=NN2CCN(C)CC2)c(NC(=O)C(=CC=CC(C)C(O)C(C)C(O)C3(C))C)c(O)c5(c(O)c4C))C)C;HSE;1;1;1;7.035;0.597;0.624;1.134;0.041;4;12;0;0;16;0;36.8;3.4;10.3;0;0;15;0.61;0.444;1.306;2;0.4;0;0;1;0;0;1;1;0;0;0.175;81.538;148.569;171.466;0;0;4.637;1.723;0.942;0.75;2.285;409467;0.104;3.293;7.426;0;0;0.887;2.398;0.179;0.105;0.065;0.599;0.047;0.024;1.536;5.611;1.661;0.966;…
27;Nc1ccc(cc1)Nc2ccccc2;HSE;1;1;1;7.087;0.641;0.685;1.118;0.074;2;0;0;0;2;0;46.2;7.7;0;0;0;2;0.857;0;1;2;1;0;0;0;0;0;0;0;0;0;0.8;0;0;0;0;0;1.581;2;0.904;0.8;1;1407;0.092;0.886;1.592;0.006;0.001;0.544;0;0.206;0.133;0.091;0.555;0.048;0.027;1.314;2.896;1.095;0.714;0.877;2.14;0.853;3.386;2.031;0.978;0.999;0.307;2;0;0.9347;200.052;10.0307;3.577;0.273;3.684;1.565;1.308;1.565;4.987;11.743;-0.003;-0.076;…
28;Oc1ccc(O)c(c1)C(C)(C)C;HSE;1;1;1;6.394;0.581;0.625;1.128;0.038;0;2;0;0;2;0;38.5;0;7.7;0;0;1;0.5;0;1;1;1;0;0;0;0;0;0;0;0;0;0.5;0;0;0;0;0;2.739;1.548;0.984;0.667;0.667;480;0.082;1.474;3.459;0.009;0.002;1.124;0;0.188;0.125;0.09;0.636;0.051;0.028;1.296;2.355;1.825;0.833;1.848;2.824;0.728;3.405;1.694;0.902;0.997;0.271;2;0;1.4521;129.033;10.4111;3.372;0.269;3.773;1.336;1.262;1.334;5.197;17.369;-0.04…
29;Nc1ccc(cc1(N))C;NSE;0;0;1;6.431;0.587;0.635;1.14;0;2;0;0;0;2;0;36.8;10.5;0;0;0;1;0.667;0;1;1;1;0;0;0;0;0;0;0;0;0;0.667;0;0;0;0;0;1.225;1.636;0.938;0.667;0.593;243;0.071;1.013;1.496;0.029;-0.014;0.881;0;0.22;0.14;0.095;0.599;0.053;0.03;1.36;2.725;1.585;1;1.921;2.866;0.842;2.888;1.132;0.933;0.997;0.296;2;0;1.1678;83.833;8.998;3.409;0.274;3.71;1.413;1.277;1.416;4.749;9.104;-0.069;0.174;-0.291;-0.…
32;O=S(=O)(c1ccc(O)c(c1)CC=C)c2ccc(O)c(c2)CC=C;HSE;1;1;1;8.059;0.653;0.691;1.11;0.143;0;4;1;1;5;0;43.9;0;9.8;0;0;2;0.522;0;1;2;1;0;0;0;0;0;0;0;0;0;0.5;0;0;0;0;0;3.606;1.736;1.061;1;1.452;4562;0.102;4.662;5.754;0;0;1.315;0;0.185;0.117;0.075;0.582;0.069;0.04;1.501;3.219;1.731;0.478;0.894;3.296;0.781;3.857;1.403;0.947;0.996;0.299;2;0;1.2769;444.837;13.299;3.668;0.26;4.739;1.548;1.316;1.542;5.853;28.…
33;N#CSCSC#N;HSE;1;1;1;14.468;0.824;0.923;1.093;0.25;2;0;2;2;4;0;33.3;22.2;0;2;0;0;0;0;0;0;0;0;0;0;0;0;0;0;0;0;0;0;0;0;0;0;2.236;1.556;1.702;1;0.898;56;0.043;0.951;1.883;0.029;-0.055;1.95;0;0.302;0.226;0.177;0.722;0.247;0.119;1.975;1.95;0.863;0.571;1.73;2.281;0.608;1.195;0.889;0.975;0.998;0.338;2;0;2.4475;21;6;3.719;0.266;3.937;1.762;1.355;1.586;3.642;0.325;-0.118;-0.414;0.054;0.019;0.01;0.002;0;…
35;N#CSCSc2nc1ccccc1s2;LSE;0;1;1;11.919;0.783;0.874;1.079;0.143;2;0;3;3;5;0;45;10;0;1;0;3;0.643;0.222;1.222;1;0.5;0;0;1;0;0;1;0;0;0;0.667;26.148;50.955;0;0;0;2.345;2;1.336;0.8;1.163;1645;0.093;0.754;2.367;0.006;0.001;1.632;2.398;0.19;0.122;0.082;0.685;0.118;0.075;1.782;3.039;1.095;1;0.886;3.422;0.977;2.54;0.6;0.985;0.999;0.307;1.969;0.089;0.7905;242.287;12.0029;3.975;0.251;4.346;1.728;1.372;1.596…
36;Oc1ccc(O)cc1;HSE;1;1;1;7.866;0.644;0.657;1.119;0;0;2;0;0;2;0;42.9;0;14.3;0;0;1;0.75;0;1;1;1;0;0;0;0;0;0;0;0;0;0.75;0;0;0;0;0;1;1.714;0.851;0.667;0.75;182;0.08;1.497;2.646;0.025;0.029;0.875;0;0.23;0.143;0.109;0.525;0.045;0.024;1.449;0.811;1.5;0.375;1.848;2.236;0.587;2.359;1.571;0.947;0.998;0.307;2;0;1.0821;68.667;8.3067;3.475;0.273;3.646;1.477;1.261;1.476;4.686;5.545;-0.106;-0.063;-0.307;-0.137…
37;Oc1ccc(C=CC)cc1(OC);HSE;1;1;1;6.842;0.608;0.645;1.121;0.083;0;2;0;0;2;0;41.7;0;8.3;0;0;1;0.5;0;1;1;1;0;0;0;0;0;0;0;0;0;0.5;0;0;0;0;0;2.121;1.714;0.943;0.75;0.917;521;0.088;1.495;3.254;0.009;0.002;1.528;0;0.205;0.138;0.09;0.604;0.05;0.027;1.325;2.626;1.5;1;1.449;3.174;0.914;3.26;0.594;0.962;0.996;0.318;2;0;1.3701;126.719;10.2089;3.408;0.28;3.739;1.465;1.272;1.463;4.987;10.337;-0.003;0.079;0;-0.…
39;O=C(Oc1cc(cc(O)c1(O))C(=O)OCC%10OC(OC(=O)c3cc(O)c(O)c(OC(=O)c2cc(O)c(O)c(O)c2)c3)C(OC(=O)c5cc(O)c(O)c(OC(=O)c4cc(O)c(O)c(O)c4)c5)C(OC(=O)c7cc(O)c(O)c(OC(=O)c6cc(O)c(O)c(O)c6)c7)C%10(OC(=O)c9cc(O)c(O)c(OC(=O)c8cc(O)c(O)c(O)c8)c9))c%11cc(O)c(O)c(O)c%11;NSE;0;0;1;9.777;0.704;0.671;1.117;0.168;0;46;0;0;46;0;43.7;0;26.4;0;0;11;0.541;0;1;11;1;0;0;0;0;0;0;0;0;0;0.455;0;0;0;0;0;7.969;1.76;0.754;0.867;…
40;O=C(O)C(N)(C)Cc1ccc(O)c(O)c1;HSE;1;1;1;7.544;0.609;0.621;1.137;0.107;1;4;0;0;5;0;35.7;3.6;14.3;0;0;1;0.4;0;1;1;1;0;0;0;0;0;0;0;0;0;0.4;0;0;0;0;0;3.391;1.565;0.872;1;1.04;846;0.065;2.782;3.74;0.001;0;1.571;0;0.212;0.123;0.081;0.551;0.051;0.027;1.617;3.457;1.806;1;1.333;3.571;0.92;3.19;0.795;0.91;0.997;0.277;2;0;1.6935;171.405;11.1346;3.427;0.267;3.744;1.368;1.239;1.366;5.741;21.304;-0.096;0.18;…
41;O=C(OC(C)C)NNc1cc(ccc1(OC))c2ccccc2;NSE;0;0;1;7.152;0.617;0.648;1.128;0.14;2;3;0;0;5;0;40.5;4.8;7.1;0;0;2;0.545;0;1;2;1;0;0;0;0;0;0;0;0;0;0.522;0;0;0;0;0;3.464;1.833;0.921;1;1.479;4203;0.085;2.206;4.545;0;0;1.775;0;0.192;0.13;0.08;0.587;0.045;0.023;1.519;4.061;1.435;0.864;0.775;3.22;0.866;3.873;1.423;0.963;0.997;0.301;2;0;1.1641;401.703;12.5747;3.489;0.276;3.795;1.49;1.267;1.488;5.56;20.762;0.…
44;Nc1ccc(cc1)CCCCC;HSE;1;1;1;5.631;0.56;0.624;1.132;0.138;1;0;0;0;1;0;37.9;3.4;0;0;0;1;0.5;0;1;1;1;0;0;0;0;0;0;0;0;0;0.5;0;0;0;0;0;2.236;1.8;1.168;0.8;1.097;536;0.081;0.811;1.582;0.023;0.002;1.925;0;0.223;0.144;0.098;0.643;0.079;0.044;1.15;3.085;1.252;0.833;1.084;2.761;0.838;3.708;1.251;0.971;0.998;0.315;2;0;1.3437;117.305;9.4493;3.281;0.296;3.628;1.415;1.26;1.417;4.891;12.77;-0.021;-0.057;-0.05…
46;O=C(OC)C=C(OP(=O)(OC)OC)C;HSE;1;1;1;8.303;0.589;0.62;1.144;0.231;0;6;0;1;7;0;25.9;0;22.2;0;0;0;0;0;0;0;0;0;0;0;0;0;0;0;0;0;0;0;0;0;0;0;4.123;1.487;1.178;1;1.082;332;0.047;4.386;4.371;0.001;0.001;2.074;0;0.238;0.154;0.102;0.669;0.085;0.054;1.671;3.182;1.727;0.857;2.148;2.911;0.774;3.084;1.381;0.924;0.994;0.313;2;0;3.9636;91;13;3.387;0.274;4.427;1.375;1.185;1.36;5.139;18.543;0.35;0.311;-0.431;-0…
47;Oc1ccccc1(O);HSE;1;1;1;7.866;0.644;0.657;1.119;0;0;2;0;0;2;0;42.9;0;14.3;0;0;1;0.75;0;1;1;1;0;0;0;0;0;0;0;0;0;0.75;0;0;0;0;0;1;1.714;0.853;0.333;0.5;182;0.057;1.743;2.669;0.025;0.029;0.875;0;0.231;0.15;0.102;0.525;0.046;0.026;1.449;2;1.5;0.5;2.091;2.236;0.737;2.359;1.286;0.951;0.997;0.31;2;0;1.0609;70;8.5279;3.475;0.274;3.67;1.48;1.267;1.479;4.888;5.666;-0.106;-0.063;-0.064;-0.415;0.308;1.272;…
50;Nc1ccc2ccccc2(c1);HSE;1;1;1;7.16;0.656;0.703;1.108;0;1;0;0;0;1;0;50;5;0;0;0;3;0.909;0.2;1.2;1;0.5;0;0;0;0;0;0;1;0;0;0.917;0;0;34.804;0;0;1.225;2;0.901;1;0.76;942;0.101;0.844;1.624;0.02;-0.004;0.629;0;0.19;0.124;0.084;0.556;0.048;0.027;1.234;3.278;1.241;1;1.365;2.157;0.907;3.087;1.52;0.975;0.998;0.299;2;0;0.629;215.667;13.9763;3.672;0.265;3.858;1.6;1.34;1.604;4.728;8.64;-0.002;-0.043;-0.184;-0.…
51;Nc1ccccc1(N);LSE;0;1;1;6.76;0.601;0.643;1.14;0;2;0;0;0;2;0;37.5;12.5;0;0;0;1;0.75;0;1;1;1;0;0;0;0;0;0;0;0;0;0.75;0;0;0;0;0;1;1.714;0.902;0.333;0.5;182;0.057;1.021;1.395;0.037;0.026;0.875;0;0.231;0.15;0.102;0.558;0.051;0.029;1.406;2;1.5;0.5;2.091;2.25;0.687;2.594;1.5;0.951;0.997;0.31;2;0;1.0609;70;8.5279;3.434;0.277;3.655;1.477;1.275;1.478;4.605;6.726;-0.086;0.027;-0.185;-0.45;0.355;0.989;0;0;0…
52;Nc1ccc(cc1)Cl;HSE;1;1;1;9.113;0.674;0.725;1.121;0;1;0;0;1;2;1;42.9;7.1;0;0;0;1;0.75;0;1;1;1;0;0;0;0;0;0;0;0;0;0.75;0;0;0;0;0;1;1.714;1.004;0.667;0.75;182;0.08;0.945;1.445;0.036;0.026;0.875;0;0.23;0.143;0.109;0.628;0.059;0.037;1.592;0.811;1.5;0.75;1.848;2.522;0.812;2.216;1;0.947;0.998;0.307;2;0;1.0821;68.667;8.3067;3.657;0.266;3.87;1.604;1.305;1.478;4.444;8.17;-0.028;0.036;-0.217;-0.126;0.637;-…
53;O=C(O)C(=O)Nc3cc(c(Oc1ccc(O)c2c1CCC2)c(c3)C)C;HSE;1;1;1;7.759;0.644;0.662;1.12;0.087;1;5;0;0;6;0;43.2;2.3;11.4;0;0;4;0.6;0.133;1.133;2;0.667;0;0;1;0;0;1;0;0;0;0.444;55.263;104.493;0;0;0;3.464;1.807;0.893;0.857;1.763;10770;0.091;3.199;4.305;0;0;1.237;2.398;0.181;0.113;0.071;0.562;0.05;0.024;1.527;4.244;1.554;0.88;0.639;3.601;0.861;3.933;1.08;0.949;0.997;0.285;1.994;0.13;0.864;636.96;13.5259;3.5…
54;O=C(OCCC)c1cc(O)c(O)c(O)c1;HSE;1;1;1;7.86;0.62;0.624;1.131;0.148;0;5;0;0;5;0;37;0;18.5;0;0;1;0.4;0;1;1;1;0;0;0;0;0;0;0;0;0;0.4;0;0;0;0;0;2.828;1.636;0.896;0.8;1.067;891;0.086;2.318;4.293;0.001;0;1.831;0;0.207;0.126;0.083;0.548;0.038;0.02;1.501;3.507;1.585;0.733;1.299;3.351;0.854;3.254;0.899;0.941;0.996;0.307;2;0;1.6039;178.143;11.5344;3.424;0.276;3.834;1.422;1.227;1.42;5.63;14.489;-0.061;0.124…
55;OC34(N=C(c1ccccc1)SC4(Cc2cc(ccc23)Cl));LSE;0;1;1;9.432;0.716;0.767;1.096;0.029;1;1;1;2;4;1;50;3.1;3.1;0;0;7;0.9;0.222;1.222;2;0.5;0;0;2;0;1;1;0;0;1;0.522;59.49;58.936;0;0;78.262;2.449;2.051;1.012;0.833;1.42;11981;0.113;2.351;4.954;0.001;0;0.548;3.045;0.164;0.102;0.064;0.608;0.062;0.036;1.656;3.722;1.544;0.9;0.716;3.289;0.937;3.344;1.024;0.967;0.998;0.287;1.975;0.11;0.5195;669.325;15.2518;3.854…
57;O=C3OC(c1ccc(O)cc1)(c2ccc(O)cc2)c4ccccc34;HSE;1;1;1;8.377;0.699;0.714;1.099;0.049;0;4;0;0;4;0;52.6;0;10.5;0;0;5;0.875;0.095;1.095;3;0.75;0;0;1;0;0;1;0;0;0;0.667;45.669;87.55;0;0;0;2.55;1.986;0.837;1;1.042;9294;0.128;2.352;5.441;0;0;0.566;2.398;0.163;0.099;0.065;0.527;0.039;0.021;1.36;3.403;1.564;0.625;0.808;2.701;0.799;3.888;1.911;0.967;0.997;0.295;1.985;0.045;0.7446;704.167;13.4415;3.723;0.25…
58;Nc1cccc(c1(N))C;LSE;0;1;1;6.431;0.587;0.635;1.14;0;2;0;0;0;2;0;36.8;10.5;0;0;0;1;0.667;0;1;1;1;0;0;0;0;0;0;0;0;0;0.667;0;0;0;0;0;1.225;1.636;0.94;0.333;0.444;243;0.054;1.005;1.557;0.029;-0.014;0.881;0;0.222;0.142;0.089;0.599;0.054;0.028;1.36;2.503;1.585;0.889;2.09;2.866;0.892;2.888;1.027;0.937;0.995;0.302;2;0;1.1516;85.167;9.2043;3.409;0.274;3.726;1.422;1.275;1.424;4.759;9.359;-0.069;0.174;-0.…
60;c1ccc2cc3ccccc3(cc2(c1));HSE;1;1;1;7.427;0.693;0.742;1.086;0;0;0;0;0;0;0;58.3;0;0;0;0;6;1;0.286;1.286;1;0.333;0;0;0;0;0;0;2;0;0;1;0;0;71.207;0;0;1.414;2.211;0.902;0.75;0.898;3516;0.114;0.355;0.241;0.011;0.001;0;0;0.178;0.115;0.075;0.555;0.047;0.026;0.98;1.557;0.863;0.286;1.009;1.483;0.6;3.605;2.467;0.99;0.999;0.304;2;0;0.444;470.238;17.8615;3.81;0.259;3.966;1.689;1.38;1.689;4.907;10.439;0.055;…
61;O=C(OCC)c1ccc(cc1)C3CCC(NCC(O)COc2ccc(O)c(c2)NS(=O)(=O)C)CC3;HSE;1;1;1;7.343;0.604;0.638;1.131;0.169;2;7;1;1;10;0;36.2;2.9;10.1;0;0;3;0.514;0;1;3;1;0;0;0;0;0;0;0;0;0;0.324;0;0;0;0;0;4.743;1.818;1.107;1;2.89;27591;0.091;4.458;4.813;0;0;1.229;0;0.193;0.125;0.082;0.597;0.067;0.039;1.605;4.501;1.608;0.857;0.397;3.741;0.892;4.503;1.089;0.951;0.998;0.292;2;0;0.9913;886.437;13.2906;3.535;0.272;4.687;…
62;Oc1ccc(OC)cc1C(C)(C)C;HSE;1;1;1;6.216;0.574;0.621;1.129;0.069;0;2;0;0;2;0;37.9;0;6.9;0;0;1;0.462;0;1;1;1;0;0;0;0;0;0;0;0;0;0.462;0;0;0;0;0;2.915;1.576;0.998;1;0.769;599;0.082;1.34;3.611;0.008;-0.001;1.23;0;0.19;0.124;0.082;0.661;0.052;0.028;1.27;2.931;1.826;0.846;1.691;2.814;0.73;3.588;1.545;0.915;0.996;0.278;2;0;1.5066;146.1;10.8933;3.345;0.273;3.774;1.348;1.252;1.344;5.168;18.489;0.002;0.245…
66;Nc1ccc(cc1C)Cc2ccc(N)c(c2)C;HSE;1;1;1;6.467;0.607;0.66;1.123;0.056;2;0;0;0;2;0;42.9;5.7;0;0;0;2;0.706;0;1;2;1;0;0;0;0;0;0;0;0;0;0.667;0;0;0;0;0;2;1.789;0.96;1;1.149;2316;0.084;0.817;1.81;0.003;0;0.732;0;0.203;0.124;0.081;0.607;0.057;0.031;1.253;3.146;1.549;0.529;0.85;2.929;0.735;3.876;1.629;0.948;0.997;0.296;2;0;1.042;274.892;11.1896;3.515;0.269;3.76;1.469;1.309;1.471;5.309;20.191;-0.011;0.154…
67;Oc1c(cc(cc1Br)C(c2cc(c(O)c(c2)Br)Br)(C)C)Br;LSE;0;1;1;16.481;0.75;0.831;1.094;0.059;0;2;0;4;6;4;45.5;0;6.1;0;0;2;0.571;0;1;2;1;0;0;0;0;0;0;0;0;0;0.545;0;0;0;0;0;3.162;1.626;1.252;1;1.224;3398;0.092;1.558;3.85;0;0;0.74;0;0.189;0.11;0.07;0.836;0.088;0.047;1.662;2.869;1.726;0.381;1.015;3.302;0.655;3.383;1.743;0.918;0.995;0.284;2;0;1.2788;391.622;12.8153;4.555;0.236;6.896;2.23;1.342;1.418;5.682;14…
68;O=[N+]([O-])c1ccc(OC)c(N)c1;HSE;1;1;1;8.408;0.638;0.633;1.144;0.1;2;3;0;0;5;0;35;10;15;0;0;1;0.5;0;1;1;1;0;0;0;0;0;0;0;0;0;0.5;0;0;0;0;0;2.345;1.636;0.807;0.75;1.056;504;0.077;2.504;3.262;0.003;0.003;1.258;0;0.203;0.136;0.084;0.54;0.042;0.02;1.802;2.459;1.585;0.917;1.531;3.309;0.899;2.52;0.675;0.941;0.995;0.297;2;0;1.4271;126.633;10.1756;3.549;0.266;3.865;1.497;1.256;1.493;5.075;9.179;0.02;0.1…
69;Nc1ccc(cc1(N))Cl;NSE;0;0;1;8.912;0.653;0.697;1.137;0;2;0;0;1;3;1;37.5;12.5;0;0;0;1;0.667;0;1;1;1;0;0;0;0;0;0;0;0;0;0.667;0;0;0;0;0;1.225;1.636;0.961;0.667;0.593;243;0.071;1.137;1.47;0.02;-0.015;0.881;0;0.22;0.14;0.095;0.613;0.056;0.032;1.677;2.725;1.585;1;1.921;2.656;0.875;2.323;1.047;0.933;0.997;0.296;2;0;1.1678;83.833;8.998;3.626;0.263;3.903;1.542;1.286;1.416;4.748;9.167;-0.051;0.088;-0.22;-…
70;O=C(O)c1ccc(N)cc1;HSE;1;1;1;8.068;0.649;0.659;1.127;0.059;1;2;0;0;3;0;41.2;5.9;11.8;0;0;1;0.6;0;1;1;1;0;0;0;0;0;0;0;0;0;0.6;0;0;0;0;0;2;1.667;0.836;1;1;314;0.072;2.597;3.271;0.009;0.009;1.185;0;0.215;0.139;0.091;0.524;0.045;0.024;1.658;2.446;1.571;0.8;1.597;3.029;0.856;2.43;0.824;0.94;0.997;0.29;2;0;1.2895;93;8.9537;3.503;0.27;3.707;1.487;1.267;1.487;4.876;7.658;-0.091;0.044;-0.184;-0.164;0.21…
71;O=S(=O)(c1ccc(N)cc1)c2ccc(N)cc2;HSE;1;1;1;8.563;0.665;0.703;1.118;0.067;2;2;1;1;5;0;41.4;6.9;6.9;0;0;2;0.706;0;1;2;1;0;0;0;0;0;0;0;0;0;0.667;0;0;0;0;0;2.828;1.774;1.074;1;1.204;1950;0.088;4.4;5.175;0.001;0;0.732;0;0.192;0.121;0.077;0.577;0.075;0.044;1.753;2.676;1.735;0.412;0.996;2.651;0.659;3.105;1.931;0.941;0.997;0.285;2;0;1.1624;266.695;10.7984;3.75;0.254;4.737;1.55;1.308;1.551;5.546;21;0.19…
72;n1c(OP(OC)(OC)=S)cc(nc1N(CC)CC)C;HSE;1;1;1;7.83;0.591;0.655;1.141;0.179;3;3;1;2;8;0;28.2;7.7;7.7;0;0;1;0.316;0;1;1;1;0;0;0;0;0;0;0;0;0;0.316;0;0;0;0;0;3.937;1.64;1.35;0.8;1.119;1618;0.076;3.571;2.065;0.001;0;1.787;0;0.203;0.13;0.076;0.717;0.067;0.032;1.849;3.616;1.747;0.789;1.284;2.959;0.749;3.436;1.328;0.945;0.994;0.307;2;0;1.8236;261.251;13.6102;3.514;0.272;4.702;1.432;1.233;1.378;5.311;29.1…
73;c1cc(ccc1N(C)C)Cc2ccc(cc2)N(C)C;LSE;0;1;1;6.205;0.593;0.649;1.126;0.095;2;0;0;0;2;0;41.5;4.9;0;0;0;2;0.632;0;1;2;1;0;0;0;0;0;0;0;0;0;0.6;0;0;0;0;0;3;1.81;0.988;1;1.584;3178;0.078;0.512;0.204;0.002;0;1.039;0;0.198;0.129;0.082;0.643;0.057;0.031;1.221;2.669;1.509;0.368;0.711;2.545;0.586;4.136;2.415;0.954;0.998;0.29;2;0;1.1171;307.473;11.0333;3.465;0.275;3.718;1.456;1.293;1.458;5.314;23.279;0.061;…
80;N(=Nc1ccc(N)cc1)c2ccccc2;LSE;0;1;1;7.587;0.66;0.695;1.121;0.074;3;0;0;0;3;0;46.2;11.5;0;0;0;2;0.8;0;1;2;1;0;0;0;0;0;0;0;0;0;0.75;0;0;0;0;0;1.871;2;0.875;1;1.173;1667;0.087;0.936;1.562;0.003;0;0.521;0;0.211;0.137;0.094;0.545;0.044;0.024;1.399;3.057;1.053;0.733;0.764;2.275;0.836;3.301;1.896;0.979;0.999;0.307;2;0;0.9562;215.349;9.9967;3.607;0.271;3.712;1.596;1.302;1.598;5.062;10.47;0.017;-0.058;-…
81;Oc1ccc(cc1(OC))CC=C;HSE;1;1;1;6.842;0.608;0.645;1.121;0.125;0;2;0;0;2;0;41.7;0;8.3;0;0;1;0.5;0;1;1;1;0;0;0;0;0;0;0;0;0;0.5;0;0;0;0;0;2.121;1.714;0.936;0.75;0.917;521;0.088;1.495;3.252;0.008;0.002;1.528;0;0.205;0.138;0.09;0.59;0.051;0.028;1.325;2.626;1.5;1;1.449;3.174;0.92;3.26;0.563;0.962;0.996;0.318;2;0;1.3701;126.719;10.2089;3.408;0.281;3.727;1.483;1.276;1.481;5.012;11.254;-0.003;0.031;-0.03…
82;Nc1ccccc1C;HSE;1;1;1;6.304;0.596;0.65;1.127;0;1;0;0;0;1;0;41.2;5.9;0;0;0;1;0.75;0;1;1;1;0;0;0;0;0;0;0;0;0;0.75;0;0;0;0;0;1;1.714;0.981;0.333;0.5;182;0.057;0.799;1.52;0.052;0.023;0.875;0;0.231;0.15;0.102;0.611;0.059;0.033;1.253;2;1.5;0.875;2.091;2.749;0.903;2.834;0.986;0.951;0.997;0.31;2;0;1.0609;70;8.5279;3.413;0.278;3.648;1.478;1.299;1.479;4.45;7.074;-0.039;0.079;-0.24;-0.468;0.334;0.883;0;0;…
85;Oc1cccc2cccnc12;NSE;0;0;1;8.065;0.684;0.708;1.109;0;1;1;0;0;2;0;50;5.6;5.6;0;0;3;0.909;0.2;1.2;1;0.5;0;0;0;0;0;0;1;0;0;0.917;0;0;34.168;0;0;1.225;2;0.851;0.667;0.661;940;0.094;1.428;3.309;0.014;-0.004;0.629;0;0.187;0.125;0.084;0.533;0.042;0.023;1.493;3.278;1.241;0.909;1.476;2.663;1;2.677;0.756;0.978;0.997;0.302;2;0;0.6262;217.767;14.3087;3.703;0.263;3.895;1.612;1.315;1.61;4.873;6.793;-0.008;-0…
86;O=C(N)N(O)C3C=CC(Oc2cccc(Oc1ccc(F)cc1)c2)C3;LSE;0;1;1;8.199;0.655;0.663;1.131;0.114;2;4;0;0;7;1;42.9;4.8;9.5;0;0;3;0.68;0;1;3;1;0;0;1;0;0;0;0;0;0;0.444;74.148;0;0;0;0;3.317;1.899;0.852;0.875;1.898;10774;0.086;2.579;4.923;0;0;0.98;2.398;0.194;0.122;0.081;0.528;0.046;0.023;1.713;4.214;1.44;0.92;0.532;3.631;0.947;3.68;1;0.961;0.998;0.294;1.994;0.13;0.8913;530.012;11.765;3.586;0.269;3.742;1.495;1.…
87;n1c(OP(OC)(OC)=S)c(cc(c1Cl)Cl)Cl;HSE;1;1;1;14.023;0.756;0.83;1.116;0.174;1;3;1;5;9;3;30.4;4.3;13;0;0;1;0.375;0;1;1;1;0;0;0;0;0;0;0;0;0;0.375;0;0;0;0;0;3.317;1.587;1.412;1;1;1005;0.08;3.686;1.762;0.001;0;1.656;0;0.209;0.122;0.079;0.764;0.078;0.045;2.401;2.858;1.805;0.875;1.408;3.382;0.812;2.122;0.935;0.927;0.995;0.302;2;0;1.7197;198.305;12.0597;3.95;0.245;4.704;1.564;1.275;1.392;5.251;21.807;0.…
88;OCC=C(C=CC=C(C=CC1=C(C)CCCC1(C)C)C)C;NSE;0;0;1;5.618;0.561;0.625;1.126;0.098;0;1;0;0;1;0;39.2;0;2;0;0;1;0.286;0;1;1;1;0;0;0;0;0;0;0;0;0;0;0;0;0;0;0;4.123;1.669;1.125;0.857;1.66;2271;0.063;1.402;2.806;0.001;0;2.608;0;0.204;0.14;0.083;0.678;0.084;0.045;1.091;4.202;1.691;0.952;0.894;2.836;0.863;4.581;1.498;0.939;0.996;0.286;2;0;1.6689;305.566;14.3589;3.288;0.286;3.666;1.339;1.28;1.338;5.522;30.20…
89;O=C4C=C2C(=C1C=CC3(C)(C(O)CCC3(C1CC2)))CC4;NSE;0;0;1;6.438;0.601;0.65;1.119;0;0;2;0;0;2;0;42.9;0;4.8;0;0;10;0.85;0.353;1.353;1;0.25;0;0;1;0;0;1;2;0;0;0;27.095;44.303;95.835;0;0;2.55;1.983;1.035;1;1.3;15139;0.11;1.514;4.605;0.002;0;0.627;2.398;0.164;0.101;0.063;0.603;0.068;0.039;1.222;3.722;1.675;1;0.794;3.105;0.926;4.171;0.899;0.959;0.996;0.289;1.986;0.067;0.3985;1001.047;20.8868;3.546;0.271;3…
90;Oc1ccc2ccc3cccc4ccc1c2c34;LSE;0;1;1;8.084;0.717;0.75;1.085;0;0;1;0;0;1;0;59.3;0;3.7;0;0;14;0.941;0.625;1.5;1;0.25;0;0;0;0;0;0;5;0;2;0.95;0;0;183.603;0;91.129;1.871;2.17;0.855;0.75;0.796;12304;0.132;1.309;3.946;0.003;0;0.481;0;0.161;0.1;0.064;0.538;0.041;0.022;1.154;3.735;1.253;0.882;1;2.067;0.901;3.601;2.035;0.982;0.997;0.295;2;0;0.3858;741.267;21.4201;3.9;0.251;4.129;1.682;1.368;1.681;5.275;1…
91;O=S(=O)(CSP(OCC)(OCC)=S)C(C)(C)C;HSE;1;1;1;8.434;0.583;0.679;1.129;0.216;0;4;3;4;8;0;23.7;0;10.5;0;0;0;0;0;0;0;0;0;0;0;0;0;0;0;0;0;0;0;0;0;0;0;4.899;1.447;2.103;1;1.003;538;0.052;4.12;4.947;0.002;0;1.999;0;0.212;0.143;0.087;0.839;0.52;0.426;1.734;3.22;1.484;0.647;2.289;2.357;0.665;3.514;2.141;0.892;0.996;0.271;2;0;4.498;136;16;3.603;0.257;4.855;1.392;1.254;1.259;5.64;56.346;0.44;0.331;-0.146;-…
92;Oc1ccc(cc1C(C)(C)CC)C(C)(C)CC;NSE;0;0;1;5.452;0.548;0.613;1.13;0.093;0;1;0;0;1;0;37.2;0;2.3;0;0;1;0.353;0;1;1;1;0;0;0;0;0;0;0;0;0;0.353;0;0;0;0;0;3.937;1.545;1.162;1;0.92;1157;0.071;1.243;4.04;0.004;0;1.494;0;0.198;0.115;0.071;0.711;0.059;0.032;1.096;3.41;1.851;0.882;1.538;2.423;0.689;4.33;2.368;0.911;0.995;0.29;2;0;1.8024;223.264;12.8297;3.275;0.278;3.798;1.338;1.256;1.336;5.505;30.206;-0.014…
93;Oc1c(cc(cc1C)C)C;HSE;1;1;1;6.191;0.585;0.637;1.123;0;0;1;0;0;1;0;40.9;0;4.5;0;0;1;0.6;0;1;1;1;0;0;0;0;0;0;0;0;0;0.6;0;0;0;0;0;1.414;1.579;1.013;0.667;0.4;314;0.065;1.245;3.331;0.026;0.007;0.861;0;0.209;0.139;0.082;0.66;0.069;0.028;1.207;1.895;1.522;0.7;1.963;2.549;0.712;3.252;1.786;0.922;0.995;0.286;2;0;1.255;100.5;9.7152;3.39;0.272;3.774;1.365;1.293;1.363;4.876;12.059;-0.029;0.28;-0.231;-0.30…
94;O=P(OC(=CCl)c1cc(c(cc1Cl)Cl)Cl)(OC)OC;NSE;0;0;1;13.07;0.742;0.795;1.116;0.179;0;4;0;5;9;4;35.7;0;14.3;0;0;1;0.316;0;1;1;1;0;0;0;0;0;0;0;0;0;0.316;0;0;0;0;0;3.873;1.594;1.225;0.8;1.025;1473;0.089;4.559;4.888;0;0;1.846;0;0.202;0.12;0.079;0.723;0.074;0.043;2.031;3.682;1.786;0.895;1.371;3.414;0.855;2.777;1.009;0.933;0.994;0.31;2;0;1.9587;259.11;13.3597;3.883;0.248;4.432;1.58;1.271;1.413;5.481;20.6…
95;n1c(nc(nc1Cl)Cl)Nc2ccccc2Cl;HSE;1;1;1;13.12;0.792;0.815;1.126;0.091;4;0;0;3;7;3;42.9;19;0;0;0;2;0.75;0;1;2;1;0;0;0;0;0;0;0;0;0;0.706;0;0;0;0;0;1.871;1.846;0.948;1;0.992;1983;0.086;1.644;1.843;0.001;0;0.703;0;0.193;0.132;0.082;0.628;0.047;0.023;1.874;3.375;1.477;0.812;0.94;3.082;0.935;2.519;0.762;0.956;0.998;0.287;2;0;0.9785;256.981;11.3362;3.92;0.253;4.049;1.677;1.313;1.47;5.005;14.088;-0.014;…
96;O=P(OC=C(Cl)Cl)(OC)OC;HSE;1;1;1;12.277;0.671;0.723;1.14;0.235;0;4;0;3;7;2;22.2;0;22.2;0;0;0;0;0;0;0;0;0;0;0;0;0;0;0;0;0;0;0;0;0;0;0;3.606;1.451;1.4;1;0.727;168;0.054;4.286;4.027;0.004;-0.005;1.79;0;0.253;0.155;0.113;0.756;0.129;0.071;2.078;2.732;1.677;0.727;2.39;2.975;0.713;2.092;1.195;0.916;0.994;0.314;2;0;3.6861;55;10;3.687;0.258;4.429;1.503;1.201;1.329;4.86;12.136;0.127;0.299;-0.665;-0.005;…
97;O(c1ccc(cc1(N))C)C;HSE;1;1;1;6.533;0.589;0.632;1.133;0.048;1;1;0;0;2;0;38.1;4.8;4.8;0;0;1;0.6;0;1;1;1;0;0;0;0;0;0;0;0;0;0.6;0;0;0;0;0;1.581;1.667;0.942;1;0.88;320;0.072;0.97;1.607;0.022;0.007;1.185;0;0.209;0.146;0.087;0.622;0.053;0.028;1.437;2.722;1.571;1;1.755;3.106;0.875;2.955;0.775;0.947;0.995;0.298;2;0;1.244;97.5;9.4033;3.387;0.278;3.718;1.402;1.262;1.406;4.753;9.879;0;0.154;-0.188;-0.24;-…
98;O=C(O)c2c(O)cc1C(=O)c3c(O)c(O)c(c(O)c3(C(=O)c1c2C))C4OC(CO)C(O)C(O)C4(O);LSE;0;1;1;8.953;0.665;0.646;1.125;0.052;0;13;0;0;13;0;40;0;23.6;0;0;7;0.571;0.2;1.2;2;0.5;0;0;0;0;0;0;2;0;0;0.316;0;0;249.013;0;0;3.606;1.68;0.801;0.857;1.536;49682;0.117;3.36;6.386;0;0;0.913;0;0.163;0.101;0.058;0.509;0.036;0.018;1.551;4.765;1.313;1;0.678;3.641;0.972;4.23;1.002;0.934;0.993;0.291;2;0;0.664;1798.668;20.3872…
99;O(c1ccc(c(c1)C)SC)P(OC)(OC)=S;HSE;1;1;1;8.979;0.634;0.724;1.113;0.161;0;3;2;3;6;0;32.3;0;9.7;0;0;1;0.375;0;1;1;1;0;0;0;0;0;0;0;0;0;0.375;0;0;0;0;0;3.391;1.641;1.572;0.8;1.195;1023;0.068;3.425;2.053;0.003;0;1.727;0;0.21;0.133;0.08;0.765;0.1;0.049;1.774;3.625;1.749;0.875;1.266;3.131;0.811;3.18;1.089;0.943;0.994;0.31;2;0;1.7318;191.071;11.6433;3.666;0.261;4.702;1.498;1.267;1.409;5.054;29.824;0.32…
100;Oc1ccc(cc1(O))C(O)CNC(C)C;HSE;1;1;1;6.603;0.574;0.608;1.139;0.125;1;3;0;0;4;0;34.4;3.1;9.4;0;0;1;0.4;0;1;1;1;0;0;0;0;0;0;0;0;0;0.4;0;0;0;0;0;3.082;1.636;0.987;0.8;1.147;886;0.081;2.015;3.729;0.002;0;1.831;0;0.211;0.128;0.088;0.596;0.053;0.029;1.491;3.774;1.585;0.933;1.182;3.329;0.866;3.509;0.946;0.934;0.997;0.296;2;0;1.608;170.962;11.0895;3.336;0.281;3.742;1.364;1.229;1.363;5.569;19.008;-0.05…
101;Oc1c(ccc(c1C)C)C;HSE;1;1;1;6.191;0.585;0.637;1.123;0;0;1;0;0;1;0;40.9;0;4.5;0;0;1;0.6;0;1;1;1;0;0;0;0;0;0;0;0;0;0.6;0;0;0;0;0;1.414;1.579;1.015;0.667;0.4;314;0.063;1.236;3.387;0.026;0.007;0.861;0;0.218;0.13;0.084;0.66;0.059;0.034;1.207;2.322;1.522;0.9;2.03;2.549;0.855;3.252;1.695;0.925;0.995;0.31;2;0;1.2488;101.333;9.8061;3.39;0.272;3.784;1.424;1.29;1.423;4.863;12.211;-0.029;0.28;-0.141;-0.55…
102;c1ccc(cc1)N(C)C;HSE;1;1;1;6.06;0.583;0.641;1.129;0.05;1;0;0;0;1;0;40;5;0;0;0;1;0.667;0;1;1;1;0;0;0;0;0;0;0;0;0;0.667;0;0;0;0;0;1.871;1.742;1.01;0.667;0.667;239;0.066;0.419;0.083;0.047;-0.012;1.187;0;0.216;0.15;0.104;0.648;0.061;0.035;1.219;2.197;1.436;0.444;1.764;2.285;0.705;3.103;1.794;0.957;0.998;0.304;2;0;1.1929;78.667;8.4791;3.369;0.284;3.601;1.472;1.277;1.473;4.45;8.539;0.038;0.024;-0.25…
103;O=C(O)C=C(C=CC=C(C=CC1=C(C)CCCC1(C)C)C)C;LSE;0;1;1;6.01;0.576;0.631;1.125;0.1;0;2;0;0;2;0;40;0;4;0;0;1;0.273;0;1;1;1;0;0;0;0;0;0;0;0;0;0;0;0;0;0;0;4.359;1.64;1.073;0.857;1.682;2554;0.06;2.579;3.534;0;0;2.553;0;0.2;0.14;0.083;0.656;0.08;0.044;1.183;3.914;1.742;0.955;0.868;2.908;0.845;4.461;1.606;0.929;0.997;0.276;2;0;1.702;328.627;14.7663;3.339;0.28;3.668;1.354;1.285;1.351;5.596;30.897;-0.012;…
104;Oc1ccc(cc1)C(c2ccc(O)cc2)(c3ccc(O)cc3)C;HSE;1;1;1;7.473;0.656;0.688;1.106;0.07;0;3;0;0;3;0;48.8;0;7.3;0;0;3;0.783;0;1;3;1;0;0;0;0;0;0;0;0;0;0.72;0;0;0;0;0;3;1.878;0.886;1;1.146;4717;0.105;1.727;3.57;0;0;0.636;0;0.181;0.111;0.071;0.555;0.048;0.025;1.303;2.555;1.631;0.304;0.844;2.679;0.609;4.055;2.386;0.956;0.997;0.293;2;0;1.0678;490.086;11.4647;3.624;0.263;3.855;1.54;1.301;1.537;5.72;23.479;-0…
105;O=C1C=COC(=C1(O))C;HSE;1;1;1;8.408;0.648;0.643;1.125;0;0;3;0;0;3;0;40;0;20;0;0;1;0.667;0;1;1;1;0;0;0;0;0;0;0;0;0;0;0;0;0;0;0;1.225;1.636;0.83;0.333;0.444;243;0.054;2.071;3.53;0.013;-0.017;0.881;0;0.222;0.142;0.089;0.546;0.039;0.02;1.522;2.503;1.585;1;2.09;3.457;0.919;2.385;0.317;0.937;0.995;0.302;2;0;1.1516;85.167;9.2043;3.46;0.272;3.715;1.457;1.253;1.454;5.129;5.627;-0.026;0.2;-0.14;-0.66;0.…
106;O=C(c1cc(cc(c1)C(F)(F)F)C(F)(F)F)N(C)CC(c2ccc(c(c2)Cl)Cl)CC[N+]34(CCC(CC3)(CC4)C5CCCCC5);NSE;0;0;1;8.008;0.621;0.65;1.15;0.092;2;1;0;2;11;8;39.8;2.4;1.2;0;1;6;0.591;0.231;1.154;4;0.8;0;0;0;0;0;0;0;0;0;0.25;0;0;0;0;0;5.788;1.808;1.023;1;2.211;48896;0.1;6.288;6.348;0;0;0.813;0;0.179;0.108;0.068;0.6;0.075;0.045;1.651;4.499;1.803;0.682;0.415;3.239;0.817;4.724;2.004;0.937;0.997;0.284;2;0;0.9042;14…
107;O=CC=C(C)CCC=C(C)C;HSE;1;1;1;5.639;0.553;0.613;1.131;0.154;0;1;0;0;1;0;37;0;3.7;0;0;0;0;0;0;0;0;0;0;0;0;0;0;0;0;0;0;0;0;0;0;0;3.317;1.535;1.172;1;1.124;194;0.042;1.155;3.02;0.019;-0.004;2.187;0;0.251;0.189;0.114;0.687;0.099;0.057;1.154;3.096;1.495;0.909;1.684;2.473;0.795;3.601;1.529;0.939;0.997;0.294;2;0;3.0996;55;10;3.155;0.299;3.39;1.307;1.271;1.305;4.748;12.488;-0.049;0.008;-0.315;0.074;0.…
108;O=[N+]([O-])c2ccc3Nc4n[nH]c(c4(N=C(c1ccccc1Cl)c3(c2)))C;HSE;1;1;1;9.562;0.715;0.725;1.122;0.05;5;2;0;1;8;1;45.9;13.5;5.4;0;0;7;0.8;0.2;1.2;2;0.5;0;0;1;1;0;0;1;1;0;0.607;43.379;0;79.965;84.686;0;2.739;1.948;0.843;0.8;1.014;20556;0.108;2.431;4.207;0;0;0.795;2.398;0.172;0.106;0.066;0.553;0.039;0.02;1.801;4.404;1.473;0.96;0.757;3.802;0.965;3.409;0.822;0.963;0.997;0.291;1.985;0.089;0.5318;1075.99;…
110;O(CC)P(OCC)(=S)SCSCC;LSE;0;1;1;8.681;0.589;0.713;1.121;0.276;0;2;3;4;6;0;23.3;0;6.7;0;0;0;0;0;0;0;0;0;0;0;0;0;0;0;0;0;0;0;0;0;0;0;3.742;1.576;2.42;1;1.03;280;0.064;2.825;1.97;0.014;-0.001;2.2;0;0.221;0.17;0.11;0.897;0.547;0.478;1.71;3.239;1.239;0.769;2.129;2.299;0.74;3.196;1.551;0.951;0.995;0.308;2;0;3.7642;78;12;3.54;0.279;4.819;1.391;1.24;1.255;4.699;37.618;0.389;0.221;0.053;-0.384;-0.517;-…
111;Oc1c(cc(cc1C(C)(C)C)C(C)(C)C)C(C)(C)C;LSE;0;1;1;5.357;0.543;0.61;1.131;0.061;0;1;0;0;1;0;36.7;0;2;0;0;1;0.316;0;1;1;1;0;0;0;0;0;0;0;0;0;0.316;0;0;0;0;0;4.472;1.452;1.126;0.5;0.665;1511;0.085;1.3;4.65;0.002;0;1.131;0;0.17;0.108;0.062;0.742;0.054;0.031;1.079;2.866;1.723;0.474;1.708;2.137;0.431;4.536;3.422;0.868;0.997;0.239;2;0;1.9449;281.7;14.5515;3.281;0.266;3.876;1.219;1.274;1.216;5.699;36.62…
112;O=C=Nc1ccc(c(N=C=O)c1)C;LSE;0;1;1;9.167;0.712;0.708;1.118;0.105;2;2;0;0;4;0;47.4;10.5;10.5;2;0;1;0.462;0;1;1;1;0;0;0;0;0;0;0;0;0;0.462;0;0;0;0;0;2.345;1.733;0.817;1;0.959;649;0.098;1.241;2.996;0.002;-0.001;1.604;0;0.201;0.134;0.091;0.534;0.04;0.022;1.72;3.393;1.457;1;1.362;3.076;0.916;2.528;0.816;0.965;0.996;0.313;2;0;1.4127;143.188;10.6818;3.595;0.267;3.783;1.576;1.314;1.577;4.814;6.694;0.01…
113;Oc1ccc(cc1C(C)(C)C)C(C)(C)C;NSE;0;0;1;5.577;0.554;0.617;1.129;0.054;0;1;0;0;1;0;37.8;0;2.7;0;0;1;0.4;0;1;1;1;0;0;0;0;0;0;0;0;0;0.4;0;0;0;0;0;3.674;1.5;1.092;1;0.809;843;0.071;1.268;3.836;0.007;0;1.161;0;0.181;0.118;0.071;0.712;0.057;0.031;1.117;2.79;1.829;0.667;1.631;2.397;0.561;4.092;2.63;0.883;0.997;0.249;2;0;1.6778;183.233;11.8778;3.307;0.268;3.799;1.269;1.277;1.265;5.415;25.717;-0.016;0.3…
114;Oc1ccc(cc1C(C)(C)C)CC;LSE;0;1;1;5.752;0.563;0.623;1.127;0.065;0;1;0;0;1;0;38.7;0;3.2;0;0;1;0.462;0;1;1;1;0;0;0;0;0;0;0;0;0;0.462;0;0;0;0;0;2.915;1.576;1.101;1;0.769;599;0.082;1.26;3.666;0.012;-0.001;1.23;0;0.19;0.124;0.082;0.684;0.058;0.035;1.145;2.931;1.826;0.846;1.691;2.605;0.739;3.809;1.759;0.915;0.996;0.278;2;0;1.5066;146.1;10.8933;3.32;0.276;3.766;1.344;1.265;1.341;5.183;19.018;-0.019;0.…
115;Oc1ccc(cc1)C(=C(c2ccc(O)cc2)CC)CC;LSE;0;1;1;6.709;0.617;0.663;1.114;0.098;0;2;0;0;2;0;45;0;5;0;0;2;0.6;0;1;2;1;0;0;0;0;0;0;0;0;0;0.571;0;0;0;0;0;3.162;1.818;0.994;0.833;1.16;2638;0.104;1.383;3.411;0.001;0;1.013;0;0.19;0.123;0.082;0.596;0.057;0.031;1.234;2.922;1.485;0.4;0.932;2.941;0.673;4.087;1.938;0.965;0.996;0.31;2;0;1.3081;330.194;11.3095;3.501;0.275;3.792;1.508;1.291;1.506;5.48;19.908;-0.…
116;O=C(O)CCn4ccc3c(OCCc1nc(oc1C)c2ccccc2)cccc34;HSE;1;1;1;7.656;0.65;0.675;1.117;0.148;2;4;0;0;6;0;45.1;3.9;7.8;0;0;5;0.69;0.1;1.1;3;0.75;0;0;2;0;0;1;0;0;0;0.656;147.655;125.918;0;0;0;3.464;2;0.896;0.889;1.895;27796;0.098;2.475;3.842;0;0;1.009;3.045;0.179;0.115;0.076;0.558;0.044;0.024;1.513;4.323;1.314;0.931;0.428;3.676;0.928;4.16;1.123;0.973;0.998;0.296;1.974;0.17;0.6719;831.713;12.9867;3.665;0…
117;O=S(=O)(O)c1cccc(c1)CN(c2ccc(cc2)C(=C3C=CC(C=C3)=[N+](Cc4cccc(c4)S(=O)(=O)O)CC)c5ccccc5S(=O)(=O)O)CC;NSE;0;0;1;8.522;0.662;0.697;1.113;0.13;2;9;3;3;14;0;42;2.3;10.2;0;1;5;0.588;0;1;5;1;0;0;0;0;0;0;0;0;0;0.436;0;0;0;0;0;6;1.816;1.106;1;2.945;91937;0.098;5.518;5.527;0;0;0.917;0;0.176;0.113;0.074;0.594;0.06;0.033;1.678;4.452;1.732;0.529;0.383;3.525;0.883;4.782;1.895;0.944;0.997;0.283;2;0;0.8884;…
118;O=S(=O)(OCCCCOS(=O)(=O)C)C;HSE;1;1;1;8.798;0.584;0.62;1.143;0.259;0;6;2;2;8;0;21.4;0;21.4;0;0;0;0;0;0;0;0;0;0;0;0;0;0;0;0;0;0;0;0;0;0;0;4.243;1.474;1.737;0.8;1.347;393;0.038;4.315;3.474;0.001;0.001;2.128;0;0.237;0.166;0.117;0.695;0.147;0.104;1.724;2.128;1.449;0.429;1.463;2.261;0.632;3.083;1.768;0.887;0.999;0.255;2;0;3.2328;91;13;3.572;0.258;4.697;1.314;1.219;1.269;5.353;17.626;0.397;-0.082;-0…
119;O=S(=O)(O)N=Nc1ccc(cc1)N(C)C;HSE;1;1;1;8.819;0.635;0.657;1.142;0.115;3;3;1;1;7;0;30.8;11.5;11.5;0;0;1;0.4;0;1;1;1;0;0;0;0;0;0;0;0;0;0.4;0;0;0;0;0;3.464;1.622;1.092;0.8;1.413;921;0.07;5.318;3.267;0.001;0;1.697;0;0.207;0.132;0.086;0.609;0.053;0.028;1.948;3.006;1.782;0.733;1.083;3.335;0.775;2.752;1.212;0.918;0.998;0.274;2;0;1.6017;166.267;10.7943;3.635;0.257;4.724;1.473;1.257;1.465;5.231;12.32;0…
120;O=C(Nc1ccc(cc1)Cl)Nc2ccc(c(c2)Cl)Cl;NSE;0;0;1;11.271;0.746;0.78;1.111;0.069;2;1;0;3;6;3;46.4;7.1;3.6;0;0;2;0.632;0;1;2;1;0;0;0;0;0;0;0;0;0;0.6;0;0;0;0;0;2.739;1.81;0.97;1;1.435;2858;0.086;2.041;4.732;0;0;0.697;0;0.204;0.13;0.087;0.624;0.051;0.029;1.829;4.037;1.509;0.895;0.723;2.85;0.905;2.978;1.497;0.952;0.998;0.295;2;0;1.1156;306.347;11.0575;3.834;0.257;4.051;1.645;1.317;1.49;5.45;16.949;-0.…
121;Oc1ccc(cc1)C(CC)C(c2ccc(O)cc2)CC;NSE;0;0;1;6.438;0.601;0.65;1.119;0.116;0;2;0;0;2;0;42.9;0;4.8;0;0;2;0.6;0;1;2;1;0;0;0;0;0;0;0;0;0;0.571;0;0;0;0;0;3.162;1.818;1.033;0.833;1.16;2638;0.104;1.36;3.427;0.001;0;1.013;0;0.19;0.123;0.082;0.604;0.067;0.037;1.222;2.922;1.485;0.4;0.932;2.892;0.684;4.171;1.893;0.965;0.996;0.31;2;0;1.3081;330.194;11.3095;3.46;0.278;3.715;1.479;1.282;1.476;5.529;25.268;-0…
122;N(=Nc1ccccc1C)c2ccc(N)c(c2)C;NSE;0;0;1;7.041;0.632;0.675;1.125;0.061;3;0;0;0;3;0;43.8;9.4;0;0;0;2;0.706;0;1;2;1;0;0;0;0;0;0;0;0;0;0.667;0;0;0;0;0;2.121;1.855;0.917;1;1.135;2319;0.081;0.889;1.748;0.002;0;0.682;0;0.205;0.131;0.087;0.589;0.047;0.024;1.354;3.735;1.447;0.941;0.792;2.975;0.928;3.646;1.411;0.961;0.997;0.301;2;0;1.0032;271.728;11.1223;3.562;0.269;3.774;1.526;1.306;1.527;5.255;15.858;…
123;O=C3OC(CCC2C(C=CC1=CC(C)CC(OC(=O)C(C)(C)CC)C12)C)CC(O)C3;LSE;0;1;1;6.156;0.567;0.614;1.131;0.1;0;5;0;0;5;0;36.8;0;7.4;0;0;4;0.533;0.125;1.125;2;0.667;0;0;0;0;0;0;1;0;0;0;0;0;134.948;0;0;4.183;1.756;1.086;0.857;1.613;19010;0.092;1.976;5.866;0;0;1.326;0;0.183;0.114;0.069;0.637;0.068;0.04;1.277;4.507;1.731;0.967;0.68;2.875;0.894;4.811;1.667;0.94;0.997;0.284;2;0;0.8378;963.405;16.7901;3.379;0.28;…
124;O=C(OCC(CC)CCCC)CC(C(=O)OCC(CC)CCCC)S(=O)(=O)O;NSE;0;0;1;6.404;0.548;0.595;1.141;0.277;0;7;1;1;8;0;30.3;0;10.6;0;0;0;0;0;0;0;0;0;0;0;0;0;0;0;0;0;0;0;0;0;0;0;5.831;1.608;1.331;0.889;2.107;2411;0.078;5.681;5.186;0;0;2.874;0;0.212;0.14;0.099;0.665;0.092;0.055;1.415;4.307;1.656;0.964;1.712;2.457;0.772;4.629;2.258;0.942;0.996;0.304;2;0;4.6298;378;27;3.279;0.292;4.715;1.333;1.206;1.326;6.032;49.49;…
125;Oc1c(cccc1C(C)(C)C)C(C)(C)C;LSE;0;1;1;5.577;0.554;0.617;1.129;0.054;0;1;0;0;1;0;37.8;0;2.7;0;0;1;0.4;0;1;1;1;0;0;0;0;0;0;0;0;0;0.4;0;0;0;0;0;3.674;1.5;1.094;1;0.8;843;0.066;1.259;4.26;0.007;0;1.161;0;0.174;0.123;0.072;0.712;0.057;0.032;1.117;2.473;1.829;0.467;1.728;2.397;0.489;4.092;2.738;0.885;0.995;0.25;2;0;1.6524;187.567;12.2492;3.307;0.269;3.819;1.269;1.277;1.266;5.41;26.559;-0.016;0.33;-…
127;O=S(=O)(OC)C;HSE;1;1;1;9.179;0.576;0.608;1.149;0.091;0;3;1;1;4;0;16.7;0;25;0;0;0;0;0;0;0;0;0;0;0;0;0;0;0;0;0;0;0;0;0;0;0;2.646;1.263;1.88;0.5;0.444;28;0;4.079;2.778;0.039;0.101;0.918;0;0.354;0;0;0.742;0;0;1.73;1.792;1.252;0.833;5.184;2.126;0.566;1.855;0.959;0.854;0.997;0.269;2;0;3.1685;15;5;3.524;0.247;4.694;1.333;1.193;1.26;4.48;3.28;0.418;-0.038;-0.752;-0.438;0.741;0;0;0;-0.176;0.173;-0.387…
128;O=C(c1ccc(cc1)N(C)C)c2ccc(cc2)N(C)C;NSE;0;0;1;6.71;0.612;0.658;1.124;0.098;2;1;0;0;3;0;42.5;5;2.5;0;0;2;0.6;0;1;2;1;0;0;0;0;0;0;0;0;0;0.571;0;0;0;0;0;3.317;1.765;0.94;1;1.6;3363;0.077;1.611;5.381;0.001;0;1.048;0;0.195;0.126;0.077;0.621;0.05;0.026;1.374;2.641;1.559;0.4;0.767;2.696;0.582;3.948;2.425;0.949;0.997;0.296;2;0;1.1991;333.806;11.3572;3.511;0.27;3.804;1.51;1.29;1.51;5.502;23.038;0.052;…
129;O=C2NC(=N)SC2(=Cc1cc(c(O)c(c1)C(C)(C)C)C(C)(C)C);LSE;0;1;1;7.075;0.605;0.658;1.126;0.062;2;2;1;1;5;0;38.3;4.3;4.3;0;0;2;0.478;0;1;2;1;0;0;1;0;0;0;0;0;0;0.25;67.877;0;0;0;0;4.062;1.605;1.048;0.8;1.119;4372;0.087;1.914;4.829;0;0;1.033;2.398;0.172;0.113;0.071;0.666;0.056;0.031;1.531;3.382;1.837;0.652;0.988;3.399;0.622;4.023;2.097;0.904;0.997;0.259;1.992;0.089;1.3144;437.687;13.4929;3.526;0.259;4…
130;O=C(O)c2cc(cc1ccccc12)N6CCN(C(=O)c4nc(c3ccc(cc3)C)n(c4)c5cccc(OCC)c5)CC6;NSE;0;0;1;7.577;0.653;0.682;1.117;0.089;4;4;0;0;8;0;45.9;5.4;5.4;0;0;7;0.786;0.061;1.061;5;0.833;0;0;1;0;0;0;1;0;0;0.596;121.164;0;223.438;0;0;3.808;2;0.901;0.9;2.184;122438;0.111;2.617;6.742;0;0;0.831;2.398;0.174;0.109;0.07;0.563;0.044;0.024;1.494;4.993;1.385;0.905;0.352;3.589;0.91;4.716;1.454;0.972;0.998;0.297;1.996;0.…
131;O=C(Nc1ccc(cc1)Cl)N(C)C;HSE;1;1;1;8.278;0.634;0.672;1.134;0.042;2;1;0;1;4;1;37.5;8.3;4.2;0;0;1;0.462;0;1;1;1;0;0;0;0;0;0;0;0;0;0.462;0;0;0;0;0;2.828;1.66;0.972;1;1.101;609;0.075;1.817;4.179;0.005;-0.001;1.662;0;0.221;0.131;0.092;0.638;0.05;0.03;1.727;3.085;1.577;0.769;1.228;3.189;0.768;2.858;1.23;0.937;0.998;0.295;2;0;1.5134;132.467;9.8934;3.544;0.27;3.874;1.524;1.277;1.436;5.092;15.958;0.005…
132;O=C(OCc1coc(c1)Cc2ccccc2)C3C(C=C(C)C)C3(C)(C);LSE;0;1;1;6.637;0.608;0.652;1.118;0.132;0;3;0;0;3;0;43.1;0;5.9;0;0;3;0.56;0;1;3;1;1;0;1;0;0;0;0;0;0;0.407;79.192;0;0;0;0;3.937;1.84;0.977;0.875;1.869;9413;0.092;1.779;5.402;0;0;1.022;4.394;0.178;0.117;0.081;0.616;0.055;0.034;1.259;4.244;1.673;0.84;0.508;3.269;0.837;4.413;1.241;0.95;0.997;0.284;1.981;0.359;0.9873;454.322;10.5043;3.526;0.27;3.783;1.…
133;O=C(O)C5(c4ccc3c(OCC(Cc1ccc(cc1)c2ccccc2)C3(O))c4)(CCCC5);NSE;0;0;1;7.143;0.637;0.675;1.111;0.078;0;4;0;0;4;0;46.7;0;6.7;0;0;6;0.844;0.074;1.074;4;0.8;0;0;1;0;0;0;1;0;0;0.5;91.297;0;148.599;0;0;3.317;2.032;0.95;0.889;2.336;46184;0.097;2.428;5.048;0;0;0.633;2.398;0.174;0.113;0.072;0.564;0.056;0.03;1.287;4.289;1.438;0.812;0.392;3.305;0.887;4.62;1.63;0.973;0.997;0.298;1.996;0.145;0.6232;1092.517…
134;O=P(Oc1ccc(cc1Cl)Br)(OCC)SCCC;LSE;0;1;1;11.323;0.662;0.75;1.115;0.212;0;3;1;4;7;2;33.3;0;9.1;0;0;1;0.333;0;1;1;1;0;0;0;0;0;0;0;0;0;0.333;0;0;0;0;0;3.674;1.674;1.641;1;1.086;1316;0.094;3.988;5.427;0.001;0;2.144;0;0.198;0.131;0.086;0.791;0.167;0.097;1.971;3.614;1.676;1;1.248;3.392;0.907;3.073;0.796;0.945;0.996;0.3;2;0;1.8541;229.262;12.5194;3.925;0.259;6.88;1.722;1.288;1.381;5.302;47.804;0.086;…
135;O=C(Nc1c3c(cc2c1CCC2)CCC3)NS(=O)(=O)c4occ(c4)C(O)(C)C;LSE;0;1;1;7.779;0.627;0.66;1.126;0.073;2;5;1;1;8;0;38.5;3.8;9.6;0;0;7;0.607;0.235;1.235;2;0.5;0;0;3;0;0;2;0;0;1;0.355;189.271;212.234;0;0;139.913;4.528;1.846;1.06;1;1.587;21162;0.09;5.104;5.512;0;0;0.82;3.434;0.169;0.108;0.065;0.599;0.059;0.033;1.66;4.066;1.788;0.75;0.535;3.596;0.819;4.04;1.298;0.939;0.997;0.27;1.956;0.348;0.6988;890.45;13…
136;O=S(=O)(OC)OC;HSE;1;1;1;9.704;0.587;0.596;1.154;0.167;0;4;1;1;5;0;15.4;0;30.8;0;0;0;0;0;0;0;0;0;0;0;0;0;0;0;0;0;0;0;0;0;0;0;2.828;1.333;1.408;1;0.49;44;0;4.574;2.924;0.021;-0.06;1.379;0;0.319;0.25;0;0.694;0.204;0;1.738;1.95;1.379;0.571;4.096;2.046;0.476;1.962;1.655;0.892;0.993;0.315;2;0;3.3604;21;6;3.498;0.26;4.695;1.371;1.15;1.355;4.337;6.867;0.455;0.27;-1.041;-0.597;-0.232;0.875;0;0;-0.301;…
137;O=C(Oc1cccc(N=CN(C)C)c1)NC;HSE;1;1;1;7.138;0.602;0.629;1.142;0.129;3;2;0;0;5;0;35.5;9.7;6.5;0;0;1;0.375;0;1;1;1;0;0;0;0;0;0;0;0;0;0.375;0;0;0;0;0;3.317;1.714;0.903;1;1.375;1143;0.081;2.159;3.979;0.002;0;1.875;0;0.213;0.133;0.091;0.6;0.04;0.023;1.618;3.031;1.5;0.937;1.076;3.248;0.855;3.336;1.243;0.952;0.998;0.301;2;0;1.5304;190.309;11.7272;3.408;0.28;3.706;1.462;1.246;1.46;5.198;15.275;0.041;0…
138;O=C(O)Cc1ccccc1COc2ccc3oc(cc3(c2))c4nc(cs4)C(C)(C)C;NSE;0;0;1;7.954;0.658;0.695;1.11;0.125;1;4;1;1;6;0;45.3;1.9;7.5;0;0;5;0.667;0.1;1.1;3;0.75;0;0;2;0;0;1;0;0;0;0.636;152.684;125.512;0;0;0;4;1.905;0.963;1;2.187;33953;0.094;2.522;4.062;0;0;1.018;3.045;0.177;0.113;0.073;0.598;0.053;0.028;1.538;4.123;1.615;0.933;0.439;3.702;0.871;4.19;1.232;0.953;0.998;0.279;1.993;0.208;0.6941;886.27;13.2513;3.7…
140;Oc1ccc(cc1)CCCCCCC(C)C;NSE;0;0;1;5.51;0.551;0.615;1.13;0.175;0;1;0;0;1;0;37.5;0;2.5;0;0;1;0.375;0;1;1;1;0;0;0;0;0;0;0;0;0;0.375;0;0;0;0;0;3.162;1.778;1.212;1;1.562;1159;0.07;1.305;3.15;0.008;0;2.453;0;0.225;0.148;0.101;0.661;0.095;0.056;1.106;3.375;1.329;0.812;0.783;2.564;0.824;4.216;1.737;0.96;0.999;0.299;2;0;1.475;176.97;10.843;3.24;0.298;3.635;1.358;1.257;1.356;5.284;20.072;-0.015;-0.058;-…
141;FC(F)(F)C(c1ccc(O)cc1)(c2ccc(O)cc2)C(F)(F)F;NSE;0;0;1;10.189;0.695;0.655;1.175;0.059;0;2;0;0;8;6;45.5;0;6.1;0;0;2;0.522;0;1;2;1;0;0;0;0;0;0;0;0;0;0.5;0;0;0;0;0;4.472;1.633;0.778;1;0.975;2958;0.094;6.945;5.599;0;0;1.033;0;0.156;0.106;0.07;0.49;0.035;0.021;1.731;2.806;1.882;0.348;1.271;2.817;0.655;3.313;1.985;0.913;0.995;0.267;2;0;1.6503;417.295;12.3752;3.592;0.257;3.921;1.428;1.215;1.398;6.002…
142;n1c(OP(OCC)(OCC)=S)cc(nc1C(C)C)C;HSE;1;1;1;7.61;0.589;0.658;1.136;0.175;2;3;1;2;7;0;30;5;7.5;0;0;1;0.316;0;1;1;1;0;0;0;0;0;0;0;0;0;0.316;0;0;0;0;0;3.937;1.64;1.405;0.8;1.069;1574;0.086;3.574;2.185;0.001;0;1.958;0;0.19;0.132;0.081;0.724;0.094;0.041;1.772;3.827;1.747;0.789;1.266;2.811;0.757;3.55;1.594;0.937;0.996;0.283;2;0;1.8594;257.056;13.3875;3.506;0.272;4.699;1.392;1.251;1.332;5.37;33.296;0…
144;O=C(c1ccc(cc1[N+](=O)[O-])S(=O)(=O)C)C2C(=O)CCCC2(=O);HSE;1;1;1;9.426;0.677;0.678;1.122;0.108;1;7;1;1;9;0;38.9;2.8;19.4;0;0;2;0.522;0;1;2;1;0;0;0;0;0;0;0;0;0;0.25;0;0;0;0;0;3.873;1.653;1.075;1;1.183;4526;0.092;4.614;5.411;0;0;1.033;0;0.177;0.115;0.07;0.563;0.055;0.032;1.807;3.741;1.762;0.783;0.989;3.629;0.867;3.363;0.82;0.924;0.996;0.275;2;0;1.2588;466.233;13.9335;3.727;0.252;4.717;1.515;1.28…
146;n1c(nn(c1Cl)C(C)C)OP(OCC)(OCC)=S;HSE;1;1;1;8.965;0.61;0.676;1.144;0.2;3;3;1;3;9;1;25.7;8.6;8.6;0;0;1;0.278;0;1;1;1;0;0;1;0;0;0;0;0;0;0.278;57.39;0;0;0;0;3.937;1.624;1.426;0.8;1.086;1293;0.075;3.647;1.948;0.001;0;2.006;2.398;0.186;0.132;0.078;0.737;0.094;0.038;2.057;3.614;1.772;0.778;1.256;2.801;0.738;3.072;1.686;0.935;0.995;0.285;1.983;0.089;1.9794;208.344;12.0528;3.625;0.266;4.7;1.435;1.252;…
147;O=C(OC1C(=C(C(=O)C1)CC=C)C)C2C(C=C(C)C)C2(C)(C);NSE;0;0;1;6.301;0.583;0.63;1.126;0.122;0;3;0;0;3;0;39.6;0;6.3;0;0;2;0.364;0;1;2;1;1;0;1;0;0;0;0;0;0;0;70.003;0;0;0;0;4;1.64;1.029;1;1.347;3892;0.1;1.843;5.48;0;0;1.362;4.394;0.169;0.112;0.076;0.647;0.057;0.035;1.258;4.061;1.75;0.909;0.832;3.067;0.829;4.327;1.267;0.927;0.995;0.28;1.946;0.304;1.3997;328.674;11.3625;3.416;0.271;3.791;1.382;1.28;1.3…
148;Oc1ccc(cc1)C(C)(C)CC(C)(C)C;NSE;0;0;1;5.577;0.554;0.617;1.129;0.081;0;1;0;0;1;0;37.8;0;2.7;0;0;1;0.4;0;1;1;1;0;0;0;0;0;0;0;0;0;0.4;0;0;0;0;0;3.742;1.552;1.1;1;1.067;787;0.067;1.328;3.255;0.007;0;1.571;0;0.187;0.132;0.077;0.698;0.087;0.034;1.117;3.19;1.832;0.667;1.423;2.585;0.685;4.092;2.145;0.894;0.997;0.253;2;0;1.8067;166.267;10.8136;3.294;0.273;3.704;1.27;1.278;1.267;5.377;25.578;-0.016;0.2…
149;CCCCCCCCCC[N+](C)(C)CCCCCCCCCC;NSE;0;0;1;4.602;0.499;0.576;1.144;0.257;1;0;0;0;1;0;31;1.4;0;0;1;0;0;0;0;0;0;0;0;0;0;0;0;0;0;0;0;0;0;0;0;0;4.899;1.736;1.517;1;2.745;1804;0.056;0.258;0.433;0.005;0;3.393;0;0.246;0.171;0.119;0.749;0.171;0.119;0.992;3.567;0.912;0.522;1.137;1.388;0.631;5.158;3.55;0.967;0.999;0.313;2;0;3.3325;253;22;2.975;0.325;3.34;1.233;1.212;1.234;5.67;34.387;-0.006;-0.154;-0.088…
150;O=CNCc2ccc(NCCN(CC)CC)c3C(=O)c1cc(OC)ccc1Sc23;NSE;0;0;1;7.386;0.62;0.664;1.125;0.155;3;3;1;1;7;0;39.3;5.4;5.4;0;0;6;0.483;0.286;1.286;1;0.333;0;0;0;0;0;0;2;0;0;0.387;0;0;204.779;0;0;4;1.871;1.029;0.857;1.608;20479;0.106;1.689;6.423;0;0;1.866;0;0.18;0.11;0.067;0.617;0.06;0.032;1.593;4.513;1.453;0.931;0.684;3.525;0.882;4.214;1.141;0.974;0.996;0.313;2;0;0.6912;1180.596;19.5483;3.551;0.274;4.122;…
151;O=C(NC(=O)c1c(F)cccc1(F))Nc2cc(c(OC(F)(F)C(F)F)c(c2)Cl)Cl;HSE;1;1;1;12.464;0.752;0.704;1.175;0.105;2;3;0;2;13;8;43.2;5.4;8.1;0;0;2;0.414;0;1;2;1;0;0;0;0;0;0;0;0;0;0.4;0;0;0;0;0;4.637;1.649;0.808;0.875;1.907;8295;0.081;6.129;5.525;0;0;1.2;0;0.189;0.124;0.075;0.525;0.04;0.02;2.175;4.306;1.739;0.724;0.685;3.987;0.896;3.034;0.8;0.925;0.996;0.274;2;0;1.3627;622.518;14.6379;3.708;0.255;4.061;1.472;…
153;O=C(O)CCN(C1(C(=O)NO)(CCCC1))S(=O)(=O)c3ccc(Oc2ccc(F)cc2)cc3;HSE;1;1;1;8.482;0.644;0.657;1.133;0.158;2;7;1;1;11;1;38.2;3.6;12.7;0;0;3;0.531;0;1;3;1;0;0;1;0;0;0;0;0;0;0.353;108.408;0;0;0;0;4.899;1.794;1.002;0.875;1.875;11533;0.098;5.213;6.453;0;0;1.292;2.398;0.179;0.111;0.072;0.558;0.07;0.039;1.819;4.265;1.709;0.781;0.631;3.836;0.868;3.962;1.309;0.949;0.996;0.294;1.995;0.145;1.2752;733.208;12.…
155;O=S(=O)(O)c2ccc3c(N=Nc1cc(c(cc1(OC))S(=O)(=O)O)C)c(O)ccc3(c2);NSE;0;0;1;9.837;0.692;0.702;1.118;0.104;2;8;2;2;12;0;39.1;4.3;17.4;0;0;4;0.533;0.125;1.125;2;0.667;0;0;0;0;0;0;1;0;0;0.531;0;0;138.736;0;0;4.416;1.714;1.041;1;1.627;19435;0.094;5.38;4.454;0;0;1.017;0;0.174;0.112;0.07;0.576;0.053;0.027;1.892;4.39;1.831;0.9;0.612;3.75;0.939;3.632;1.025;0.928;0.997;0.273;2;0;0.8601;931.814;16.0129;3.8…
157;O=C(c1ccccc1)CCl;LSE;0;1;1;9.094;0.685;0.727;1.107;0.059;0;1;0;1;2;1;47.1;0;5.9;0;0;1;0.6;0;1;1;1;0;0;0;0;0;0;0;0;0;0.6;0;0;0;0;0;2.121;1.765;1.056;1;0.76;308;0.07;1.692;3.881;0.016;0.008;1.461;0;0.221;0.145;0.101;0.614;0.061;0.035;1.52;2.646;1.371;0.8;1.608;2.604;0.856;2.568;1.198;0.969;0.996;0.327;2;0;1.2918;90.467;8.7761;3.628;0.272;3.738;1.646;1.29;1.572;4.888;6.233;0;-0.223;0.077;0.032;-…
158;O=C(NN1CCCCCC1)NS(=O)(=O)c2ccc(cc2)C;HSE;1;1;1;7.415;0.598;0.64;1.138;0.07;3;3;1;1;7;0;33.3;7.1;7.1;0;0;2;0.619;0;1;2;1;0;0;0;1;0;0;0;0;0;0.273;0;0;0;0;0;3.536;1.813;1.174;1;1.492;3304;0.081;4.742;5.073;0;0;0.665;0;0.197;0.134;0.084;0.617;0.079;0.05;1.701;3.594;1.582;0.714;0.759;3.283;0.802;3.692;1.351;0.95;0.998;0.285;1.994;0;1.1876;372.538;11.9148;3.549;0.273;4.71;1.436;1.261;1.425;5.747;33…
159;Oc1ccc(cc1)C(c2ccccc2)(C)C;LSE;0;1;1;6.635;0.623;0.673;1.11;0.061;0;1;0;0;1;0;46.9;0;3.1;0;0;2;0.75;0;1;2;1;0;0;0;0;0;0;0;0;0;0.706;0;0;0;0;0;2.739;1.829;0.963;0.8;1.016;1643;0.088;1.354;3.293;0.004;0;0.703;0;0.191;0.123;0.08;0.603;0.056;0.03;1.169;3.125;1.623;0.687;1.056;2.607;0.791;3.831;1.962;0.951;0.997;0.293;2;0;1.1228;243.719;10.5745;3.533;0.269;3.767;1.518;1.303;1.516;5.275;19.104;0.00…
160;O=Cc1ccccc1(C=O);NSE;0;0;1;8.384;0.688;0.7;1.104;0.125;0;2;0;0;2;0;50;0;12.5;0;0;1;0.6;0;1;1;1;0;0;0;0;0;0;0;0;0;0.6;0;0;0;0;0;1.732;1.765;0.863;0.667;0.64;326;0.077;1.33;3.227;0.011;0.009;1.261;0;0.208;0.147;0.104;0.528;0.045;0.026;1.406;2.322;1.371;0.5;1.781;2.156;0.75;2.594;1.25;0.976;0.994;0.332;2;0;1.1992;97.133;9.4292;3.549;0.274;3.703;1.654;1.299;1.653;4.719;6.213;0;-0.235;0.004;-0.081…
161;O=C3c5ccc1OC(C(=C)C)Cc1c5(OC4COc2cc(OC)c(OC)cc2C34);LSE;0;1;1;7.734;0.649;0.669;1.114;0.055;0;6;0;0;6;0;45.1;0;11.8;0;0;15;0.724;0.381;1.381;1;0.2;0;0;1;0;0;1;3;0;0;0.364;44.448;72.096;211.869;0;0;3.317;1.955;0.872;1;1.843;73885;0.122;1.789;6.517;0;0;0.943;2.398;0.162;0.099;0.062;0.573;0.041;0.022;1.405;4.444;1.487;0.931;0.555;3.423;0.902;4.268;0.829;0.966;0.997;0.295;1.993;0.089;0.3672;2055.…
162;O=C5C=C4C(=C3C(c1ccc(cc1)N(C)C)CC2(C)(C(CCC2(O)(C#CC))C3CC4))CC5;LSE;0;1;1;6.413;0.603;0.655;1.119;0.028;1;2;0;0;3;0;43.3;1.5;3;2;0;11;0.719;0.261;1.261;2;0.4;0;0;1;0;0;1;2;0;0;0.167;48.827;83.779;182.924;0;0;3.937;1.901;1.015;1;1.273;65269;0.115;2.164;5.732;0;0;1.015;2.398;0.161;0.098;0.059;0.621;0.064;0.036;1.254;4.562;1.749;0.906;0.615;3.391;0.879;4.812;1.172;0.954;0.996;0.287;1.991;0.051;…
163;Oc1ccc3c(c1)c2ccccc2C3;LSE;0;1;1;7.593;0.681;0.719;1.095;0;0;1;0;0;1;0;54.2;0;4.2;0;0;6;0.929;0.308;1.308;1;0.333;0;0;1;0;0;2;0;0;0;0.75;15.863;64.668;0;0;0;1.581;2.1;0.89;0.75;0.837;3356;0.12;1.319;3.422;0.008;0.001;0.544;2.398;0.17;0.106;0.072;0.55;0.047;0.026;1.196;3.379;1.264;1;1.099;2.697;0.982;3.389;1.235;0.978;0.998;0.296;1.957;0.06;0.474;434.595;17.5302;3.72;0.262;3.888;1.589;1.336;1.…
164;O=C(Nc1ccc2[nH]ccc2(c1))c4cc3cc(F)ccc3n4Cc5cccc(F)c5;NSE;0;0;1;8.541;0.697;0.711;1.121;0.078;3;1;0;0;6;2;51.1;6.4;2.1;0;0;7;0.8;0.167;1.167;3;0.6;0;0;2;0;0;2;0;0;0;0.765;130.567;236.873;0;0;0;3.162;2.045;0.837;0.857;1.533;38839;0.104;2.046;6.113;0;0;0.496;3.045;0.174;0.111;0.07;0.527;0.041;0.022;1.591;4.707;1.347;1;0.487;3.36;0.992;3.963;1.229;0.971;0.998;0.288;1.984;0.183;0.5572;1098.848;14.…
165;O=S(=O)(O)OCCCCCCCCCCCC;LSE;0;1;1;6.197;0.532;0.59;1.143;0.286;0;4;1;1;5;0;27.9;0;9.3;0;0;0;0;0;0;0;0;0;0;0;0;0;0;0;0;0;0;0;0;0;0;0;4.243;1.659;1.508;1;2.007;776;0.049;5.151;3.225;0.002;0;2.911;0;0.252;0.178;0.126;0.687;0.16;0.112;1.398;3.22;1.086;0.941;1.134;1.907;0.71;4.029;2.772;0.948;0.999;0.296;2;0;2.9899;136;16;3.217;0.304;4.712;1.276;1.198;1.269;5.265;24.954;0.303;-0.023;0.03;-0.008;-0…
166;O=P(OCC)(SCCC)SCCC;HSE;1;1;1;7.574;0.562;0.672;1.129;0.258;0;2;2;3;5;0;25;0;6.3;0;0;0;0;0;0;0;0;0;0;0;0;0;0;0;0;0;0;0;0;0;0;0;3.742;1.576;2.381;1;1.018;276;0.085;3.225;5.035;0.016;-0.001;2.2;0;0.223;0.156;0.121;0.857;0.556;0.494;1.603;3.085;1.239;0.692;2.226;2.142;0.711;3.397;1.704;0.951;0.996;0.322;2;0;3.8351;78;12;3.411;0.287;4.721;1.397;1.236;1.288;4.875;36.636;0.483;0.251;0.044;-0.485;-0.…
167;O=P(OC)(N)SC;HSE;1;1;1;9.41;0.578;0.686;1.148;0.143;1;2;1;2;5;0;13.3;6.7;13.3;0;0;0;0;0;0;0;0;0;0;0;0;0;0;0;0;0;0;0;0;0;0;0;2.828;1.333;2.573;1;0.49;44;0;3.543;3.47;0.041;-0.05;1.379;0;0.319;0.25;0;0.851;0.671;0;2.04;1.95;1.379;1;4.096;2.74;0.737;1.867;0.767;0.892;0.993;0.315;2;0;3.3604;21;6;3.534;0.255;4.603;1.407;1.169;1.29;4.445;9.672;0.476;0.005;-0.778;-0.541;0.358;0.636;0;0;0.029;0.154;-…
168;O=C(OCC=C(C)CCC=C(C)C)C;NSE;0;0;1;5.774;0.55;0.604;1.134;0.182;0;2;0;0;2;0;35.3;0;5.9;0;0;0;0;0;0;0;0;0;0;0;0;0;0;0;0;0;0;0;0;0;0;0;3.873;1.556;1.141;1;1.51;397;0.047;1.89;3.468;0.006;0.001;2.407;0;0.246;0.172;0.108;0.685;0.09;0.049;1.221;2.468;1.531;0.929;1.486;2.409;0.809;3.866;1.758;0.931;0.998;0.283;2;0;3.2339;91;13;3.165;0.297;3.411;1.271;1.248;1.267;5.066;15.979;-0.013;0.101;-0.349;-0.0…
169;O=C4C=C3CCC2C(CCC1(C)(C2(CCC1(O)(C#C))))C3CC4;LSE;0;1;1;6.218;0.589;0.642;1.121;0;0;2;0;0;2;0;41.7;0;4.2;2;0;10;0.773;0.353;1.353;1;0.25;0;0;1;0;0;1;2;0;0;0;30.537;50.017;110.793;0;0;3.162;1.913;1.07;0.833;1.339;19145;0.107;2.152;4.92;0.001;0;0.853;2.398;0.163;0.099;0.061;0.613;0.079;0.048;1.196;4.005;1.79;1;0.766;2.954;0.923;4.389;1.303;0.953;0.995;0.293;1.986;0.051;0.4231;1133.165;20.8972;3…
171;O=C(O)C(N(C)C5CC(c1cccc(F)c1)C(CN4CCC(c2cc(nn2CC)Cc3ccccc3)CC4)C5)C(C)C;LSE;0;1;1;6.459;0.59;0.636;1.134;0.118;4;2;0;0;7;1;39.3;4.5;2.2;0;0;5;0.667;0;1;5;1;0;0;2;0;0;0;0;0;0;0.37;271.152;0;0;0;0;4.528;1.909;1.028;0.9;2.357;81981;0.096;2.432;6.286;0;0;1.088;3.045;0.176;0.116;0.072;0.61;0.066;0.039;1.413;4.869;1.471;0.857;0.382;3.315;0.887;5.063;1.565;0.963;0.997;0.291;1.982;0.17;0.7915;1410.35…
173;N#CC(=NOC)C(=O)NC(=O)NCC;HSE;1;1;1;8.259;0.617;0.611;1.161;0.13;4;3;0;0;7;0;29.2;16.7;12.5;1;0;0;0;0;0;0;0;0;0;0;0;0;0;0;0;0;0;0;0;0;0;0;3.873;1.556;0.867;0.8;1;344;0.064;2.569;4.044;0.001;0.001;2.21;0;0.222;0.169;0.107;0.559;0.036;0.019;1.851;3.379;1.531;1;2.033;3.418;0.895;2.734;0.48;0.95;0.994;0.315;2;0;3.8288;91;13;3.341;0.286;3.68;1.462;1.231;1.464;5.321;8.335;0.003;0.191;0.147;0.18;-0.2…
174;O=S(=O)(O)OCCCCCCCCCCCCCC;NSE;0;0;1;6.01;0.53;0.59;1.143;0.292;0;4;1;1;5;0;28.6;0;8.2;0;0;0;0;0;0;0;0;0;0;0;0;0;0;0;0;0;0;0;0;0;0;0;4.472;1.689;1.507;1;2.283;1094;0.051;5.155;3.266;0.002;0;3.09;0;0.252;0.178;0.126;0.689;0.162;0.114;1.359;3.366;1.021;0.947;1.064;1.821;0.65;4.255;3.102;0.954;0.999;0.299;2;0;2.9921;171;18;3.198;0.307;4.712;1.277;1.2;1.27;5.384;28.054;0.284;-0.04;0.027;-0.006;0;-…
175;N(C(=S)S)C;HSE;1;1;1;10.722;0.645;0.782;1.117;0;1;0;2;2;3;0;20;10;0;0;0;0;0;0;0;0;0;0;0;0;0;0;0;0;0;0;0;0;0;0;0;0;2;1.304;1.525;0.5;0.48;18;0;1.134;0.783;0.096;-0.144;0.971;0;0.408;0;0;0.913;0;0;1.761;1.922;1.371;1;3.916;2.846;0.657;1.561;0.475;0.908;0.997;0.315;2;0;2.5395;10;4;3.59;0.276;4.016;1.53;1.264;1.289;3.579;9.365;-0.17;0.411;-0.211;-1.04;0.675;0;0;0;-0.134;0.216;-0.131;-0.974;0.921;…
176;O=C(Nc1ccc(c(c1)Cl)Cl)N(C)C;HSE;1;1;1;9.713;0.669;0.708;1.132;0.042;2;1;0;2;5;2;37.5;8.3;4.2;0;0;1;0.429;0;1;1;1;0;0;0;0;0;0;0;0;0;0.429;0;0;0;0;0;2.915;1.615;1.006;1;1.071;742;0.072;1.872;4.247;0.003;0.001;1.618;0;0.217;0.127;0.085;0.668;0.053;0.03;1.845;3.182;1.577;0.929;1.265;3.292;0.841;2.74;1.094;0.929;0.997;0.29;2;0;1.5597;154.271;10.703;3.661;0.263;4.051;1.564;1.286;1.402;5.238;18.436;…
178;O=C(O)CCC(NC(=O)c1ccc(cc1)NCc2nc3c(nc2)nc(nc3(N))N)C(=O)O;NSE;0;0;1;8.471;0.652;0.652;1.145;0.167;8;5;0;0;13;0;36.5;15.4;9.6;0;0;4;0.5;0.125;1.125;2;0.667;0;0;0;0;0;0;1;0;0;0.5;0;0;173.503;0;0;4.528;1.811;0.826;0.9;2.371;23186;0.094;2.969;5.282;0;0;1.667;0;0.189;0.121;0.078;0.52;0.04;0.02;1.801;4.453;1.531;0.937;0.452;4.21;0.939;3.899;0.654;0.951;0.998;0.289;2;0;0.921;889.153;13.9521;3.608;0.…
180;O=C3N(Nc1ccccc1)C(=NC3(c2ccccc2)C)SC;HSE;1;1;1;7.986;0.658;0.704;1.116;0.098;3;1;1;1;5;0;43.6;7.7;2.6;0;0;3;0.773;0;1;3;1;0;0;1;0;0;0;0;0;0;0.5;60.348;0;0;0;0;2.739;1.927;1.029;0.833;1.347;5897;0.11;2.138;5.937;0;0;0.797;2.398;0.178;0.111;0.073;0.605;0.049;0.028;1.6;3.88;1.529;0.727;0.79;3.184;0.867;3.685;1.596;0.968;0.996;0.308;1.982;0.045;0.9594;455.172;11.7073;3.662;0.264;3.977;1.59;1.295;…
181;Oc1ccc(cc1C(c2ccccc2)(C)C)C(c3ccccc3)(C)C;NSE;0;0;1;6.48;0.619;0.674;1.11;0.075;0;1;0;0;1;0;47.1;0;2;0;0;3;0.72;0;1;3;1;0;0;0;0;0;0;0;0;0;0.667;0;0;0;0;0;3.808;1.829;0.976;1;1.28;7523;0.094;1.52;4.568;0;0;0.65;0;0.18;0.115;0.073;0.618;0.054;0.029;1.118;4.164;1.711;0.72;0.751;2.589;0.713;4.554;2.608;0.947;0.997;0.29;2;0;1.0097;569.404;12.3733;3.559;0.266;3.86;1.514;1.308;1.512;5.749;34.918;0.0…
182;n1cc(OP(OCC)(OC(C)C)=S)cnc1C(C)(C)C;NSE;0;0;1;7.405;0.584;0.653;1.136;0.163;2;3;1;2;7;0;30.2;4.7;7;0;0;1;0.3;0;1;1;1;0;0;0;0;0;0;0;0;0;0.3;0;0;0;0;0;4.472;1.6;1.375;1;1.365;1768;0.069;3.605;2.177;0.001;0;1.921;0;0.187;0.134;0.079;0.731;0.106;0.039;1.731;3.684;1.802;0.75;1.13;2.734;0.728;3.695;2.089;0.916;0.997;0.267;2;0;2.0078;263.981;13.0115;3.492;0.268;4.701;1.37;1.258;1.305;5.549;44.399;0.…
184;O=[N+]([O-])c1ccc(OP(OCC)(OCC)=S)cc1;HSE;1;1;1;9.103;0.637;0.686;1.128;0.219;1;5;1;2;8;0;31.3;3.1;15.6;0;0;1;0.333;0;1;1;1;0;0;0;0;0;0;0;0;0;0.333;0;0;0;0;0;3.873;1.674;1.315;1;1.29;1367;0.076;3.622;3.504;0;0;1.991;0;0.197;0.138;0.084;0.654;0.105;0.043;1.933;3.281;1.676;0.667;1.136;3.212;0.753;3.067;1.36;0.945;0.996;0.292;2;0;1.8731;221.41;12.0854;3.64;0.265;4.699;1.473;1.261;1.433;5.347;27.3…
187;O=C(Nc1ccc(cc1Cl)[N+](=O)[O-])c2cc(ccc2(O))Cl;NSE;0;0;1;11.28;0.747;0.745;1.117;0.1;2;4;0;2;8;2;44.8;6.9;13.8;0;0;2;0.571;0;1;2;1;0;0;0;0;0;0;0;0;0;0.545;0;0;0;0;0;3.162;1.726;0.87;0.833;1.392;3744;0.095;2.597;5.036;0;0;0.935;0;0.191;0.122;0.082;0.564;0.044;0.024;1.958;3.88;1.575;0.952;0.815;3.512;0.986;2.9;0.742;0.941;0.997;0.293;2;0;1.1718;380.126;12.447;3.81;0.253;3.993;1.615;1.301;1.531;5…
188;O=C(O)C=CC=CC;LSE;0;1;1;7.009;0.596;0.622;1.13;0.133;0;2;0;0;2;0;37.5;0;12.5;0;0;0;0;0;0;0;0;0;0;0;0;0;0;0;0;0;0;0;0;0;0;0;2.646;1.5;0.983;1;0.906;79;0.043;2.58;2.753;0.021;0.03;1.906;0;0.277;0.201;0.144;0.583;0.062;0.034;1.406;2.25;1.406;1;1.812;2.906;0.926;2.594;0.594;0.943;0.998;0.304;2;0;2.7158;28;7;3.224;0.295;3.444;1.407;1.254;1.401;4.431;4.879;-0.087;0.023;-0.09;0.011;0.012;0.013;-1.05…
189;O=C1OC(C(O)=C1(O))C(O)CO;HSE;1;1;1;8.807;0.62;0.589;1.146;0.1;0;6;0;0;6;0;30;0;30;0;0;1;0.417;0;1;1;1;0;0;1;0;0;0;0;0;0;0;33.376;0;0;0;0;2.449;1.565;0.799;1;0.722;458;0.08;2.773;3.532;0.002;0.003;1.423;2.398;0.201;0.117;0.083;0.497;0.034;0.018;1.571;3.252;1.483;1;1.793;3.322;0.977;2.751;0.3;0.929;0.994;0.314;1.954;0.06;1.5921;112.05;9.8972;3.397;0.274;3.77;1.389;1.163;1.388;5.751;12.128;-0.13…
190;O=C(Nc1ccc(c(c1)Cl)Cl)N(OC)C;HSE;1;1;1;9.964;0.67;0.698;1.135;0.08;2;2;0;2;6;2;36;8;8;0;0;1;0.4;0;1;1;1;0;0;0;0;0;0;0;0;0;0.4;0;0;0;0;0;3.082;1.636;0.968;0.8;1.013;880;0.068;2.059;4.353;0.001;0;1.831;0;0.219;0.132;0.083;0.651;0.05;0.028;1.934;3.774;1.585;1;1.204;3.483;0.918;2.71;0.731;0.939;0.996;0.307;2;0;1.6249;170.426;11.069;3.64;0.266;4.051;1.556;1.265;1.422;5.344;13.173;0.005;0.117;-0.00…
191;Oc1ccc2c(c1)CCC3C2CCC4(C)(C(O)CCC34);HSE;1;1;1;6.191;0.585;0.637;1.123;0;0;2;0;0;2;0;40.9;0;4.5;0;0;10;0.85;0.353;1.353;1;0.25;0;0;1;0;0;1;2;0;0;0.261;27.095;44.303;95.835;0;0;2.55;1.983;1.056;1;1.3;15139;0.11;1.422;4.372;0.003;0;0.627;2.398;0.164;0.101;0.063;0.609;0.076;0.045;1.207;3.722;1.675;0.95;0.794;3.009;0.93;4.252;1.107;0.959;0.996;0.289;1.986;0.067;0.3985;1001.047;20.8868;3.515;0.273…
192;Oc1ccc(cc1)CCCCCCC;LSE;0;1;1;5.657;0.558;0.62;1.128;0.176;0;1;0;0;1;0;38.2;0;2.9;0;0;1;0.429;0;1;1;1;0;0;0;0;0;0;0;0;0;0.429;0;0;0;0;0;2.646;1.826;1.201;0.833;1.357;817;0.076;1.306;3.098;0.013;0.001;2.305;0;0.227;0.147;0.101;0.643;0.089;0.051;1.13;2.842;1.149;0.857;0.883;2.552;0.857;3.957;1.669;0.975;0.999;0.316;2;0;1.4083;145.392;10.1065;3.256;0.301;3.635;1.399;1.257;1.398;5.109;15.704;-0.01…
193;O=P(Oc1nc(c(cc1Cl)Cl)Cl)(OCC)OCC;LSE;0;1;1;11.536;0.689;0.738;1.131;0.207;1;4;0;4;9;3;31;3.4;13.8;0;0;1;0.333;0;1;1;1;0;0;0;0;0;0;0;0;0;0.333;0;0;0;0;0;3.606;1.624;1.269;0.8;0.981;1335;0.088;4.557;5.09;0;0;1.928;0;0.195;0.13;0.08;0.712;0.081;0.042;2.122;3.392;1.772;0.833;1.321;3.273;0.791;2.736;1.087;0.935;0.995;0.289;2;0;1.8476;236.757;12.867;3.774;0.257;4.432;1.524;1.258;1.351;5.439;23.342;…
194;C#CC3(O)(CCC2C4CCc1cc(O)ccc1C4(CCC23(C)));LSE;0;1;1;6.444;0.603;0.653;1.117;0;0;2;0;0;2;0;43.5;0;4.3;2;0;10;0.773;0.353;1.353;1;0.25;0;0;1;0;0;1;2;0;0;0.24;30.537;50.017;110.793;0;0;3.162;1.913;1.02;0.833;1.339;19145;0.107;2.169;4.907;0.001;0;0.853;2.398;0.163;0.099;0.061;0.599;0.072;0.042;1.209;4.005;1.79;1;0.766;3.302;0.934;4.315;1.059;0.953;0.995;0.293;1.986;0.051;0.4231;1133.165;20.8972;3…
195;Oc1ccc(cc1C)C;HSE;1;1;1;6.431;0.597;0.645;1.12;0;0;1;0;0;1;0;42.1;0;5.3;0;0;1;0.667;0;1;1;1;0;0;0;0;0;0;0;0;0;0.667;0;0;0;0;0;1.225;1.636;0.987;0.667;0.593;243;0.071;1.291;3.044;0.033;-0.013;0.881;0;0.22;0.14;0.095;0.631;0.062;0.031;1.236;2.725;1.585;0.889;1.921;2.721;0.882;3.012;1.172;0.933;0.997;0.296;2;0;1.1678;83.833;8.998;3.409;0.274;3.71;1.417;1.295;1.415;4.719;9.25;-0.034;0.194;-0.291;…
196;O=C(N(CC)CC)C(Oc1cccc2ccccc12)C;NSE;0;0;1;6.619;0.603;0.647;1.124;0.119;1;2;0;0;3;0;41.5;2.4;4.9;0;0;3;0.5;0.2;1.2;1;0.5;0;0;0;0;0;0;1;0;0;0.524;0;0;87.027;0;0;3.674;1.818;1.015;1;1.1;3692;0.086;1.805;5.247;0.001;0;1.877;0;0.192;0.126;0.079;0.615;0.053;0.027;1.364;3.684;1.485;0.8;0.875;2.885;0.835;3.993;1.7;0.967;0.995;0.309;2;0;0.9898;429.286;14.048;3.487;0.277;3.886;1.5;1.28;1.5;5.59;22.031…
197;O=C(N)N(O)C2c3ccc(OCc1ccccc1)cc3(OC2);LSE;0;1;1;7.904;0.647;0.662;1.125;0.1;2;4;0;0;6;0;42.1;5.3;10.5;0;0;4;0.682;0.133;1.133;2;0.667;0;0;1;0;0;1;0;0;0;0.5;49.765;88.032;0;0;0;3.24;1.941;0.857;0.857;1.736;8384;0.092;2.578;4.04;0;0;1;2.398;0.186;0.116;0.076;0.537;0.044;0.023;1.616;3.754;1.395;0.909;0.594;3.469;0.93;3.632;1.04;0.968;0.998;0.299;1.989;0.089;0.7584;522.152;12.799;3.586;0.27;3.804…
199;O=C4C(=Cc1ccccc1N2CCN(C)CC2)SCCN4(c3ccc(c(c3)Cl)Cl);NSE;0;0;1;8.624;0.662;0.716;1.117;0.055;3;1;1;3;7;2;42.3;5.8;1.9;0;0;4;0.828;0;1;4;1;0;0;0;0;0;0;0;0;0;0.375;0;0;0;0;0;2.449;1.955;1.07;0.875;1.636;24850;0.104;1.659;6.198;0;0;0.562;0;0.184;0.115;0.075;0.642;0.064;0.038;1.683;4.72;1.416;0.931;0.528;3.395;0.903;4.017;1.377;0.967;0.997;0.298;2;0;0.7167;854.41;13.4463;3.724;0.265;4.063;1.588;1.…
200;Oc1ccccc1Cl;NSE;0;0;1;9.889;0.702;0.738;1.108;0;0;1;0;1;2;1;46.2;0;7.7;0;0;1;0.75;0;1;1;1;0;0;0;0;0;0;0;0;0;0.75;0;0;0;0;0;1;1.714;0.982;0.333;0.5;182;0.057;1.533;2.787;0.03;0.027;0.875;0;0.231;0.15;0.102;0.611;0.059;0.033;1.614;2;1.5;1;2.091;2.47;1;2.086;0.769;0.951;0.997;0.31;2;0;1.0609;70;8.5279;3.678;0.266;3.907;1.596;1.305;1.483;4.684;8.361;-0.032;-0.005;0.036;-0.437;-0.124;0.922;0;0;0.0…
201;O=C(Nc1ccccc1)Nc2cnns2;HSE;1;1;1;9.577;0.697;0.724;1.128;0.083;4;1;1;1;6;0;39.1;17.4;4.3;0;0;2;0.733;0;1;2;1;0;0;1;0;0;0;0;0;0;0.687;43.938;0;0;0;0;2.449;2;0.942;0.8;1.147;1415;0.073;1.966;4.409;0.002;0;0.521;2.398;0.203;0.139;0.093;0.566;0.051;0.026;1.892;3.19;1.053;0.867;0.801;3.171;0.923;2.632;0.885;0.979;0.999;0.301;1.989;0.189;1.0466;193.72;9.3557;3.721;0.266;4.147;1.584;1.31;1.563;4.974…
202;n1c(OP(OCC)(OCC)=S)c(cc(c1Cl)Cl)Cl;LSE;0;1;1;12.09;0.705;0.779;1.121;0.207;1;3;1;5;9;3;31;3.4;10.3;0;0;1;0.333;0;1;1;1;0;0;0;0;0;0;0;0;0;0.333;0;0;0;0;0;3.606;1.624;1.451;0.8;0.981;1335;0.088;3.724;1.945;0.001;0;1.928;0;0.195;0.13;0.08;0.757;0.106;0.048;2.234;3.392;1.772;0.833;1.321;3.273;0.791;2.624;1.087;0.935;0.995;0.289;2;0;1.8476;236.757;12.867;3.848;0.255;4.701;1.53;1.277;1.344;5.369;27…
203;O1c2cc(c(cc2(OC1))CCC)COCCOCCOCCCC;NSE;0;0;1;6.268;0.564;0.605;1.135;0.236;0;5;0;0;5;0;35.2;0;9.3;0;0;3;0.375;0.222;1.222;1;0.5;0;0;1;0;0;1;0;0;0;0.24;66.003;114.171;0;0;0;3.873;1.946;1.079;1;2.052;6494;0.088;1.195;2.249;0;0;2.807;2.398;0.197;0.128;0.083;0.624;0.055;0.031;1.319;4.418;1.041;1;0.542;2.649;0.862;4.436;1.671;0.987;0.998;0.312;1.994;0.13;0.9636;510.418;13.9593;3.302;0.298;3.808;1.…
205;N#CC4N(C(=O)CNC3CC2N(c1ncccn1)C(CC2)C3)CC(F)(F)C4;HSE;1;1;1;7.683;0.619;0.637;1.155;0.077;6;1;0;0;9;2;36.7;12.2;2;1;0;5;0.704;0.211;1.158;3;0.75;0;0;2;1;0;0;0;0;0;0.2;146.575;0;0;0;0;3.536;1.94;0.932;1;1.819;21886;0.112;4.226;5.519;0;0;0.76;3.045;0.172;0.109;0.074;0.552;0.057;0.033;1.723;4.06;1.596;0.778;0.485;3.489;0.862;3.891;1.142;0.96;0.997;0.293;1.975;0.15;0.732;695.064;12.1076;3.553;0.2…
206;O=C2Oc1cc(OP(OCC)(OCC)=S)ccc1C(=C2Cl)C;LSE;0;1;1;9.547;0.665;0.719;1.115;0.154;0;5;1;3;8;1;36.8;0;13.2;0;0;3;0.455;0.2;1.2;1;0.5;0;0;0;0;0;0;1;0;0;0.261;0;0;98.858;0;0;3.742;1.725;1.259;0.833;1.376;4933;0.089;3.671;4.653;0;0;1.748;0;0.184;0.12;0.071;0.677;0.078;0.031;1.855;3.88;1.753;0.864;0.869;3.521;0.828;3.392;1.027;0.945;0.995;0.292;2;0;1.0469;520.672;15.1592;3.712;0.261;4.699;1.502;1.279…
207;O=[N+]([O-])c1ncn(c1Sc3ncnc2nc[nH]c23)C;NSE;0;0;1;10.665;0.722;0.715;1.147;0.107;7;2;1;1;10;0;34.6;26.9;7.7;0;0;4;0.737;0.143;1.143;2;0.667;0;0;2;0;0;1;0;0;0;0.714;83.897;67.173;0;0;0;2.646;1.932;0.851;1;0.925;5496;0.094;2.52;3.902;0;0;0.868;3.045;0.174;0.113;0.074;0.55;0.046;0.026;2.015;3.682;1.462;0.947;0.82;3.873;0.945;2.686;0.337;0.965;0.997;0.29;1.945;0.208;0.7379;429.855;13.0548;3.884;0…
208;O(CC)P(OCC)(=S)SCSC(C)(C)C;NSE;0;0;1;8.013;0.575;0.692;1.124;0.229;0;2;3;4;6;0;25;0;5.6;0;0;0;0;0;0;0;0;0;0;0;0;0;0;0;0;0;0;0;0;0;0;0;4.359;1.5;2.19;1;1.093;412;0.049;2.882;2.038;0.008;0;2.106;0;0.213;0.164;0.096;0.897;0.513;0.442;1.628;3.006;1.429;0.667;2.023;2.174;0.652;3.542;2.204;0.91;0.996;0.273;2;0;3.954;105;14;3.498;0.271;4.819;1.377;1.25;1.185;5.029;46.315;0.38;0.337;-0.19;-0.043;-0.3…
209;O=C1N(C(=O)N(C(=O)N1Cl)Cl)Cl;HSE;1;1;1;19.368;0.891;0.83;1.163;0;3;3;0;3;9;3;25;25;25;0;0;1;0.5;0;1;1;1;0;0;0;0;0;0;0;0;0;0;0;0;0;0;0;1.732;1.5;0.869;0.25;0.5;486;0.069;2.828;3.752;0.001;0.003;0.799;0;0.207;0.12;0.069;0.622;0.044;0.017;2;1;1;0.333;2.044;2;0.558;1.585;1.585;0.911;0.992;0.311;2;0;1.4323;139;11.1581;3.929;0.243;4.068;1.659;1.219;1.493;5.714;8.452;0.049;-0.222;-0.31;0.481;-0.614;…
210;c1cc(ccc1C(Cl)(Cl)Cl)Cl;NSE;0;0;1;15.327;0.828;0.898;1.096;0;0;0;0;4;4;4;46.7;0;0;0;0;1;0.545;0;1;1;1;0;0;0;0;0;0;0;0;0;0.545;0;0;0;0;0;2.646;1.59;1.183;1;1.025;383;0.066;2.607;1.521;0.008;-0.005;1.16;0;0.203;0.133;0.084;0.759;0.071;0.039;1.53;2.413;1.823;0.636;1.648;2.523;0.782;2.377;1.117;0.909;0.998;0.267;2;0;1.43;106.667;9.346;4.036;0.243;4.264;1.681;1.329;1.343;4.7;24.113;0;0.335;-0.038;…
211;O=C(NC1CCN(C)CC1)c5ccc(Nc2ncc3c(n2)N(CC(F)(F)C(=O)N3C)C4CCCC4)c(OC)c5;NSE;0;0;1;7.347;0.608;0.631;1.149;0.077;7;3;0;0;12;2;36.5;9.5;4.1;0;0;6;0.718;0.071;1.071;4;0.8;0;0;1;1;0;0;0;1;0;0.279;95.012;0;0;200.007;0;3.873;1.895;0.935;1;2.513;74838;0.102;4.793;6.843;0;0;0.716;2.398;0.179;0.11;0.069;0.578;0.051;0.026;1.692;4.926;1.623;0.872;0.405;3.67;0.873;4.518;1.291;0.957;0.997;0.294;1.996;0.189;…
212;O=C2N(c1cc(cc(c1)Cl)Cl)C(=O)C3(C)(CC23(C));NSE;0;0;1;9.798;0.699;0.731;1.114;0.032;1;2;0;2;5;2;44.8;3.4;6.9;0;0;4;0.667;0.167;1.167;2;0.667;1;0;1;0;0;0;0;0;0;0.3;42.326;0;0;0;0;3;1.714;0.96;0.75;0.815;3969;0.095;1.826;5.326;0.001;0;0.76;4.394;0.16;0.099;0.057;0.637;0.048;0.023;1.749;3.17;1.891;0.611;0.993;3.289;0.762;3.109;1.251;0.921;0.994;0.27;1.981;0.285;0.8844;341.807;11.3167;3.809;0.248;…
213;Oc1cc(ccc1C(C)(C)C)C;NSE;0;0;1;5.867;0.569;0.627;1.126;0.036;0;1;0;0;1;0;39.3;0;3.6;0;0;1;0.5;0;1;1;1;0;0;0;0;0;0;0;0;0;0.5;0;0;0;0;0;2.739;1.548;1.053;1;1;480;0.062;1.262;3.627;0.015;0.002;1.124;0;0.187;0.134;0.076;0.682;0.058;0.031;1.163;3.022;1.825;0.833;1.769;2.69;0.717;3.645;1.6;0.902;0.996;0.258;2;0;1.4708;127.833;10.2866;3.345;0.27;3.765;1.304;1.288;1.3;5.103;17.762;-0.022;0.284;-0.333…
216;O(CC)P(OCC)(OC(C(Cl)(Cl)Cl)Cl)=S;HSE;1;1;1;12.923;0.684;0.778;1.13;0.24;0;3;1;6;9;4;23.1;0;11.5;0;0;0;0;0;0;0;0;0;0;0;0;0;0;0;0;0;0;0;0;0;0;0;4.472;1.452;1.748;0.75;0.907;376;0.067;3.729;1.657;0.001;0;1.829;0;0.21;0.143;0.088;0.855;0.193;0.106;2.15;3.19;1.689;0.667;2.483;2.592;0.72;2.551;1.318;0.9;0.995;0.272;2;0;4.3975;105;14;3.831;0.255;4.703;1.487;1.24;1.194;5.288;32.296;0.131;0.329;0.217;…
217;O=C1c2ccccc2(C(=O)N1SC(Cl)(Cl)Cl);NSE;0;0;1;14.828;0.835;0.871;1.096;0.048;1;2;1;4;7;3;45;5;10;0;0;3;0.562;0.222;1.222;1;0.5;0;0;1;0;0;1;0;0;0;0.353;30.085;58.592;0;0;0;3.082;1.699;1.067;0.75;1;2120;0.11;2.993;4.793;0.001;0;1.274;2.398;0.17;0.107;0.074;0.669;0.058;0.035;2.158;3.078;1.823;0.562;1.209;2.984;0.783;2.164;1.138;0.925;0.996;0.278;1.966;0.04;0.8767;321.131;13.917;3.995;0.243;4.373;1…
218;O=C(c2oc(C#Cc1ccccc1(F))cc2)N4CCC(c3cccc(c3)CN)CC4;NSE;0;0;1;7.594;0.654;0.684;1.119;0.054;2;2;0;0;5;1;47.2;3.8;3.8;2;0;4;0.767;0;1;4;1;0;0;1;0;0;0;0;0;0;0.515;92.16;0;0;0;0;3.162;2;0.917;1;2.444;27224;0.09;2.048;5.792;0;0;0.659;2.398;0.19;0.122;0.079;0.554;0.052;0.03;1.499;4.348;1.295;0.933;0.405;3.568;0.921;4.229;1.207;0.976;0.997;0.306;1.994;0.13;0.7757;767.493;11.5185;3.631;0.269;3.866;1.…
219;c1ccc(cc1)NNc2ccccc2;NSE;0;0;1;7.087;0.641;0.685;1.118;0.111;2;0;0;0;2;0;46.2;7.7;0;0;0;2;0.857;0;1;2;1;0;0;0;0;0;0;0;0;0;0.8;0;0;0;0;0;1.732;2.1;0.914;0.8;1.02;1390;0.084;0.614;0.611;0.007;0.001;0;0;0.211;0.143;0.097;0.555;0.049;0.027;1.314;2.236;0.592;0.357;0.797;1.914;0.656;3.386;2.413;0.993;0.999;0.316;2;0;0.9137;194.571;9.7827;3.563;0.278;3.615;1.598;1.302;1.598;4.909;11.229;0.027;-0.184…
220;O=C(OC)Nc1nc2ccccc2([nH]1);NSE;0;0;1;8.313;0.655;0.661;1.137;0.083;3;2;0;0;5;0;39.1;13;8.7;0;0;3;0.643;0.222;1.222;1;0.5;0;0;1;0;0;1;0;0;0;0.667;25.786;50.378;0;0;0;2.55;1.909;0.818;1;1.071;1585;0.09;2.205;3.865;0.003;0.001;1.489;2.398;0.191;0.118;0.08;0.541;0.036;0.02;1.749;2.842;1.379;0.929;0.995;3.534;0.954;2.775;0.642;0.97;0.998;0.305;1.966;0.089;0.8159;244.486;12.17;3.646;0.266;3.936;1.5…
221;O=C3C=C2CCC1C4CCC(=O)C4(C)(CCC1C2(C)CC3);NSE;0;0;1;6.095;0.58;0.634;1.124;0;0;2;0;0;2;0;40.4;0;4.3;0;0;10;0.81;0.353;1.353;1;0.25;0;0;1;0;0;1;2;0;0;0;28.728;46.808;102.038;0;0;3;1.909;1.09;1;1.261;16523;0.11;1.336;5.354;0.002;0;0.665;2.398;0.162;0.098;0.062;0.633;0.08;0.047;1.195;4.297;1.819;1;0.828;2.507;0.902;4.36;1.596;0.948;0.996;0.286;1.987;0.067;0.4126;1082.485;21.3509;3.492;0.272;3.739…
222;O=C(O)C(F)(F)C(F)(F)C(F)(F)C(F)(F)C(F)(F)C(F)(F)C(F)(F)C(F)(F)C(F)(F)F;NSE;0;0;1;16.066;0.749;0.542;1.345;0.258;0;2;0;0;21;19;31.3;0;6.3;0;0;0;0;0;0;0;0;0;0;0;0;0;0;0;0;0;0;0;0;0;0;0;7.55;1.314;0.627;0.833;1.315;2250;0.049;10.306;5.134;0;0;1.656;0;0.183;0.092;0.047;0.421;0.022;0.011;1.377;4.22;1.058;0.677;3.067;1.864;0.811;3.623;2.24;0.835;0.993;0.243;2;0;6.9134;465;30;3.504;0.245;3.977;1.212…
223;O=S(=O)(O)OCCCCCCCCCCCCCCCC;NSE;0;0;1;5.865;0.527;0.589;1.142;0.296;0;4;1;1;5;0;29.1;0;7.3;0;0;0;0;0;0;0;0;0;0;0;0;0;0;0;0;0;0;0;0;0;0;0;4.69;1.714;1.507;1;2.531;1488;0.052;5.159;3.298;0.001;0;3.249;0;0.252;0.178;0.126;0.691;0.164;0.115;1.327;3.499;0.964;0.952;1.009;1.749;0.6;4.454;3.389;0.958;0.999;0.301;2;0;2.9962;210;20;3.183;0.309;4.712;1.278;1.201;1.271;5.491;31.125;0.267;-0.053;0.025;-0…
224;O=C1N(C(=O)N(C(=O)N1CC2OC2)CC3OC3)CC4OC4;HSE;1;1;1;8.258;0.625;0.62;1.146;0.154;3;6;0;0;9;0;33.3;8.3;16.7;0;0;4;0.714;0;1;4;1;3;0;0;0;0;0;0;0;0;0;0;0;0;0;0;2.739;2;0.866;0.6;0.898;4014;0.088;2.26;5.361;0;0;0.61;4.796;0.169;0.103;0.064;0.536;0.038;0.02;1.784;2.522;1.449;0.333;0.74;2.617;0.629;3.386;1.918;0.965;0.997;0.295;1.958;1.056;0.9113;370.6;9.0191;3.569;0.272;3.801;1.462;1.175;1.469;5.64…
225;O=C(OC1C(=C(C(=O)C1)CC#C)C)C2C(C=C(C)C)C2(C)(C);NSE;0;0;1;6.531;0.597;0.641;1.122;0.106;0;3;0;0;3;0;41.3;0;6.5;2;0;2;0.364;0;1;2;1;1;0;1;0;0;0;0;0;0;0;70.003;0;0;0;0;4;1.64;1.006;1;1.347;3892;0.1;1.869;5.46;0;0;1.362;4.394;0.169;0.112;0.076;0.638;0.056;0.034;1.273;4.061;1.75;0.909;0.832;3.114;0.828;4.25;1.235;0.927;0.995;0.28;1.946;0.304;1.3997;328.674;11.3625;3.445;0.269;3.793;1.408;1.292;1.…
226;O=C1NCC(=Nc2c(nn(c12)CC)C)c3ccc(O)cc3;NSE;0;0;1;7.685;0.64;0.662;1.133;0.051;4;2;0;0;6;0;40.5;10.8;5.4;0;0;4;0.762;0.125;1.125;2;0.667;0;0;1;1;0;0;1;0;0;0.478;40.87;0;81.475;0;0;2.236;1.881;0.89;0.833;1.206;7469;0.112;1.829;5.244;0;0;0.874;2.398;0.176;0.11;0.074;0.568;0.04;0.022;1.626;4.011;1.51;0.905;0.806;3.879;0.888;3.584;0.689;0.962;0.996;0.298;1.981;0.06;0.7196;587.139;14.9391;3.624;0.26…
227;O=C(OCC)C2(Oc1ccccc1C2(N))(c3ccccc3);NSE;0;0;1;7.457;0.642;0.67;1.117;0.1;1;3;0;0;4;0;44.7;2.6;7.9;0;0;4;0.714;0.133;1.133;2;0.667;0;0;1;0;0;1;0;0;0;0.522;39.766;79.615;0;0;0;3.162;1.924;0.908;1;0.952;5177;0.124;2.568;5.619;0;0;1.238;2.398;0.165;0.105;0.066;0.561;0.04;0.022;1.466;4.202;1.565;0.905;0.997;3.18;0.902;3.782;1.412;0.971;0.995;0.305;1.979;0.045;0.8621;523.748;13.5075;3.589;0.269;3.…
228;O=C(O)CCC(NC(=O)c1ccc(cc1)N(C)Cc2nc3c(nc2)nc(nc3(N))N)C(=O)O;NSE;0;0;1;8.264;0.644;0.648;1.144;0.158;8;5;0;0;13;0;36.4;14.5;9.1;0;0;4;0.485;0.125;1.125;2;0.667;0;0;0;0;0;0;1;0;0;0.486;0;0;179.493;0;0;4.743;1.784;0.836;0.9;2.391;23794;0.093;2.967;5.37;0;0;1.658;0;0.187;0.121;0.076;0.533;0.041;0.021;1.779;4.597;1.556;0.939;0.473;4.232;0.928;4.003;0.668;0.948;0.997;0.289;2;0;0.9613;934.454;14.21…
229;O=C4OC(c2ccc(Oc1ccccc1)cc2)(C(=O)N4(Nc3ccccc3))C;LSE;0;1;1;8.14;0.676;0.694;1.112;0.102;2;4;0;0;6;0;47.8;4.3;8.7;0;0;4;0.821;0;1;4;1;0;0;1;0;0;0;0;0;0;0.581;82.607;0;0;0;0;2.915;1.988;0.85;1;2.051;19015;0.1;2.663;5.905;0;0;0.517;2.398;0.181;0.115;0.075;0.542;0.039;0.02;1.542;4.307;1.454;0.786;0.491;3.016;0.879;3.982;1.904;0.969;0.997;0.298;1.991;0.045;0.8161;701.62;11.3967;3.668;0.264;3.863;1…
231;O(c1ccc(cc1)C=CC)C;HSE;1;1;1;6.444;0.603;0.653;1.117;0.087;0;1;0;0;1;0;43.5;0;4.3;0;0;1;0.545;0;1;1;1;0;0;0;0;0;0;0;0;0;0.545;0;0;0;0;0;2;1.784;0.991;1;1.19;422;0.083;0.766;1.523;0.02;-0.004;1.523;0;0.216;0.146;0.094;0.625;0.057;0.03;1.209;3.096;1.309;0.818;1.302;2.827;0.832;3.315;0.935;0.975;0.997;0.321;2;0;1.3171;105.8;9.2635;3.395;0.285;3.66;1.495;1.288;1.493;4.639;8.848;0.029;0.012;-0.088…
232;N#CC(C(=O)N)(Br)Br;NSE;0;0;1;24.187;0.833;0.893;1.13;0.111;2;1;0;2;5;2;30;20;10;1;0;0;0;0;0;0;0;0;0;0;0;0;0;0;0;0;0;0;0;0;0;0;3.162;1.315;1.363;1;0.562;62;0;2.639;3.158;0.012;0.034;1.299;0;0.275;0.204;0;0.858;0.028;0;2.246;2.5;1.549;0.875;4.013;2.922;0.68;1.075;0.4;0.876;0.994;0.288;2;0;3.7083;28;7;4.663;0.232;7.078;2.504;1.31;1.459;5.001;41.018;-0.033;0.199;-0.182;-0.69;0.295;0;0;0;0.235;0.4…
233;O=C(O)Cc2cc(c(Oc1ccc(O)c(c1)I)c(c2)I)I;HSE;1;1;1;20.731;0.799;0.945;1.083;0.129;0;4;0;3;7;3;46.7;0;13.3;0;0;2;0.571;0;1;2;1;0;0;0;0;0;0;0;0;0;0.545;0;0;0;0;0;2.915;1.726;1.222;1;1.551;3932;0.089;2.525;3.776;0;0;1.144;0;0.189;0.123;0.076;0.805;0.093;0.038;1.754;3.916;1.575;0.857;0.817;3.457;0.932;3.153;0.971;0.939;0.997;0.283;2;0;1.1675;384.287;12.5385;4.896;0.241;10.7;2.709;1.363;1.471;5.537;…
234;OCCC(C)CCC=C(C)C;NSE;0;0;1;5.042;0.516;0.583;1.141;0.167;0;1;0;0;1;0;32.3;0;3.2;0;0;0;0;0;0;0;0;0;0;0;0;0;0;0;0;0;0;0;0;0;0;0;3.317;1.535;1.322;1;1.124;194;0.042;1.171;2.63;0.03;-0.003;2.187;0;0.251;0.189;0.114;0.721;0.128;0.076;1.094;3.096;1.495;0.909;1.684;2.404;0.803;3.86;1.105;0.939;0.997;0.294;2;0;3.0996;55;10;3.005;0.314;3.284;1.205;1.221;1.203;4.878;14.208;-0.072;-0.079;-0.209;0.044;-0…
235;Oc1ccc(cc1)C(C)(C)CC;LSE;0;1;1;5.867;0.569;0.627;1.126;0.071;0;1;0;0;1;0;39.3;0;3.6;0;0;1;0.5;0;1;1;1;0;0;0;0;0;0;0;0;0;0.5;0;0;0;0;0;2.828;1.618;1.089;0.75;0.917;469;0.066;1.328;3.095;0.016;0.002;1.425;0;0.212;0.129;0.084;0.664;0.062;0.032;1.163;2.855;1.784;0.75;1.586;2.707;0.76;3.645;1.59;0.927;0.996;0.294;2;0;1.5331;120.467;9.6994;3.328;0.278;3.695;1.394;1.265;1.392;5.084;16.865;-0.022;0.1…
236;O=S1(=O)(OCCC1);NSE;0;0;1;9.397;0.609;0.638;1.138;0;0;3;1;1;4;0;23.1;0;23.1;0;0;1;0.714;0;1;1;1;0;0;1;0;0;0;0;0;0;0;15.767;0;0;0;0;1.732;1.647;1.566;0.5;0.49;110;0.029;3.963;3.208;0.042;-0.049;0.917;2.398;0.217;0.148;0.125;0.653;0.16;0.072;1.776;1.95;1.379;0.857;3.059;2.354;0.834;1.925;0.615;0.916;0.998;0.276;1.901;0.145;1.2028;45.833;7.3401;3.679;0.259;4.681;1.377;1.235;1.38;4.631;5.022;0.37…
237;O=C(Nc1ccc(c(c1)Cl)Cl)CC;HSE;1;1;1;9.913;0.683;0.727;1.121;0.091;1;1;0;2;4;2;40.9;4.5;4.5;0;0;1;0.462;0;1;1;1;0;0;0;0;0;0;0;0;0;0.462;0;0;0;0;0;2.55;1.66;1.07;1;1.018;625;0.076;1.71;3.99;0.004;-0.001;1.662;0;0.218;0.13;0.087;0.663;0.056;0.032;1.775;3.239;1.577;1;1.3;3.318;0.931;2.684;0.705;0.943;0.997;0.306;2;0;1.4721;138.719;10.3322;3.681;0.265;4.05;1.592;1.287;1.441;5.17;12.766;-0.006;0.101…
238;O=C(N3CCC(C=C(c1ccccc1)c2ccccc2)CC3)CCCCCCCCc4cnccc4;NSE;0;0;1;6.326;0.602;0.657;1.12;0.152;2;1;0;0;3;0;43.4;2.6;1.3;0;0;4;0.667;0;1;4;1;0;0;0;0;0;0;0;0;0;0.462;0;0;0;0;0;4.183;2.077;1.061;1;2.994;24763;0.093;1.319;5.767;0;0;0.287;0;0.198;0.13;0.085;0.598;0.07;0.041;1.23;4.239;0.885;0.722;0.324;2.962;0.823;5.018;2.165;0.988;0.999;0.311;2;0;0.8268;956.419;11.5102;3.494;0.284;3.753;1.528;1.287;…
239;O=C(O)C(F)(F)C(F)(F)C(F)(F)C(F)(F)C(F)(F)C(F)(F)C(F)(F)C(F)(F)F;NSE;0;0;1;16.003;0.748;0.541;1.342;0.25;0;2;0;0;19;17;31;0;6.9;0;0;0;0;0;0;0;0;0;0;0;0;0;0;0;0;0;0;0;0;0;0;0;7.141;1.312;0.627;1;1.186;1701;0.048;10.013;4.996;0;0;1.639;0;0.185;0.093;0.047;0.421;0.022;0.011;1.409;3.968;1.068;0.643;3.15;1.927;0.838;3.449;1.992;0.835;0.993;0.243;2;0;6.7224;378;27;3.496;0.245;3.967;1.211;1.067;1.176…
240;O1c2ccc(cc2(OC1))CC=C;NSE;0;0;1;7.373;0.639;0.669;1.113;0.087;0;2;0;0;2;0;45.5;0;9.1;0;0;3;0.75;0.222;1.222;1;0.5;0;0;1;0;0;1;0;0;0;0.462;22.003;39.263;0;0;0;1.871;2;0.899;0.75;1;1090;0.09;1.16;1.729;0.013;0.002;1.195;2.398;0.186;0.124;0.081;0.562;0.044;0.024;1.349;2.792;1.189;1;1.142;2.993;0.939;3.111;0.671;0.983;0.998;0.305;1.969;0.13;0.7329;205.248;12.1682;3.541;0.277;3.762;1.523;1.3;1.506…
241;n1cnn(c1)CC2(OCC(O2)C)c4ccc(Oc3ccc(cc3)Cl)cc4Cl;NSE;0;0;1;9.234;0.684;0.709;1.121;0.106;3;3;0;2;8;2;43.2;6.8;6.8;0;0;4;0.815;0;1;4;1;0;0;2;0;0;0;0;0;0;0.567;164.647;0;0;0;0;2.915;1.988;0.917;1;1.77;11406;0.099;2.275;2.61;0;0;0.528;3.045;0.177;0.113;0.072;0.593;0.045;0.025;1.784;4.31;1.481;0.926;0.538;3.637;0.93;3.675;0.89;0.966;0.998;0.292;1.992;0.272;0.8725;639.214;10.8324;3.751;0.262;3.976;…
243;O(Cc1ccccc1C)C3CC2(OC3(C)(CC2))C(C)C;NSE;0;0;1;5.966;0.571;0.626;1.126;0.083;0;2;0;0;2;0;39.1;0;4.3;0;0;4;0.65;0.308;1.231;2;0.667;0;0;2;0;0;0;0;0;0;0.273;97.331;0;0;0;0;3.536;1.846;1.066;1;1.06;5583;0.097;1.326;2.915;0.003;0;0.897;3.045;0.174;0.105;0.068;0.655;0.064;0.039;1.192;3.922;1.761;0.9;0.731;2.706;0.854;4.332;1.452;0.945;0.997;0.285;1.987;0.122;0.8659;386.855;11.3194;3.425;0.275;3.70…
244;FC(F)(F)c2cc(ccc2(N=C(n1cncc1)COCCC))Cl;NSE;0;0;1;9.099;0.657;0.664;1.158;0.154;3;1;0;1;8;4;39.5;7.9;2.6;0;0;2;0.478;0;1;2;1;0;0;1;0;0;0;0;0;0;0.458;70.34;0;0;0;0;4;1.781;0.912;0.833;1.176;3627;0.091;5.798;5.15;0;0;1.572;2.398;0.185;0.119;0.079;0.57;0.041;0.023;1.913;3.882;1.644;0.913;0.888;3.839;0.922;3.335;0.533;0.949;0.998;0.289;1.993;0.189;1.3076;412.954;12.6366;3.598;0.268;3.955;1.499;1.…
248;O=C(Nc1ccccc1)Nc2ccnc(c2)Cl;NSE;0;0;1;9.174;0.693;0.718;1.123;0.071;3;1;0;1;5;1;44.4;11.1;3.7;0;0;2;0.706;0;1;2;1;0;0;0;0;0;0;0;0;0;0.667;0;0;0;0;0;2.55;1.925;0.894;1;1.253;2098;0.084;1.988;4.607;0.001;0;0.604;0;0.202;0.138;0.091;0.565;0.046;0.024;1.755;3.735;1.261;0.882;0.765;2.916;0.922;3;1.2;0.969;0.998;0.292;2;0;1.0453;256.587;10.4938;3.685;0.267;3.898;1.592;1.303;1.526;5.208;12.669;-0.00…
249;O=C1C=CC(=O)NN1;NSE;0;0;1;9.342;0.667;0.64;1.153;0;2;2;0;0;4;0;33.3;16.7;16.7;0;0;1;0.75;0;1;1;1;0;0;0;0;0;0;0;0;0;0;0;0;0;0;0;1;1.714;0.776;0.667;0.75;182;0.08;1.968;3.196;0.017;0.032;0.875;0;0.23;0.143;0.109;0.496;0.036;0.018;1.918;0.811;1.5;0.5;1.848;2.585;0.721;1.667;1;0.947;0.998;0.307;2;0;1.0821;68.667;8.3067;3.49;0.275;3.587;1.545;1.233;1.544;4.808;3.595;-0.043;-0.075;-0.214;-0.387;1.6…
250;O=C(N)C(=NO)C=C(CC)C([N+](=O)[O-])C;HSE;1;1;1;7.687;0.591;0.594;1.157;0.185;3;4;0;0;7;0;28.6;10.7;14.3;0;0;0;0;0;0;0;0;0;0;0;0;0;0;0;0;0;0;0;0;0;0;0;4.243;1.475;0.92;0.75;0.844;382;0.063;2.598;3.691;0.001;0;1.797;0;0.22;0.144;0.093;0.567;0.054;0.028;1.777;3.64;1.506;0.933;2.374;3.574;0.885;3.031;0.768;0.925;0.994;0.301;2;0;4.2956;105;14;3.37;0.276;3.755;1.408;1.218;1.405;5.473;15.116;-0.02;0.…
251;O=C(O)c1cc(cc(N)c1Cl)Cl;HSE;1;1;1;12.119;0.746;0.76;1.121;0.059;1;2;0;2;5;2;41.2;5.9;11.8;0;0;1;0.5;0;1;1;1;0;0;0;0;0;0;0;0;0;0.5;0;0;0;0;0;2.236;1.565;0.939;0.667;0.583;494;0.087;2.811;3.528;0.003;0.003;1.124;0;0.194;0.127;0.086;0.613;0.051;0.031;2.013;2.855;1.483;1;1.818;3.499;0.971;2.074;0.353;0.92;0.995;0.284;2;0;1.4133;132.433;10.6986;3.781;0.252;4.053;1.571;1.288;1.417;5.122;12.048;-0.0…
252;O=C1CCC(CC1)C2CCCCC2;NSE;0;0;1;5.464;0.545;0.608;1.132;0.029;0;1;0;0;1;0;36.4;0;3;0;0;2;0.923;0;1;2;1;0;0;0;0;0;0;0;0;0;0;0;0;0;0;0;1.225;2;1.259;1;0.959;1172;0.095;1.16;4.091;0.035;-0.001;0.569;0;0.199;0.129;0.087;0.648;0.117;0.074;1.121;2.873;1.14;0.692;1.038;1.708;0.748;3.923;2.305;0.978;0.998;0.306;2;0;0.9084;186.305;10.1507;3.268;0.301;3.41;1.384;1.218;1.382;5.243;19.954;0.041;-0.104;-0.…
253;O=C1N(C)CCC1;NSE;0;0;1;6.197;0.553;0.594;1.148;0;1;1;0;0;2;0;31.3;6.3;6.3;0;0;1;0.714;0;1;1;1;0;0;1;0;0;0;0;0;0;0;15.767;0;0;0;0;1;1.68;1.091;0.5;0.408;117;0.029;1.375;3.5;0.077;-0.04;0.917;2.398;0.229;0.148;0.118;0.64;0.087;0.056;1.491;1.95;1.557;1;2.704;2.217;0.832;2.509;0.672;0.944;0.997;0.299;1.893;0.13;1.1256;46.833;7.5531;3.251;0.294;3.482;1.35;1.228;1.357;4.587;6.423;0.041;0.048;-0.235…
254;O=C(N)NO;HSE;1;1;1;8.452;0.555;0.52;1.203;0;2;2;0;0;4;0;11.1;22.2;22.2;0;0;0;0;0;0;0;0;0;0;0;0;0;0;0;0;0;0;0;0;0;0;0;2;1.304;0.725;0.5;0.48;18;0;2.606;2.229;0.037;-0.205;0.971;0;0.408;0;0;0.487;0;0;1.837;1.922;1.371;1;3.916;2.642;0.708;1.333;0.222;0.908;0.997;0.315;2;0;2.5395;10;4;3.088;0.299;3.34;1.262;1.097;1.265;4.602;2.223;-0.197;0.044;-0.362;-0.363;1.216;0;0;0;0.099;-0.313;-0.407;-0.063;…
255;O=C(OC3CC4CN2CCc1c5ccc(OC)cc5([nH]c1C2CC4(C(C(=O)OC)C3(OC))))c6cc(OC)c(OC)c(OC)c6;LSE;0;1;1;7.247;0.613;0.638;1.128;0.112;2;9;0;0;11;0;39.3;2.4;10.7;0;0;16;0.614;0.296;1.296;2;0.333;0;0;1;0;0;2;2;0;0;0.327;74.491;276.882;251.645;0;0;4.583;1.913;0.912;1;2.599;280011;0.124;2.233;6.543;0;0;1.087;2.398;0.166;0.102;0.064;0.591;0.052;0.03;1.513;4.778;1.502;0.909;0.402;3.473;0.865;4.879;1.575;0.97;0…
256;O=C(OCC(CC)CCCC)c1ccc(C(=O)OCC(CC)CCCC)c(c1)C(=O)OCC(CC)CCCC;HSE;1;1;1;5.88;0.554;0.605;1.134;0.258;0;6;0;0;6;0;35.5;0;6.5;0;0;1;0.154;0;1;1;1;0;0;0;0;0;0;0;0;0;0.154;0;0;0;0;0;6.124;1.733;1.192;0.9;2.297;11907;0.088;2.279;6.223;0;0;2.747;0;0.207;0.13;0.085;0.654;0.07;0.039;1.241;5.183;1.457;0.974;0.969;2.39;0.702;5.298;2.994;0.966;0.996;0.318;2;0;2.3058;933.118;23.8837;3.266;0.296;3.853;1.38…
257;O(c1ccc(cc1)C(c2ccccc2)=C(c3ccccc3)CC)CCN(C)C;NSE;0;0;1;6.519;0.616;0.669;1.114;0.136;1;1;0;0;2;0;45.6;1.8;1.8;0;0;3;0.643;0;1;3;1;0;0;0;0;0;0;0;0;0;0.6;0;0;0;0;0;3.873;1.953;0.991;1;1.689;7804;0.104;0.808;2.371;0;0;1.304;0;0.185;0.119;0.078;0.609;0.052;0.028;1.217;4.138;1.255;0.75;0.636;2.816;0.819;4.616;2.045;0.978;0.998;0.305;2;0;1.1199;626.596;11.9023;3.525;0.276;3.839;1.53;1.302;1.529;5.…
258;O=[N+]([O-])c1cc(cc(c1N(CCC)CCC)[N+](=O)[O-])S(=O)(=O)N;NSE;0;0;1;8.449;0.616;0.627;1.148;0.195;4;6;1;1;11;0;29.3;9.8;14.6;0;0;1;0.261;0;1;1;1;0;0;0;0;0;0;0;0;0;0.261;0;0;0;0;0;4.583;1.577;1.099;0.8;1.07;2529;0.123;5.226;4.434;0;0;1.708;0;0.173;0.106;0.07;0.59;0.053;0.029;1.904;3.447;1.754;0.565;1.558;3.356;0.738;3.453;1.403;0.924;0.996;0.28;2;0;2.095;392.738;16.7599;3.62;0.259;4.728;1.458;1.…
260;O=C(N(c1c(cccc1CC)CC)COC)CS(=O)(=O)O;NSE;0;0;1;7.51;0.596;0.632;1.134;0.167;1;5;1;1;7;0;33.3;2.4;11.9;0;0;1;0.286;0;1;1;1;0;0;0;0;0;0;0;0;0;0.286;0;0;0;0;0;4.301;1.626;1.185;1;1.007;1933;0.109;5.297;5.192;0;0;1.935;0;0.178;0.119;0.078;0.634;0.059;0.035;1.651;3.785;1.761;0.762;1.459;3.321;0.805;3.742;1.12;0.937;0.995;0.294;2;0;1.9574;322.995;15.182;3.498;0.27;4.697;1.417;1.25;1.414;5.657;24.19…
261;O=C2c1c(O)cccc1Cc3cccc(O)c23;LSE;0;1;1;8.379;0.695;0.71;1.1;0;0;3;0;0;3;0;51.9;0;11.1;0;0;6;0.824;0.286;1.286;1;0.333;0;0;0;0;0;0;2;0;0;0.632;0;0;92.637;0;0;1.871;1.925;0.844;0.75;0.913;5531;0.111;1.975;5.23;0.001;0;0.682;0;0.167;0.111;0.066;0.528;0.041;0.023;1.374;3.102;1.496;0.588;1.054;3.162;0.813;3.381;1.241;0.963;0.996;0.286;2;0;0.5017;624.648;18.9754;3.709;0.259;3.933;1.551;1.316;1.547;…
262;O=C(Nc1ccc(O)c(c1Cl)Cl)C2(C)(CCCCC2);NSE;0;0;1;8.395;0.635;0.68;1.126;0.054;1;2;0;2;5;2;38.9;2.8;5.6;0;0;2;0.632;0;1;2;1;0;0;0;0;0;0;0;0;0;0.3;0;0;0;0;0;3;1.74;1.077;1;1.042;2582;0.08;1.756;5.362;0.001;0;0.73;0;0.197;0.122;0.078;0.648;0.071;0.041;1.648;3.827;1.763;0.895;0.92;3.289;0.856;3.522;1.354;0.941;0.996;0.299;2;0;1.171;323.519;11.7506;3.609;0.269;4.099;1.508;1.264;1.408;5.749;35.296;-0…
264;O(c1ccccc1)P(Oc2ccccc2)Oc3ccccc3;HSE;1;1;1;8.386;0.683;0.733;1.099;0.154;0;3;0;1;4;0;48.6;0;8.1;0;0;3;0.818;0;1;3;1;0;0;0;0;0;0;0;0;0;0.75;0;0;0;0;0;2.739;2.129;0.998;1;1.091;4368;0.093;2.664;2.343;0;0;0;0;0.199;0.133;0.088;0.578;0.061;0.035;1.468;2.401;0.684;0.273;0.656;1.785;0.579;3.741;3.031;0.991;0.999;0.305;2;0;0.9514;429.638;10.6571;3.685;0.269;4.022;1.585;1.304;1.58;5.375;23.118;0.237;…
265;O=C(OC2CCC1(OC1)C(C2(OC))C3(OC3(CC=C(C)C))(C))NC(=O)CCl;NSE;0;0;1;7.308;0.591;0.623;1.137;0.105;1;6;0;1;8;1;34.5;1.8;10.9;0;0;3;0.407;0;1.091;2;0.667;2;0;0;0;0;0;0;0;0;0;0;0;0;0;0;4.796;1.761;1.017;1;1.712;7684;0.095;2.47;4.994;0;0;1.942;4.71;0.165;0.099;0.062;0.63;0.058;0.033;1.585;4.459;1.816;0.963;0.696;3.241;0.884;4.197;0.869;0.945;0.996;0.293;1.986;0.592;1.1155;549.62;11.6556;3.468;0.274…
266;O=C(C=C(OP(=O)(OC)OC)C)NC;HSE;1;1;1;7.971;0.579;0.617;1.149;0.185;1;5;0;1;7;0;25;3.6;17.9;0;0;0;0;0;0;0;0;0;0;0;0;0;0;0;0;0;0;0;0;0;0;0;4.123;1.487;1.21;1;1.082;332;0.047;4.358;4.392;0.002;0.001;2.074;0;0.238;0.154;0.102;0.676;0.087;0.057;1.787;3.182;1.727;0.857;2.148;3.128;0.784;3.02;1.036;0.924;0.994;0.313;2;0;3.9636;91;13;3.375;0.275;4.427;1.374;1.186;1.36;5.192;19.102;0.345;0.299;-0.319;-…
267;O=C(O)c1cccc(c1)N(c2ccc(OC(F)F)c(OC(F)F)c2)Cc3cnccc3;HSE;1;1;1;9.285;0.685;0.669;1.147;0.143;2;4;0;0;10;4;44.7;4.3;8.5;0;0;3;0.581;0;1;3;1;0;0;0;0;0;0;0;0;0;0.545;0;0;0;0;0;4.243;1.842;0.806;1;1.434;10771;0.104;4.6;4.83;0;0;1.2;0;0.181;0.117;0.076;0.509;0.04;0.021;1.847;4.325;1.492;0.935;0.693;3.585;0.946;3.707;1.118;0.957;0.998;0.289;2;0;1.1372;785.211;13.5337;3.612;0.266;3.828;1.507;1.248;1…
270;O=S(=O)(N)c1ccc3c(c1)C(NC)CCC3(c2ccc(c(c2)Cl)Cl);NSE;0;0;1;9.175;0.668;0.718;1.118;0.068;2;2;1;3;7;2;40.5;4.8;4.8;0;0;4;0.667;0.125;1.125;2;0.667;0;0;0;0;0;0;1;0;0;0.462;0;0;97.353;0;0;3.317;1.789;1.142;0.833;1.375;10407;0.101;4.645;4.673;0;0;0.99;0;0.176;0.108;0.067;0.642;0.065;0.037;1.808;3.918;1.75;0.958;0.777;3.558;0.944;3.584;0.911;0.942;0.997;0.287;2;0;0.7772;703.047;15.5476;3.805;0.254…
271;O=C(OC)Nc2nc1ccccc1n2(C(=O)NCCCC);NSE;0;0;1;7.445;0.613;0.634;1.142;0.125;4;3;0;0;7;0;35.9;10.3;7.7;0;0;3;0.429;0.222;1.222;1;0.5;0;0;1;0;0;1;0;0;0;0.455;45.309;86.812;0;0;0;3.742;1.826;0.924;0.833;1.261;4284;0.104;2.34;5.305;0;0;2.052;2.398;0.182;0.111;0.072;0.574;0.037;0.02;1.667;4.202;1.461;1;0.934;3.618;0.925;3.618;0.757;0.968;0.997;0.307;1.98;0.06;0.9698;462.577;14.7959;3.523;0.275;4.025…
272;O=C(OC2CCC3C4CCC1=CC(=O)CCC1(C)C4(CCC23(C)))CC;NSE;0;0;1;6.045;0.571;0.624;1.128;0.05;0;3;0;0;3;0;38.6;0;5.3;0;0;10;0.68;0.353;1.353;1;0.25;0;0;1;0;0;1;2;0;0;0;36.682;60.28;136.179;0;0;3.742;1.875;1.105;0.857;1.584;26297;0.113;1.708;4.903;0.001;0;1.207;2.398;0.164;0.098;0.062;0.639;0.079;0.046;1.221;4.564;1.791;1;0.686;2.581;0.903;4.612;1.646;0.95;0.996;0.292;1.987;0.067;0.4541;1308.029;20.73…
273;O=C1N(CCC1)CCCCCCCCCCCC;NSE;0;0;1;5.173;0.523;0.589;1.142;0.224;1;1;0;0;2;0;32.7;2;2;0;0;1;0.278;0;1;1;1;0;0;1;0;0;0;0;0;0;0;61.713;0;0;0;0;3.464;1.862;1.353;1;2;1547;0.058;1.286;4.392;0.009;0;3.132;2.398;0.226;0.154;0.111;0.681;0.119;0.085;1.174;3.725;0.986;1;0.66;1.663;0.739;4.44;2.834;0.983;0.998;0.316;1.993;0.13;1.4949;196.005;11.3359;3.111;0.317;3.487;1.312;1.223;1.317;5.439;23.277;0.018…
274;O=C3n2c1ccccc1c(c2CCC3Cc4nc[nH]c4C)C;NSE;0;0;1;7.156;0.634;0.672;1.123;0.045;3;1;0;0;4;0;43.9;7.3;2.4;0;0;7;0.818;0.222;1.222;2;0.5;0;0;2;0;0;2;0;0;0;0.6;81.467;125.883;0;0;0;2.345;2;0.934;1;1.343;14732;0.109;1.451;6.007;0.001;0;0.595;3.045;0.168;0.104;0.066;0.586;0.049;0.028;1.442;4.187;1.437;1;0.686;3.56;0.929;3.915;0.866;0.97;0.996;0.296;1.95;0.166;0.518;803.901;16.3133;3.701;0.262;4.055;1…
275;O=C(NO)C3(NS(=O)(=O)c2ccc(Oc1ccc(F)cc1)cc2)(CCOCC3);HSE;1;1;1;8.733;0.652;0.663;1.133;0.122;2;6;1;1;10;1;38.3;4.3;12.8;0;0;3;0.643;0;1;3;1;0;0;0;0;0;0;0;0;0;0.4;0;0;0;0;0;4.123;1.846;0.993;0.875;1.959;10157;0.096;4.968;5.737;0;0;0.959;0;0.186;0.118;0.078;0.555;0.065;0.036;1.868;3.941;1.621;0.75;0.574;3.81;0.854;3.687;1.277;0.953;0.997;0.297;2;0;1.0836;622.747;11.7559;3.648;0.264;4.71;1.497;1.…
276;O=C(N3CCC(N(CCC)C2Cc1cc(OC)ccc1CC2)CC3)C4CCNCC4;NSE;0;0;1;5.995;0.565;0.618;1.136;0.083;3;2;0;0;5;0;36.2;4.3;2.9;0;0;5;0.733;0.091;1.091;3;0.75;0;0;0;0;0;0;1;0;0;0.182;0;0;146.903;0;0;3.536;2;1.1;1;1.916;24582;0.107;1.254;5.927;0;0;0.92;0;0.182;0.117;0.075;0.629;0.074;0.045;1.341;4.257;1.295;0.833;0.487;2.889;0.859;4.768;1.641;0.979;0.997;0.311;2;0;0.7706;909.29;12.8621;3.403;0.287;3.736;1.44…
277;O=C(OCC)OC(OC(=O)c1ccc3c(c1)cc(C(=O)NC2CCN(CC2)C(C)C)n3Cc4noc(c4)c5ccc(Cl)s5)C;NSE;0;0;1;8.142;0.64;0.67;1.126;0.157;4;7;1;2;13;1;39.2;5.1;8.9;0;0;6;0.568;0.08;1.08;4;0.8;0;0;3;0;0;1;0;0;0;0.417;358.459;209.541;0;0;0;5.148;1.886;0.984;1;2.456;89046;0.089;2.593;6.704;0;0;1.518;3.434;0.179;0.115;0.07;0.604;0.054;0.029;1.737;5.232;1.495;0.932;0.394;3.884;0.898;4.567;1.148;0.959;0.998;0.288;1.991…
278;Oc1ccc(cc1)C(C)(C)C;LSE;0;1;1;6.01;0.576;0.631;1.125;0.04;0;1;0;0;1;0;40;0;4;0;0;1;0.545;0;1;1;1;0;0;0;0;0;0;0;0;0;0.545;0;0;0;0;0;2.646;1.59;1.035;1;1.025;383;0.066;1.335;3.022;0.019;-0.004;1.16;0;0.203;0.133;0.084;0.66;0.06;0.03;1.183;2.413;1.823;0.636;1.648;2.672;0.644;3.461;1.811;0.909;0.998;0.267;2;0;1.43;106.667;9.346;3.356;0.272;3.695;1.353;1.281;1.349;5.017;14.883;-0.025;0.222;-0.388;…
279;O=C(OC)c1ccccc1(N);HSE;1;1;1;7.559;0.628;0.648;1.129;0.1;1;2;0;0;3;0;40;5;10;0;0;1;0.545;0;1;1;1;0;0;0;0;0;0;0;0;0;0.545;0;0;0;0;0;2.236;1.692;0.868;1;0.711;397;0.073;2.067;3.932;0.008;-0.005;1.455;0;0.209;0.139;0.096;0.564;0.044;0.026;1.595;2.914;1.539;1;1.707;3.184;0.922;2.726;0.838;0.955;0.995;0.314;2;0;1.33;109.933;9.7062;3.459;0.276;3.737;1.504;1.255;1.507;4.887;9.131;-0.012;0.085;0.01;-…
280;O=C2Oc1cc(ccc1N2CSP(OCC)(OCC)=S)Cl;LSE;0;1;1;10.218;0.673;0.743;1.116;0.189;1;4;2;4;9;1;33.3;2.8;11.1;0;0;3;0.429;0.222;1.222;1;0.5;0;0;1;0;0;1;0;0;0;0.273;47.137;87.793;0;0;0;3.808;1.762;1.489;0.833;1.256;4137;0.091;3.251;4.919;0;0;1.976;2.398;0.181;0.121;0.074;0.708;0.123;0.066;2.069;3.654;1.705;0.857;0.863;3.544;0.831;3.101;1.007;0.951;0.996;0.291;1.987;0.06;1.0525;436.242;13.9716;3.766;0.…
281;O=C(N(c1ccc(F)cc1)C(C)C)COc2nnc(C(F)(F)F)s2;HSE;1;1;1;9.821;0.673;0.666;1.165;0.132;3;2;1;1;10;4;37.8;8.1;5.4;0;0;2;0.458;0;1;2;1;0;0;1;0;0;0;0;0;0;0.44;79.796;0;0;0;0;4.359;1.704;0.913;0.857;1.493;4393;0.08;5.86;5.288;0;0;1.008;2.398;0.186;0.123;0.081;0.562;0.049;0.025;2.07;3.97;1.759;0.792;0.731;3.769;0.833;3.14;0.98;0.932;0.997;0.279;1.994;0.13;1.3761;407.861;11.9746;3.618;0.262;4.228;1.46…
282;C=CC(=C)CCC=C(C)C;NSE;0;0;1;5.241;0.547;0.619;1.128;0.16;0;0;0;0;0;0;38.5;0;0;0;0;0;0;0;0;0;0;0;0;0;0;0;0;0;0;0;0;0;0;0;0;0;3.162;1.5;1.2;0.75;0.96;146;0.039;0.544;0.823;0.033;0.007;1.922;0;0.272;0.18;0.116;0.698;0.108;0.059;0.961;2.722;1.522;0.9;1.766;2.595;0.791;3.739;1.289;0.933;0.997;0.304;2;0;3.0333;45;9;3.136;0.299;3.363;1.363;1.288;1.363;4.671;10.568;-0.064;0.006;-0.31;-0.047;0.105;0.2…
283;O=C(c2ccc(OCCN1CCCCC1)cc2)c5c3ccc(O)cc3sc5(c4ccc(O)cc4);NSE;0;0;1;7.764;0.654;0.695;1.109;0.108;1;4;1;1;6;0;45.9;1.6;6.6;0;0;6;0.794;0.074;1.074;4;0.8;0;0;1;0;0;1;0;0;0;0.579;79.233;150.813;0;0;0;3.317;2.04;0.983;1;2.131;51851;0.107;1.75;6.647;0;0;0.459;2.398;0.179;0.112;0.071;0.579;0.06;0.033;1.488;4.558;1.286;0.824;0.401;3.432;0.878;4.442;1.651;0.975;0.998;0.297;1.995;0.06;0.6158;1202.439;1…
285;c1ccc(cc1)c2ccccc2;NSE;0;0;1;7.01;0.665;0.719;1.094;0.043;0;0;0;0;0;0;54.5;0;0;0;0;2;1;0;1;2;1;0;0;0;0;0;0;0;0;0;0.923;0;0;0;0;0;1;2.118;0.94;0.75;0.833;961;0.095;0.391;0.12;0.019;0.002;0;0;0.198;0.134;0.091;0.564;0.053;0.03;0.994;1.918;0.65;0.333;1.122;1.349;0.613;3.465;2.67;0.994;0.999;0.318;2;0;0.8563;167.067;10.0432;3.625;0.274;3.711;1.659;1.336;1.659;4.667;8.306;0.036;-0.185;-0.059;-0.10…
286;Oc1ccccc1C(C)(C)C;NSE;0;0;1;6.01;0.576;0.631;1.125;0.04;0;1;0;0;1;0;40;0;4;0;0;1;0.545;0;1;1;1;0;0;0;0;0;0;0;0;0;0.545;0;0;0;0;0;2.646;1.59;1.037;0.667;0.661;383;0.059;1.278;3.446;0.019;-0.004;1.16;0;0.19;0.137;0.091;0.66;0.058;0.033;1.183;2.55;1.823;0.818;1.932;2.672;0.713;3.461;1.731;0.912;0.996;0.268;2;0;1.377;111;9.7963;3.356;0.273;3.725;1.354;1.282;1.35;5.009;15.54;-0.025;0.222;-0.297;0.…
287;Oc2ccc3ccccc3(c2(N=Nc1ccccc1));NSE;0;0;1;8.01;0.69;0.718;1.106;0.061;2;1;0;0;3;0;51.6;6.5;3.2;0;0;4;0.842;0.125;1.125;2;0.667;0;0;0;0;0;0;1;0;0;0.81;0;0;74.757;0;0;2.121;2.073;0.86;1;1.019;5711;0.101;1.529;3.933;0.001;0;0.447;0;0.186;0.121;0.08;0.536;0.042;0.022;1.437;3.892;1.105;0.789;0.72;2.306;0.935;3.517;1.884;0.984;0.998;0.305;2;0;0.6547;482.017;13.7295;3.718;0.264;3.935;1.635;1.327;1.63…
288;n1cnn(c1)CC2(OCC(O2)CCC)c3ccc(cc3Cl)Cl;NSE;0;0;1;8.776;0.65;0.685;1.131;0.122;3;2;0;2;7;2;38.5;7.7;5.1;0;0;3;0.727;0;1;3;1;0;0;2;0;0;0;0;0;0;0.458;126.067;0;0;0;0;2.915;1.927;0.998;1;1.124;4299;0.099;2.213;2.731;0;0;1;3.045;0.174;0.112;0.068;0.624;0.052;0.027;1.777;3.971;1.529;1;0.836;3.558;0.938;3.509;0.603;0.966;0.997;0.292;1.977;0.272;1.0438;429;11.1006;3.683;0.267;4.029;1.548;1.293;1.43;5…
289;O=C1N=C(O)NC(=O)C1(c2ccccc2)CC;NSE;0;0;1;8.009;0.649;0.661;1.128;0.067;2;3;0;0;5;0;41.4;6.9;10.3;0;0;2;0.706;0;1;2;1;0;0;0;0;0;0;0;0;0;0.333;0;0;0;0;0;2.449;1.774;0.883;1;0.789;1899;0.098;2.576;4.996;0.001;0;0.972;0;0.171;0.12;0.071;0.547;0.043;0.022;1.658;3.146;1.735;0.882;1.309;3.588;0.895;3.2;0.866;0.954;0.993;0.296;2;0;1.1391;293.405;11.9984;3.562;0.268;3.844;1.504;1.273;1.505;5.54;16.196…
291;O=C(O)C(F)(F)C(F)(F)C(F)(F)C(F)(F)C(F)(F)C(F)(F)F;INA;0;0;0;15.83;0.743;0.54;1.337;0.227;0;2;0;0;15;13;30.4;0;8.7;0;0;0;0;0;0;0;0;0;0;0;0;0;0;0;0;0;0;0;0;0;0;0;6.245;1.307;0.626;1;1;882;0.044;9.333;4.638;0;0;1.523;0;0.189;0.096;0.049;0.421;0.022;0.011;1.491;3.447;1.091;0.682;3.356;2.084;0.858;3.033;1.424;0.836;0.993;0.243;2;0;6.2357;231;21;3.476;0.247;3.938;1.21;1.069;1.175;7.52;3.885;-0.17;-…
292;Oc1ccc(cc1)C(c2ccc(OCCN(C)C)cc2)=C(c3ccccc3)CC;INA;0;0;0;6.682;0.618;0.665;1.116;0.133;1;2;0;0;3;0;44.8;1.7;3.4;0;0;3;0.621;0;1;3;1;0;0;0;0;0;0;0;0;0;0.581;0;0;0;0;0;3.937;1.912;0.972;1;1.727;8599;0.102;1.393;3.744;0;0;1.33;0;0.186;0.118;0.077;0.601;0.05;0.027;1.287;4.185;1.358;0.724;0.635;3.038;0.829;4.571;1.839;0.971;0.997;0.301;2;0;1.1455;663.017;12.1127;3.528;0.275;3.85;1.51;1.295;1.508;5…
293;O=C1N(CCS1)P(=O)(OCC)SC(C)CC;INA;0;0;0;8.335;0.594;0.682;1.13;0.176;1;3;2;3;7;0;26.5;2.9;8.8;0;0;1;0.312;0;1;1;1;0;0;1;0;0;0;0;0;0;0;50.162;0;0;0;0;3.742;1.641;1.773;0.75;0.859;817;0.083;3.822;5.628;0.003;0;2.024;2.398;0.188;0.125;0.08;0.773;0.231;0.186;1.842;3.875;1.749;1;1.552;2.74;0.871;3.245;1.074;0.941;0.995;0.3;1.982;0.13;2.0172;168.398;10.9834;3.559;0.27;4.617;1.429;1.249;1.343;5.236;4…
294;n1c(nsc1OCC)C(Cl)(Cl)Cl;INA;0;0;0;14.561;0.765;0.822;1.13;0.118;2;1;1;4;7;3;29.4;11.8;5.9;0;0;1;0.417;0;1;1;1;0;0;1;0;0;0;0;0;0;0.417;33.976;0;0;0;0;3;1.618;1.245;0.75;1.083;470;0.073;2.814;1.551;0.005;0.003;1.557;2.398;0.192;0.127;0.083;0.761;0.078;0.045;2.324;3.022;1.784;0.833;1.464;3.125;0.834;1.763;0.677;0.923;0.997;0.277;1.952;0.13;1.5846;104.879;9.2586;3.946;0.25;4.337;1.608;1.296;1.336…
295;O=C2CCC3C4CCc1cc(O)ccc1C4(CCC23(C));INA;0;0;0;6.438;0.601;0.65;1.119;0;0;2;0;0;2;0;42.9;0;4.8;0;0;10;0.85;0.353;1.353;1;0.25;0;0;1;0;0;1;2;0;0;0.261;27.095;44.303;95.835;0;0;2.55;1.983;1.036;1;1.3;15139;0.11;1.282;5.262;0.002;0;0.627;2.398;0.164;0.101;0.063;0.603;0.073;0.043;1.222;3.722;1.675;1;0.794;3.045;0.926;4.171;1.149;0.959;0.996;0.289;1.986;0.067;0.3985;1001.047;20.8868;3.556;0.27;3.78…
296;O=C(Nc2cnc(Oc1cccnc1C)cc2)N4c3cc(c(cc3CC4)C)C(F)(F)F;INA;0;0;0;8.569;0.668;0.672;1.143;0.057;4;2;0;0;9;3;44;8;4;0;0;5;0.677;0.095;1.095;3;0.75;0;0;1;0;0;1;0;0;0;0.529;75.74;138.37;0;0;0;3.937;1.869;0.844;1;2.096;32765;0.094;5.726;5.71;0;0;0.778;2.398;0.177;0.114;0.072;0.543;0.042;0.022;1.772;4.478;1.663;0.935;0.441;3.839;0.935;3.871;0.835;0.95;0.997;0.283;1.995;0.089;0.7378;937.701;13.1995;3.…
297;c1cc(cc(c1)Cl)Cl;INA;0;0;0;12.25;0.77;0.833;1.094;0;0;0;0;2;2;2;50;0;0;0;0;1;0.75;0;1;1;1;0;0;0;0;0;0;0;0;0;0.75;0;0;0;0;0;1;1.714;1.108;0.333;0.5;182;0.06;0.988;1.449;0.036;0.026;0.875;0;0.22;0.158;0.097;0.697;0.081;0.038;1.459;1.561;1.5;0.625;1.945;1.918;0.814;2.126;1.167;0.947;0.998;0.286;2;0;1.0706;69.167;8.4152;3.88;0.257;3.973;1.677;1.346;1.414;4.325;10.127;0;0;-0.286;0.25;-0.999;0;0;0;…
298;O=C1C(=C(O)CC(C1)C2CCOCC2)C(=NOCC=CCl)CC;INA;0;0;0;7.274;0.596;0.634;1.133;0.125;1;4;0;1;6;1;36.2;2.1;8.5;0;0;2;0.522;0;1;2;1;0;0;0;0;0;0;0;0;0;0;0;0;0;0;0;3.391;1.84;1.073;1;1.796;4480;0.096;1.706;5.526;0;0;1.925;0;0.187;0.124;0.08;0.618;0.065;0.038;1.565;3.969;1.41;0.913;0.786;3.321;0.875;3.99;0.942;0.971;0.996;0.31;2;0;1.2644;426.595;12.6443;3.436;0.285;3.753;1.441;1.237;1.397;5.747;33.628…
299;Nc1c(cccc1C)C;INA;0;0;0;6.06;0.583;0.641;1.129;0;1;0;0;0;1;0;40;5;0;0;0;1;0.667;0;1;1;1;0;0;0;0;0;0;0;0;0;0.667;0;0;0;0;0;1.225;1.636;1.011;0.333;0.444;243;0.054;0.752;1.682;0.04;-0.012;0.881;0;0.222;0.142;0.089;0.645;0.064;0.032;1.219;2.503;1.585;0.556;2.09;2.771;0.705;3.103;1.413;0.937;0.995;0.302;2;0;1.1516;85.167;9.2043;3.391;0.275;3.72;1.422;1.297;1.424;4.635;9.736;-0.032;0.2;-0.201;-0.5…
300;N#CC(c1ccccc1)(Cn2ncnc2)CCc3ccc(cc3)Cl;INA;0;0;0;8.216;0.673;0.712;1.118;0.14;4;0;0;1;5;1;46.3;9.8;0;1;0;3;0.708;0;1;3;1;0;0;1;0;0;0;0;0;0;0.654;76.312;0;0;0;0;3.464;1.986;0.938;0.833;1.188;4727;0.094;1.908;4.018;0;0;0.681;2.398;0.19;0.122;0.08;0.579;0.054;0.032;1.499;4.002;1.273;0.833;0.709;3.307;0.9;3.858;1.202;0.976;0.997;0.308;1.994;0.189;1.097;469.9;10.7462;3.693;0.267;3.872;1.64;1.33;1.…
301;n1ccn(c1)CC(OCC=C)c2ccc(cc2Cl)Cl;INA;0;0;0;9.006;0.67;0.712;1.121;0.176;2;1;0;2;5;2;42.4;6.1;3;0;0;2;0.579;0;1;2;1;0;0;1;0;0;0;0;0;0;0.55;58.248;0;0;0;0;3;1.869;0.989;0.8;1.086;2226;0.09;1.503;2.277;0.001;0;1.315;2.398;0.192;0.126;0.079;0.622;0.058;0.031;1.693;4.037;1.384;1;0.926;3.563;0.964;3.352;0.387;0.969;0.998;0.301;1.991;0.189;1.2546;291.991;10.9045;3.697;0.268;4.013;1.6;1.32;1.48;5.301…
302;O=C(NC)C5OC(n2cnc1c(ncnc12)NCc4cc(ccc4(OCc3onc(c3)C))Cl)C(O)C5(N);INA;0;0;0;8.532;0.65;0.662;1.141;0.121;8;5;0;1;14;1;37.1;12.9;8.1;0;0;6;0.676;0.08;1.08;4;0.8;0;0;3;0;0;1;0;0;0;0.512;277.202;152.615;0;0;0;3.808;1.93;0.862;0.9;2.174;86240;0.099;2.481;5.087;0;0;0.848;3.434;0.177;0.11;0.071;0.56;0.04;0.021;1.829;5.155;1.472;1;0.394;4.477;0.958;4.125;0.411;0.965;0.997;0.298;1.981;0.257;0.6034;13…
303;O=C(Nc1nnn[nH]1)c3c(OC(C)C)c2cc(OC)ccc2s3;INA;0;0;0;8.774;0.66;0.68;1.135;0.125;5;3;1;1;9;0;36.8;13.2;7.9;0;0;4;0.609;0.143;1.143;2;0.667;0;0;2;0;0;1;0;0;0;0.6;110.31;93.114;0;0;0;3.464;1.89;0.927;0.833;1.323;7791;0.107;2.001;5.511;0;0;1.139;3.045;0.175;0.109;0.069;0.591;0.049;0.029;1.872;4.089;1.478;0.957;0.758;3.913;0.888;3.376;0.711;0.963;0.998;0.295;1.967;0.239;0.814;575.494;13.6172;3.71;…
304;O=S(=O)(O)c3ccc(N=Nc2c(O)ccc1cc(ccc12)S(=O)(=O)O)cc3;INA;0;0;0;10.473;0.719;0.726;1.112;0.098;2;7;2;2;11;0;41;5.1;17.9;0;0;4;0.593;0.125;1.125;2;0.667;0;0;0;0;0;0;1;0;0;0.586;0;0;123.936;0;0;4.183;1.761;1.051;1;1.723;15072;0.085;5.291;4.241;0;0;0.959;0;0.18;0.114;0.072;0.556;0.052;0.028;1.935;4.152;1.816;0.852;0.578;3.188;0.903;3.351;1.418;0.93;0.998;0.272;2;0;0.8051;775.81;14.7756;3.882;0.24…
305;O(c1ccc(cc1(OC))CC=C)C;INA;0;0;0;6.602;0.597;0.638;1.123;0.148;0;2;0;0;2;0;40.7;0;7.4;0;0;1;0.462;0;1;1;1;0;0;0;0;0;0;0;0;0;0.462;0;0;0;0;0;2.345;1.733;0.954;1;1.018;642;0.094;0.907;1.664;0.008;-0.001;1.546;0;0.2;0.136;0.089;0.618;0.051;0.029;1.297;3.547;1.457;1;1.41;2.893;0.832;3.458;1.121;0.971;0.995;0.323;2;0;1.4366;144.186;10.7305;3.378;0.285;3.729;1.478;1.269;1.476;4.925;12.501;0.046;0.0…
306;O=C(OCC)C(Cc1cc(c(F)cc1Cl)N2N=C(N(C2(=O))C(F)F)C)Cl;INA;0;0;0;10.305;0.681;0.675;1.159;0.146;3;3;0;2;11;5;37.5;7.5;7.5;0;0;2;0.423;0;1;2;1;0;0;1;0;0;0;0;0;0;0.222;76.204;0;0;0;0;4;1.66;0.915;0.857;1.473;6596;0.091;4.456;6.249;0;0;1.718;2.398;0.179;0.117;0.07;0.584;0.042;0.024;2.118;4.47;1.543;0.962;0.855;4.046;0.927;3.204;0.438;0.936;0.995;0.287;1.992;0.06;1.3327;533.5;14.4037;3.643;0.262;3.9…
307;OOC(c1ccccc1)(C)C;INA;0;0;0;6.618;0.591;0.629;1.127;0.087;0;2;0;0;2;0;39.1;0;8.7;0;0;1;0.545;0;1;1;1;0;0;0;0;0;0;0;0;0;0.545;0;0;0;0;0;2.739;1.671;0.967;1;0.711;368;0.064;1.86;2.547;0.013;-0.004;1.455;0;0.213;0.136;0.095;0.613;0.056;0.032;1.326;2.55;1.617;0.636;1.755;2.753;0.755;3.198;1.56;0.939;0.996;0.306;2;0;1.4581;104.133;9.1968;3.368;0.278;3.657;1.439;1.244;1.438;5.02;13.614;0.018;0.13;-…
308;O=C(O)c1ccccc1N4C=C(C(=O)O)C(=O)c3cc(Nc2c(F)cc(F)cc2Cl)c(cc34)Cl;INA;0;0;0;10.984;0.755;0.744;1.12;0.102;2;5;0;2;11;4;50;4.3;10.9;0;0;5;0.647;0.091;1.091;3;0.75;0;0;0;0;0;0;1;0;0;0.486;0;0;144.249;0;0;3.674;1.789;0.827;1;1.72;38399;0.111;3.203;6.268;0;0;0.898;0;0.17;0.108;0.065;0.538;0.038;0.02;1.944;4.536;1.548;1;0.604;3.757;1;3.58;0.87;0.946;0.996;0.282;2;0;0.7287;1324.943;16.8886;3.803;0.2…
309;O=C1C=CC4(C(=C1)CCC3C4(C(=O)CC2(C)(C3(CCC2(O)(C(=O)CO)))))(C);INA;0;0;0;6.894;0.604;0.638;1.124;0.036;0;5;0;0;5;0;40.4;0;9.6;0;0;10;0.654;0.353;1.353;1;0.25;0;0;1;0;0;1;2;0;0;0;37.415;61.884;139.176;0;0;4;1.783;0.984;1;1.408;27609;0.114;2.873;6.286;0;0;1.052;2.398;0.158;0.095;0.058;0.589;0.065;0.037;1.353;4.393;1.909;1;0.782;3.383;0.927;4.347;0.943;0.936;0.994;0.287;1.987;0.051;0.4744;1434.71…
310;O=P(OC(CCl)CCl)(OC(CCl)CCl)OC(CCl)CCl;INA;0;0;0;12.312;0.673;0.744;1.137;0.176;0;4;0;7;11;6;25.7;0;11.4;0;0;0;0;0;0;0;0;0;0;0;0;0;0;0;0;0;0;0;0;0;0;0;4.899;1.569;1.604;1;1.08;826;0.086;4.799;5.579;0;0;2.088;0;0.215;0.136;0.093;0.788;0.15;0.083;1.968;2.133;1.675;0.3;2.399;2.297;0.508;3.161;2.523;0.948;0.994;0.329;2;0;4.8896;190;19;3.759;0.265;4.429;1.544;1.203;1.309;5.658;81.76;0.052;-0.243;-0…
311;O=C(c1cc(c(cc1N(CC)CCN(C)C)N3CCC(c2ccccc2)CC3)S(=O)(=O)Cc4ccccc4)N(CC)CC;INA;0;0;0;6.648;0.593;0.646;1.128;0.138;4;3;1;1;8;0;38.5;4.4;3.3;0;0;4;0.558;0;1;4;1;0;0;0;0;0;0;0;0;0;0.391;0;0;0;0;0;5.292;1.849;1.126;0.875;1.77;38845;0.101;4.685;7.229;0;0;1.434;0;0.18;0.114;0.069;0.635;0.07;0.039;1.449;4.961;1.586;0.767;0.584;3.087;0.811;5.059;2.125;0.962;0.997;0.299;2;0;1.0706;1467.357;14.689;3.54;…
312;O=P(Oc1ccc(c(c1)C)SC)(OCC)NC(C)C;INA;0;0;0;7.4;0.587;0.66;1.13;0.171;1;3;1;2;6;0;31.7;2.4;7.3;0;0;1;0.316;0;1;1;1;0;0;0;0;0;0;0;0;0;0.316;0;0;0;0;0;3.937;1.64;1.426;1;1.224;1529;0.076;4.103;5.498;0.001;0;1.958;0;0.19;0.137;0.079;0.727;0.104;0.051;1.675;4.037;1.747;0.947;1.207;3.179;0.846;3.682;1.141;0.937;0.996;0.284;2;0;1.9417;248.536;12.8586;3.497;0.269;4.416;1.377;1.257;1.338;5.425;37.651;…
313;O=CN(C)C;INA;0;0;0;6.093;0.526;0.562;1.163;0;1;1;0;0;2;0;25;8.3;8.3;0;0;0;0;0;0;0;0;0;0;0;0;0;0;0;0;0;0;0;0;0;0;0;2;1.304;1.041;0.5;0.48;18;0;1.25;2.431;0.09;-0.148;0.971;0;0.408;0;0;0.687;0;0;1.551;1.922;1.371;0.8;3.916;2.126;0.306;2.034;1.459;0.908;0.997;0.315;2;0;2.5395;10;4;2.988;0.308;3.232;1.316;1.195;1.317;4.043;4.781;-0.028;0.01;-0.51;0.109;0;0;0;0;-0.397;0.351;-0.942;0.339;0;0;0;0;-0…
314;O=[N+]([O-])c1ccccc1;INA;0;0;0;8.794;0.679;0.674;1.125;0.071;1;2;0;0;3;0;42.9;7.1;14.3;0;0;1;0.667;0;1;1;1;0;0;0;0;0;0;0;0;0;0.667;0;0;0;0;0;1.871;1.742;0.833;0.667;0.667;239;0.066;2.417;3.006;0.014;-0.017;1.187;0;0.216;0.15;0.104;0.517;0.046;0.026;1.727;2.197;1.436;0.667;1.764;2.006;0.812;2.08;1.455;0.957;0.998;0.304;2;0;1.1929;78.667;8.4791;3.627;0.266;3.813;1.621;1.292;1.616;4.641;5.425;0.…
315;O=C1OC3(CC1)(CCC2C5C(CCC23(C))C4(C(=CC(=O)CC4)CC5SC(=O)C)(C));INA;0;0;0;6.83;0.598;0.65;1.121;0.031;0;4;1;1;5;0;39.3;0;6.6;0;0;11;0.724;0.286;1.333;1;0.2;0;0;2;0;0;1;2;0;0;0;89.363;66.938;159.914;0;0;4.062;1.881;1.109;1;1.284;52059;0.124;1.699;5.185;0;0;0.973;3.045;0.153;0.093;0.058;0.642;0.08;0.048;1.373;4.651;1.848;1;0.675;2.892;0.911;4.558;1.402;0.944;0.996;0.278;1.989;0.145;0.4349;1706.65…
316;O=C(C=C(OP(=O)(OC)OC)C)N(C)C;INA;0;0;0;7.652;0.572;0.615;1.148;0.167;1;5;0;1;7;0;25.8;3.2;16.1;0;0;0;0;0;0;0;0;0;0;0;0;0;0;0;0;0;0;0;0;0;0;0;4.359;1.463;1.202;1;1.093;400;0.048;4.368;4.48;0.001;0;2.013;0;0.235;0.148;0.099;0.694;0.085;0.054;1.741;3.374;1.746;0.8;2.115;2.87;0.728;3.213;1.348;0.912;0.994;0.298;2;0;4.0678;105;14;3.365;0.273;4.427;1.355;1.202;1.333;5.306;23.57;0.347;0.319;-0.35;-0…
317;O=C(c1ccccc1)c2ccc(OCCCCCCCC)cc2(O);INA;0;0;0;6.529;0.6;0.645;1.121;0.196;0;3;0;0;3;0;42;0;6;0;0;2;0.5;0;1;2;1;0;0;0;0;0;0;0;0;0;0.48;0;0;0;0;0;3.606;1.895;1.053;0.889;2.167;5433;0.083;1.851;5.363;0;0;2.094;0;0.201;0.133;0.085;0.597;0.058;0.032;1.26;3.939;1.236;0.917;0.589;2.904;0.891;4.384;1.826;0.977;0.997;0.309;2;0;1.1844;433.996;12.3142;3.43;0.286;3.827;1.479;1.27;1.477;5.731;27.231;0.017…
318;O=C(OC)C(Oc2ccc(Oc1ccc(cc1Cl)Cl)cc2)C;INA;0;0;0;9.478;0.687;0.712;1.112;0.162;0;4;0;2;6;2;44.4;0;11.1;0;0;2;0.545;0;1;2;1;0;0;0;0;0;0;0;0;0;0.522;0;0;0;0;0;3.391;1.784;0.942;1;1.868;4612;0.082;2.103;4.292;0;0;1.499;0;0.204;0.128;0.082;0.615;0.051;0.024;1.634;3.971;1.529;0.864;0.673;3.234;0.906;3.536;1.188;0.954;0.997;0.301;2;0;1.1754;386.887;11.9933;3.676;0.265;4.015;1.577;1.282;1.475;5.707;2…
319;O=S(=O)(Nc1nc2c(OC)cnc(OC)n2(n1))c3c(OCC(F)F)cccc3C(F)(F)F;INA;0;0;0;10.509;0.684;0.651;1.175;0.146;5;5;1;1;16;5;34.8;10.9;10.9;0;0;4;0.469;0.133;1.133;2;0.667;0;0;1;0;0;1;0;0;0;0.471;67.79;134.623;0;0;0;4.899;1.73;0.877;0.857;1.469;20638;0.111;6.392;5.874;0;0;1.358;2.398;0.168;0.106;0.069;0.532;0.043;0.023;2.216;4.289;1.81;0.875;0.703;4.096;0.92;3.307;0.718;0.936;0.997;0.281;1.994;0.089;0.95…
320;O=C4C=C3CCC1C(CCC2(C)(C(C(=O)C)CCC12))C3(C)CC4;INA;0;0;0;5.934;0.572;0.629;1.125;0.018;0;2;0;0;2;0;39.6;0;3.8;0;0;10;0.739;0.353;1.353;1;0.25;0;0;1;0;0;1;2;0;0;0;32.366;52.896;117.771;0;0;3.464;1.865;1.108;0.833;1.338;21009;0.111;1.325;5.147;0.001;0;0.872;2.398;0.158;0.099;0.061;0.646;0.083;0.049;1.172;4.263;1.837;1;0.77;2.574;0.9;4.556;1.51;0.944;0.996;0.282;1.987;0.067;0.4343;1206.944;21.23…
321;c1ccc(cc1)C(Cl)(Cl)Cl;INA;0;0;0;13.031;0.773;0.841;1.1;0;0;0;0;3;3;3;46.7;0;0;0;0;1;0.6;0;1;1;1;0;0;0;0;0;0;0;0;0;0.6;0;0;0;0;0;2.55;1.644;1.158;0.667;0.72;296;0.062;2.54;1.478;0.015;0.008;1.185;0;0.202;0.141;0.098;0.729;0.072;0.041;1.506;2.446;1.685;0.6;1.847;2.042;0.782;2.401;1.541;0.921;0.998;0.277;2;0;1.3455;91.333;8.8592;3.922;0.252;4.26;1.713;1.317;1.402;4.527;16.774;0;0.439;0.147;-0.30…
322;O=C(O)c1cnccc1;INA;0;0;0;8.794;0.679;0.674;1.125;0.071;1;2;0;0;3;0;42.9;7.1;14.3;0;0;1;0.667;0;1;1;1;0;0;0;0;0;0;0;0;0;0.667;0;0;0;0;0;1.871;1.742;0.813;0.667;0.667;239;0.066;2.608;3.161;0.013;-0.017;1.187;0;0.216;0.15;0.104;0.512;0.041;0.022;1.727;2.197;1.436;1;1.764;2.95;1;2.08;0.286;0.957;0.998;0.304;2;0;1.1929;78.667;8.4791;3.534;0.272;3.678;1.565;1.264;1.56;4.657;5.052;-0.05;-0.088;-0.08…
323;O=C1N(C(=O)C2CC=CCC12)SC(C(Cl)Cl)(Cl)Cl;INA;0;0;0;12.929;0.745;0.799;1.115;0.071;1;2;1;5;8;4;37;3.7;7.4;0;0;3;0.5;0.222;1.222;1;0.5;0;0;1;0;0;1;0;0;0;0;35.933;70.186;0;0;0;3.536;1.674;1.204;1;1;2750;0.095;2.88;5.097;0.001;0;1.455;2.398;0.182;0.105;0.071;0.712;0.075;0.047;2.098;3.17;1.802;0.611;1.111;3.286;0.797;2.657;0.963;0.927;0.996;0.286;1.977;0.04;0.9647;371.017;14.0686;3.903;0.252;4.311;…
324;O=C(n1cncc1)N(CCOc2c(cc(cc2Cl)Cl)Cl)CCC;INA;0;0;0;9.659;0.672;0.707;1.13;0.15;3;2;0;3;8;3;38.5;7.7;5.1;0;0;2;0.478;0;1;2;1;0;0;1;0;0;0;0;0;0;0.458;75.824;0;0;0;0;3.674;1.792;1.026;1;1.293;3729;0.079;1.818;5.341;0;0;1.069;2.398;0.192;0.133;0.082;0.642;0.062;0.03;1.847;3.882;1.51;0.87;0.728;3.666;0.899;3.439;0.705;0.959;0.996;0.298;1.995;0.189;1.292;390.985;11.944;3.707;0.267;4.105;1.576;1.295;…
325;O=C(O)CCCCCC;INA;0;0;0;5.661;0.527;0.576;1.145;0.227;0;2;0;0;2;0;30.4;0;8.7;0;0;0;0;0;0;0;0;0;0;0;0;0;0;0;0;0;0;0;0;0;0;0;2.828;1.543;1.308;0.75;1.037;114;0.045;2.342;2.962;0.03;-0.014;1.975;0;0.273;0.196;0.142;0.655;0.141;0.093;1.265;2.503;1.352;1;1.622;2.084;0.858;3.259;1.424;0.949;0.998;0.313;2;0;2.7467;36;8;3.017;0.32;3.329;1.283;1.195;1.278;4.761;9.357;-0.077;-0.069;-0.034;0.013;0.009;0.…
326;O=C(O)CCCCCCCCC;INA;0;0;0;5.384;0.522;0.579;1.143;0.258;0;2;0;0;2;0;31.3;0;6.3;0;0;0;0;0;0;0;0;0;0;0;0;0;0;0;0;0;0;0;0;0;0;0;3.317;1.636;1.36;1;1.431;277;0.049;2.33;3.134;0.017;0.002;2.522;0;0.265;0.189;0.135;0.668;0.154;0.107;1.198;2.752;1.189;1;1.311;1.864;0.811;3.802;2.24;0.962;0.999;0.31;2;0;2.817;66;11;3.017;0.323;3.329;1.27;1.2;1.266;5.034;13.96;-0.06;-0.12;-0.023;0.008;0.007;0.006;0.00…
327;O=C(N(CCC)CCC)SCCC;INA;0;0;0;5.982;0.535;0.609;1.141;0.212;1;1;1;1;3;0;29.4;2.9;2.9;0;0;0;0;0;0;0;0;0;0;0;0;0;0;0;0;0;0;0;0;0;0;0;3.606;1.592;1.54;1;1.101;282;0.086;1.412;4.571;0.016;-0.001;2.2;0;0.224;0.158;0.126;0.756;0.133;0.103;1.398;3.239;1.42;0.769;2.091;2.036;0.733;3.69;1.847;0.963;0.995;0.327;2;0;3.7222;78;12;3.148;0.309;3.827;1.356;1.22;1.297;4.996;23.047;0.065;0.065;0.145;-0.157;-0.…
328;O(c1cccc(c1)c3ccc(C=CCN2CCCCCC2)cc3Cl)C;INA;0;0;0;6.979;0.616;0.671;1.119;0.094;1;1;0;1;3;1;43.1;2;2;0;0;3;0.76;0;1;3;1;0;0;0;1;0;0;0;0;0;0.444;0;0;0;0;0;2.646;2;1.052;0.875;2.038;10423;0.092;0.898;2.412;0;0;0.663;0;0.194;0.128;0.083;0.625;0.067;0.038;1.352;4.324;1.164;0.88;0.509;3.076;0.873;4.32;1.356;0.981;0.998;0.305;1.996;0;0.8613;572.091;12.1046;3.545;0.28;3.967;1.535;1.292;1.48;5.641;34…
329;O=C(N)NN=Cc1oc(cc1)[N+](=O)[O-];INA;0;0;0;9.908;0.674;0.63;1.162;0.15;4;4;0;0;8;0;30;20;20;0;0;1;0.357;0;1;1;1;0;0;1;0;0;0;0;0;0;0.357;42.507;0;0;0;0;3.162;1.68;0.733;0.8;1.245;761;0.065;2.682;3.174;0.001;0.001;2.005;2.398;0.206;0.133;0.089;0.488;0.032;0.016;1.971;3.182;1.557;0.929;1.044;3.646;0.954;2.351;0.3;0.942;0.998;0.285;1.977;0.13;1.5666;132.061;9.9125;3.608;0.264;3.902;1.495;1.271;1.4…
330;O=C(O)C5=C(c2cc1OCOc1c(c2)CC)c3ccccc3S(=O)(=O)N5(c4ccccc4C(F)(F)F);INA;0;0;0;9.584;0.702;0.7;1.127;0.069;1;6;1;1;11;3;46.3;1.9;11.1;0;0;7;0.694;0.16;1.16;3;0.6;0;0;1;0;0;1;1;0;0;0.45;72.212;121.436;143.568;0;0;4.301;1.846;0.916;0.833;1.241;58671;0.128;6.193;6.702;0;0;0.925;2.398;0.156;0.097;0.061;0.541;0.048;0.026;1.84;4.593;1.772;0.917;0.658;3.887;0.95;3.915;1.088;0.947;0.996;0.281;1.996;0.1…
331;O=C(OC4(C(=O)C)(CCC3C5C=C(C2=CC(=O)C1CC1C2(C)C5(CCC34(C)))Cl))C;INA;0;0;0;7.189;0.614;0.657;1.121;0.048;0;4;0;1;5;1;41.4;0;6.9;0;0;15;0.621;0.444;1.444;1;0.2;1;0;1;1;0;1;2;1;0;0;41.508;67.81;152.227;89.934;0;4.472;1.803;1.026;1;1.403;55997;0.121;2.281;5.809;0;0;1.114;4.111;0.146;0.09;0.055;0.633;0.066;0.037;1.394;4.582;1.893;1;0.665;3.142;0.915;4.464;1.293;0.935;0.995;0.275;1.968;0.341;0.4311…
332;OC(c1ccc(cc1Cl)Cl)(Cn2ncnc2)CCCC;INA;0;0;0;8.493;0.639;0.683;1.133;0.158;3;1;0;2;6;2;37.8;8.1;2.7;0;0;2;0.55;0;1;2;1;0;0;1;0;0;0;0;0;0;0.524;62.057;0;0;0;0;3.464;1.805;1.044;0.8;1.08;2366;0.092;2.328;5.041;0.001;0;1.329;2.398;0.185;0.122;0.075;0.639;0.061;0.035;1.708;3.922;1.619;1;1.009;3.502;0.934;3.501;0.784;0.955;0.997;0.295;1.992;0.189;1.354;317.558;11.2259;3.641;0.268;4.025;1.547;1.294;1…
333;O=C3C=C2CCC1C4CCC(C(=O)CO)C4(C)(CC(O)C1C2(C)CC3);INA;0;0;0;6.3;0.577;0.623;1.128;0.034;0;4;0;0;4;0;38.2;0;7.3;0;0;10;0.68;0.353;1.353;1;0.25;0;0;1;0;0;1;2;0;0;0;35.792;59.214;132.084;0;0;3.674;1.829;1.057;1;1.424;25472;0.119;1.885;5.29;0;0;1.051;2.398;0.158;0.097;0.059;0.613;0.076;0.044;1.282;4.484;1.842;1;0.769;2.968;0.92;4.499;1.227;0.945;0.995;0.288;1.987;0.067;0.4578;1354.178;21.7261;3.46…
334;OC(C)CC(O)(C)C;INA;0;0;0;5.373;0.505;0.556;1.151;0.095;0;2;0;0;2;0;27.3;0;9.1;0;0;0;0;0;0;0;0;0;0;0;0;0;0;0;0;0;0;0;0;0;0;0;3.162;1.315;1.209;1;0.625;66;0;1.978;3.028;0.037;0.026;1.299;0;0.204;0.204;0;0.71;0.12;0;1.241;1.906;1.549;0.875;3.005;2.106;0.707;3.219;1.57;0.854;0.997;0.23;2;0;3.3889;28;7;2.963;0.294;3.327;1.051;1.188;1.042;5.05;11.07;-0.109;0.172;-0.568;0.364;-0.715;0.553;0;0;-0.047…
335;Oc1c(ncc(c1CO)CO)C;INA;0;0;0;7.357;0.6;0.616;1.139;0.087;1;3;0;0;4;0;34.8;4.3;13;0;0;1;0.5;0;1;1;1;0;0;0;0;0;0;0;0;0;0.5;0;0;0;0;0;2;1.636;0.896;1;0.722;506;0.086;1.787;3.376;0.005;0.003;1.258;0;0.198;0.131;0.087;0.565;0.043;0.023;1.619;3.085;1.585;1;1.809;3.202;0.897;2.905;0.815;0.95;0.993;0.32;2;0;1.3778;134.267;10.8425;3.397;0.278;3.802;1.425;1.217;1.423;5.128;12.576;-0.075;0.045;0.047;-0.…
336;O=C(C(=CC1C(=CCCC1(C)(C))C)C)C;INA;0;0;0;5.577;0.554;0.617;1.129;0.054;0;1;0;0;1;0;37.8;0;2.7;0;0;1;0.4;0;1;1;1;0;0;0;0;0;0;0;0;0;0;0;0;0;0;0;3.317;1.565;1.141;0.75;0.756;877;0.076;1.482;4.247;0.008;0;1.571;0;0.197;0.121;0.079;0.704;0.085;0.049;1.117;3.507;1.806;0.933;1.532;2.583;0.814;4.092;1.406;0.912;0.996;0.277;2;0;1.5572;186.933;12.165;3.28;0.279;3.642;1.315;1.281;1.313;5.38;24.933;0;0.2…
337;O=CC(=Cc1ccccc1)CCCCCC;INA;0;0;0;6.01;0.583;0.641;1.121;0.194;0;1;0;0;1;0;41.7;0;2.8;0;0;1;0.375;0;1;1;1;0;0;0;0;0;0;0;0;0;0.375;0;0;0;0;0;3.24;1.846;1.139;0.833;1.375;1016;0.079;1.015;3.905;0.005;0;2.5;0;0.222;0.147;0.101;0.624;0.077;0.044;1.141;3.578;1.061;0.812;0.962;2.743;0.878;4.029;1.42;0.983;0.998;0.324;2;0;1.621;175.414;10.8318;3.331;0.296;3.63;1.497;1.282;1.497;5.145;17.42;0;-0.129;0…
338;O=C(OC(C)C)C=C(OP(OC)(NCC)=S)C;INA;0;0;0;7.604;0.575;0.642;1.139;0.222;1;4;1;2;7;0;27;2.7;10.8;0;0;0;0;0;0;0;0;0;0;0;0;0;0;0;0;0;0;0;0;0;0;0;4.583;1.511;1.492;1;1.211;586;0.051;3.345;4.334;0.001;0;2.299;0;0.211;0.161;0.093;0.739;0.127;0.065;1.759;3.455;1.739;0.941;1.935;3.052;0.825;3.45;1.136;0.921;0.995;0.283;2;0;4.0945;136;16;3.404;0.277;4.691;1.345;1.231;1.276;5.337;31.343;0.345;0.264;-0.1…
339;O=P(O)(O)CCCl;INA;0;0;0;11.115;0.616;0.688;1.151;0.083;0;3;0;2;5;1;15.4;0;23.1;0;0;0;0;0;0;0;0;0;0;0;0;0;0;0;0;0;0;0;0;0;0;0;2.828;1.333;1.999;1;0.653;46;0;4.603;2.841;0.023;-0.059;1.379;0;0.25;0.25;0;0.742;0.33;0;1.988;2.128;1.379;0.857;3.21;2.777;0.68;1.713;0.615;0.874;0.996;0.256;2;0;3.1545;21;6;3.598;0.253;4.431;1.325;1.183;1.172;4.733;8.19;0.127;-0.39;-0.162;0.269;-0.108;0;0;0;0.073;-0.3…
340;c1cc(c(cc1C)C)C;INA;0;0;0;5.724;0.579;0.646;1.119;0;0;0;0;0;0;0;42.9;0;0;0;0;1;0.667;0;1;1;1;0;0;0;0;0;0;0;0;0;0.667;0;0;0;0;0;1.225;1.636;1.079;0.667;0.593;243;0.071;0.321;0.204;0.056;-0.011;0.881;0;0.22;0.14;0.095;0.692;0.069;0.04;0.985;2.725;1.585;0.889;1.921;2.128;0.78;3.407;2.002;0.933;0.997;0.296;2;0;1.1678;83.833;8.998;3.372;0.276;3.698;1.408;1.321;1.408;4.516;9.467;0;0.215;-0.357;-0.3…
341;O=C(O)C(F)(F)C(F)(F)C(F)(F)C(F)(F)C(F)(F)C(F)(F)C(F)(F)C(F)(F)C(F)(F)C(F)(F)F;INA;0;0;0;16.118;0.751;0.542;1.346;0.265;0;2;0;0;23;21;31.4;0;5.7;0;0;0;0;0;0;0;0;0;0;0;0;0;0;0;0;0;0;0;0;0;0;0;7.937;1.316;0.627;1;1.471;2904;0.05;10.532;5.26;0;0;1.733;0;0.182;0.092;0.046;0.42;0.022;0.011;1.349;4.359;1.05;0.676;2.993;1.808;0.773;3.78;2.465;0.835;0.993;0.243;2;0;7.0789;561;33;3.511;0.244;3.986;1.21…
342;O=C(CC)C(c1ccccc1)(c2ccccc2)CC(N(C)C)C;INA;0;0;0;6.19;0.592;0.647;1.122;0.137;1;1;0;0;2;0;42;2;2;0;0;2;0.522;0;1;2;1;0;0;0;0;0;0;0;0;0;0.5;0;0;0;0;0;4.243;1.781;1.041;1;0.93;2714;0.116;1.832;6.174;0.001;0;1.485;0;0.179;0.107;0.073;0.636;0.056;0.034;1.231;3.116;1.644;0.565;1.194;2.805;0.755;4.412;1.915;0.958;0.996;0.309;2;0;1.6077;407.762;12.1821;3.443;0.277;3.802;1.498;1.285;1.498;5.682;33.55…
343;O=C1N(C(=O)C(N1Cl)(C)C)Cl;INA;0;0;0;11.59;0.689;0.701;1.15;0;2;2;0;2;6;2;29.4;11.8;11.8;0;0;1;0.455;0;1;1;1;0;0;1;0;0;0;0;0;0;0;28.967;0;0;0;0;2.236;1.451;0.973;0.333;0.496;352;0.059;2.372;4.095;0.005;-0.005;0.791;2.398;0.198;0.112;0.071;0.68;0.05;0.027;2.139;2.55;1.322;0.909;2.497;2.822;0.748;1.948;1.03;0.889;0.992;0.292;1.923;0.03;1.5626;103.25;10.0424;3.713;0.249;4.038;1.56;1.227;1.402;5.5…
344;O=[N+]([O-])c1cc(c(O)c(c1)C)[N+](=O)[O-];INA;0;0;0;9.907;0.684;0.64;1.144;0.1;2;5;0;0;7;0;35;10;25;0;0;1;0.429;0;1;1;1;0;0;0;0;0;0;0;0;0;0.429;0;0;0;0;0;2.828;1.556;0.762;0.5;0.663;730;0.093;2.866;3.372;0.001;0.001;1.197;0;0.193;0.118;0.079;0.509;0.037;0.018;1.883;3.093;1.449;0.857;1.652;3.284;0.899;2.439;0.838;0.919;0.996;0.284;2;0;1.5654;167.7;11.633;3.668;0.252;3.967;1.526;1.273;1.519;5.37…
345;O=C(c2cc(OCC(Nc1ccncc1)C)cc(c2)C)N(CC)C(C)C;INA;0;0;0;6.464;0.588;0.633;1.133;0.143;3;2;0;0;5;0;38.2;5.5;3.6;0;0;2;0.462;0;1;2;1;0;0;0;0;0;0;0;0;0;0.444;0;0;0;0;0;4.243;1.773;1.014;1;1.704;6185;0.084;1.626;5.753;0;0;1.315;0;0.194;0.133;0.083;0.628;0.055;0.027;1.42;4.162;1.526;0.885;0.684;3.318;0.862;4.361;1.384;0.954;0.997;0.294;2;0;1.2641;502.714;13.3855;3.43;0.278;3.781;1.429;1.27;1.431;5.7…
346;n1ccn(c1)C(c2ccccc2)(c3ccccc3)c4ccccc4Cl;INA;0;0;0;8.211;0.692;0.737;1.101;0.089;2;0;0;1;3;1;52.4;4.8;0;0;0;4;0.92;0;1;4;1;0;0;1;0;0;0;0;0;0;0.821;68.876;0;0;0;0;2.915;2.098;0.917;1;0.854;5825;0.132;1.836;2.58;0;0;0.372;2.398;0.163;0.102;0.066;0.574;0.045;0.025;1.354;3.539;1.177;0.68;0.89;2.356;0.816;4.038;2.165;0.987;0.997;0.307;1.992;0.189;0.9444;620.429;11.5185;3.775;0.262;4.004;1.671;1.35…
347;OC(C(=Cc1ccc(cc1Cl)Cl)n2ncnc2)C(C)(C)C;INA;0;0;0;8.586;0.649;0.692;1.129;0.103;3;1;0;2;6;2;39.5;7.9;2.6;0;0;2;0.524;0;1;2;1;0;0;1;0;0;0;0;0;0;0.5;65.325;0;0;0;0;3.873;1.714;0.987;0.8;1.12;2584;0.083;2.064;4.598;0;0;1.144;2.398;0.189;0.117;0.073;0.648;0.051;0.027;1.699;3.975;1.772;0.905;0.979;3.61;0.833;3.549;1.054;0.932;0.997;0.279;1.991;0.189;1.4027;339.284;11.4196;3.671;0.26;4.021;1.545;1.3…
348;n1n[nH]c(n1)c5ccccc5(c2ccc(cc2)Cn3c4ncccc4(nc3CCCC));INA;0;0;0;7.584;0.655;0.688;1.126;0.121;7;0;0;0;7;0;44.4;13;0;0;0;6;0.839;0.077;1.077;4;0.8;0;0;2;0;0;1;0;0;0;0.771;145.579;133.057;0;0;0;2.915;2.138;0.905;0.875;1.738;48400;0.112;1.004;1.83;0;0;0.799;3.045;0.174;0.11;0.072;0.56;0.042;0.024;1.427;4.543;1.058;0.903;0.424;3.568;0.927;4.328;1.148;0.989;0.998;0.305;1.979;0.239;0.5816;1052.216;1…
349;O=C(O)Cn2c(cc1cc(cc(c12)C)C)C(=O)Nc5nc(c3cc(OC)c(cc3(OC))Cl)c(CCC4CCCCC4)s5;INA;0;0;0;7.823;0.636;0.676;1.121;0.122;3;5;1;2;10;1;41;3.8;6.4;0;0;6;0.619;0.077;1.077;4;0.8;0;0;2;0;0;1;0;0;0;0.457;220.7;198.296;0;0;0;4.359;1.881;1.006;1;1.73;70510;0.113;2.688;6.692;0;0;0.984;3.045;0.171;0.109;0.068;0.618;0.059;0.033;1.638;4.898;1.51;0.929;0.448;3.829;0.892;4.647;1.313;0.961;0.997;0.292;1.988;0.1…
350;O=C1c5ccccc5(C(=O)N1CCc2noc(n2)c4ccc(CN3CCCCCC3)s4);INA;0;0;0;7.938;0.649;0.685;1.122;0.102;4;3;1;1;8;0;41.8;7.3;5.5;0;0;6;0.839;0.077;1.077;4;0.8;0;0;3;1;0;1;0;0;0;0.457;241.595;139.854;0;0;0;2.828;2.09;0.994;0.889;2.314;55237;0.097;1.93;5.481;0;0;0.415;3.434;0.178;0.115;0.075;0.583;0.058;0.034;1.657;4.027;1.215;0.742;0.36;3.512;0.843;4.124;1.364;0.98;0.998;0.297;1.948;0.277;0.588;986.814;12…
351;OC(C)CN(CCN(CC(O)C)CC(O)C)CC(O)C;INA;0;0;0;5.625;0.515;0.563;1.155;0.216;2;4;0;0;6;0;26.9;3.8;7.7;0;0;0;0;0;0;0;0;0;0;0;0;0;0;0;0;0;0;0;0;0;0;0;4.899;1.538;1.164;0.8;1.16;910;0.073;1.782;3.475;0.001;0;2.122;0;0.2;0.146;0.097;0.662;0.088;0.055;1.406;2.122;1.571;0.3;1.931;2.16;0.571;4.294;2.655;0.92;0.998;0.27;2;0;4.3489;190;19;3.08;0.301;3.321;1.174;1.186;1.168;5.835;31.619;-0.035;-0.023;-0.23…
352;O=S(=O)(N)c1ccc(cc1)n3nc(cc3(c2ccc(cc2)C))C(F)(F)F;INA;0;0;0;9.535;0.688;0.693;1.144;0.071;3;2;1;1;9;3;42.5;7.5;5;0;0;3;0.654;0;1;3;1;0;0;1;0;0;0;0;0;0;0.607;76.74;0;0;0;0;3.937;1.753;0.962;1;1.408;10138;0.091;5.856;5.125;0;0;0.975;2.398;0.176;0.108;0.067;0.552;0.045;0.023;1.964;4.027;1.834;0.731;0.715;3.558;0.861;3.357;1.251;0.927;0.998;0.27;1.987;0.089;1.0184;594.233;12.5758;3.764;0.249;4.7…
353;C=CCCCCCCCCCCCC;INA;0;0;0;4.677;0.509;0.587;1.138;0.268;0;0;0;0;0;0;33.3;0;0;0;0;0;0;0;0;0;0;0;0;0;0;0;0;0;0;0;0;0;0;0;0;0;3.464;1.75;1.505;0.857;1.714;455;0.054;0.295;0.736;0.031;0;2.807;0;0.269;0.191;0.137;0.719;0.178;0.126;0.918;2.807;0.592;1;1.151;1.724;0.701;4.474;2.838;0.988;0.999;0.332;2;0;2.7848;91;13;2.956;0.334;3.023;1.301;1.228;1.301;5.053;16.405;-0.049;-0.25;-0.009;0;0;0;0;0;-0.04…
354;O(c1ccc(cc1)C(c2ccccc2)=C(c3ccccc3)Cl)CCN(CC)CC;INA;0;0;0;7.123;0.631;0.684;1.113;0.153;1;1;0;1;3;1;45.6;1.8;1.8;0;0;3;0.621;0;1;3;1;0;0;0;0;0;0;0;0;0;0.581;0;0;0;0;0;4;1.955;1.022;0.875;1.869;9079;0.092;0.924;2.763;0;0;1.442;0;0.192;0.125;0.079;0.617;0.057;0.028;1.327;4.142;1.233;0.724;0.569;2.826;0.809;4.506;2.199;0.981;0.997;0.314;2;0;1.0935;654.299;11.9693;3.577;0.276;3.984;1.577;1.297;1.…
355;O=C1C=C3C(=CC=C1(OC))c2c(OC)c(OC)c(OC)cc2CCC3(NC(=O)C);INA;0;0;0;7.398;0.623;0.646;1.125;0.089;1;6;0;0;7;0;40.7;1.9;11.1;0;0;6;0.552;0.25;1.25;1;0.333;0;0;0;2;0;0;0;1;1;0.194;0;0;0;99.561;106.503;3.606;1.794;0.896;0.833;1.189;21224;0.121;1.924;5.642;0;0;1.267;0;0.168;0.107;0.067;0.595;0.045;0.025;1.501;4.651;1.556;1;0.882;3.497;0.865;4.254;1.283;0.962;0.995;0.304;1.98;0;0.6442;1494.78;24.052;…
356;O=[N+]([O-])C(CO)(CO)Br;INA;0;0;0;13.333;0.632;0.631;1.162;0.214;1;4;0;1;6;1;20;6.7;26.7;0;0;0;0;0;0;0;0;0;0;0;0;0;0;0;0;0;0;0;0;0;0;0;3.317;1.367;1.091;1;0.593;86;0;3.021;2.922;0.006;-0.02;1.352;0;0.251;0.213;0;0.671;0.033;0;2.023;2.503;1.658;0.667;3.794;2.84;0.66;1.884;1.067;0.903;0.991;0.318;2;0;3.9192;36;8;3.873;0.263;6.88;1.845;1.193;1.361;5.236;18.908;-0.018;0.016;-0.178;-0.142;0.114;0.…
357;O=C(O)C2(C(=O)Nc1ccc(cc1Cl)Cl)(CC2);INA;0;0;0;10.543;0.71;0.727;1.119;0.111;1;3;0;2;6;2;42.3;3.8;11.5;0;0;2;0.529;0;1;2;1;1;0;0;0;0;0;0;0;0;0.333;0;0;0;0;0;3.391;1.714;0.952;0.8;1.031;1436;0.061;2.764;4.792;0.001;0;1;3.932;0.181;0.126;0.075;0.599;0.052;0.027;1.88;3.617;1.809;0.941;0.948;3.719;0.918;2.821;0.644;0.936;0.995;0.287;1.988;0.348;1.2962;219.955;9.4783;3.744;0.257;4.013;1.585;1.26;1.…
358;O=C1C=C(Cl)SN1C;INA;0;0;0;12.467;0.734;0.791;1.117;0;1;1;1;2;4;1;33.3;8.3;8.3;0;0;1;0.625;0;1;1;1;0;0;1;0;0;0;0;0;0;0;19.067;0;0;0;0;1.225;1.6;1.192;0.333;0.469;164;0.054;1.708;3.529;0.029;0.028;0.906;2.398;0.21;0.141;0.106;0.724;0.104;0.067;2.252;1.906;1.561;1;2.341;3.189;0.889;1.333;0.396;0.925;0.996;0.28;1.893;0.089;1.2435;58;8.0097;3.802;0.253;4.116;1.556;1.291;1.372;4.47;1.732;0.02;0.333…
359;O=C(Oc1cccc2ccccc12)NC;INA;0;0;0;7.74;0.657;0.682;1.115;0.074;1;2;0;0;3;0;46.2;3.8;7.7;0;0;3;0.667;0.2;1.2;1;0.5;0;0;0;0;0;0;1;0;0;0.687;0;0;55.962;0;0;2.55;1.915;0.878;1;0.951;1970;0.101;2.119;4.092;0.003;0;1.429;0;0.19;0.119;0.08;0.557;0.042;0.023;1.505;3.774;1.338;0.933;1.071;2.929;0.928;3.195;1.304;0.975;0.997;0.309;2;0;0.7755;309.143;13.8951;3.612;0.269;3.889;1.581;1.293;1.579;5.107;10.9…
360;O=[N+]([O-])c1ccc(c(N)c1)C;INA;0;0;0;8.009;0.634;0.642;1.14;0.053;2;2;0;0;4;0;36.8;10.5;10.5;0;0;1;0.545;0;1;1;1;0;0;0;0;0;0;0;0;0;0.545;0;0;0;0;0;2.121;1.61;0.85;1;0.843;399;0.078;2.462;3.214;0.006;-0.005;1.16;0;0.211;0.129;0.087;0.552;0.044;0.024;1.74;2.845;1.573;0.909;1.648;3.181;0.892;2.508;0.711;0.929;0.996;0.293;2;0;1.3588;110.967;9.7236;3.567;0.262;3.861;1.511;1.284;1.507;4.978;9.925;0…
361;O=C1N(C(=O)C2CC=CCC12)SC(Cl)(Cl)Cl;INA;0;0;0;12.525;0.74;0.789;1.114;0.04;1;2;1;4;7;3;37.5;4.2;8.3;0;0;3;0.562;0.222;1.222;1;0.5;0;0;1;0;0;1;0;0;0;0;30.085;58.592;0;0;0;3.082;1.699;1.164;0.75;1;2120;0.11;2.938;4.902;0.001;0;1.274;2.398;0.17;0.107;0.074;0.695;0.074;0.047;2.115;3.078;1.823;0.562;1.209;3.241;0.757;2.47;1.115;0.925;0.996;0.278;1.966;0.04;0.8767;321.131;13.917;3.878;0.253;4.37;1.6…
362;N#Cc1cccc(F)c1c2cc(ccc2(F))c4cnc3nc(cnn34)C(O)(C)C;INA;0;0;0;8.896;0.699;0.703;1.133;0.064;5;1;0;0;8;2;47.7;11.4;2.3;1;0;5;0.724;0.095;1.095;3;0.75;0;0;1;0;0;1;0;0;0;0.687;60.312;112.048;0;0;0;3.464;1.861;0.817;0.857;1.667;29346;0.106;2.428;6.537;0;0;0.904;2.398;0.17;0.107;0.069;0.536;0.035;0.018;1.722;4.418;1.694;0.966;0.57;3.874;0.927;3.738;0.932;0.951;0.997;0.287;1.992;0.089;0.6929;941.983…
363;O=C(O)COc1ccc(cc1CC)SCc3c(nc(c2ccc(cc2)C(F)(F)F)s3)CN5CCN(c4ccc(OC)cc4)CC5;INA;0;0;0;8.327;0.651;0.682;1.13;0.145;3;4;2;2;12;3;41.8;3.8;5.1;0;0;5;0.644;0;1;5;1;0;0;1;0;0;0;0;0;0;0.469;148.921;0;0;0;0;4.69;1.908;0.998;1;2.497;87097;0.092;5.645;5.175;0;0;1.094;2.398;0.184;0.118;0.075;0.591;0.067;0.04;1.76;4.747;1.541;0.822;0.36;3.861;0.883;4.544;1.254;0.961;0.998;0.294;1.994;0.089;0.7947;1583.1…
364;N#Cc2nc(c(c1ccc(cc1)C)n2S(=O)(=O)N(C)C)Cl;INA;0;0;0;9.554;0.681;0.713;1.128;0.086;4;2;1;2;8;1;38.2;11.8;5.9;1;0;2;0.524;0;1;2;1;0;0;1;0;0;0;0;0;0;0.5;61.556;0;0;0;0;3.606;1.669;1.056;0.8;1.034;3444;0.113;4.824;5.425;0;0;1.27;2.398;0.176;0.102;0.07;0.632;0.055;0.032;1.964;3.785;1.782;0.81;1.143;3.66;0.813;3.124;1.067;0.932;0.996;0.287;1.981;0.06;1.2903;380.355;12.995;3.8;0.249;4.759;1.589;1.32…
365;O=C5OC2CC(OC1(OC(C(C=C1)C)C(C)CC)C2)CC=C(C)C(OC4OC(C)C(OC3OC(C)C(O)C(OC)C3)C(OC)C4)C(C=CC=C6COC7C(O)C(=CC5C67(O))C)C;INA;0;0;0;6.516;0.574;0.61;1.133;0.057;0;14;0;0;14;0;35.8;0;10.4;0;0;15;0.677;0.238;1.214;3;0.429;0;0;1;0;0;1;0;0;0;0;109.486;207.251;0;0;0;4.95;1.833;1.009;1;2.463;840411;0.108;3.086;7.348;0;0;0.888;2.398;0.174;0.108;0.068;0.616;0.056;0.031;1.353;5.748;1.705;0.968;0.343;3.219;…
366;OCCCCCCCCCCCCCCCC;INA;0;0;0;4.755;0.503;0.576;1.143;0.28;0;1;0;0;1;0;31.4;0;2;0;0;0;0;0;0;0;0;0;0;0;0;0;0;0;0;0;0;0;0;0;0;0;3.873;1.789;1.504;1;2.131;816;0.056;1.127;2.643;0.014;0;3.146;0;0.265;0.188;0.134;0.709;0.177;0.125;1.026;3.146;0.523;0.941;1.053;1.363;0.567;4.647;3.615;0.99;0.999;0.328;2;0;2.8463;136;16;2.94;0.337;2.988;1.25;1.196;1.249;5.318;21.534;-0.048;-0.254;0.001;0.001;0.001;0.0…
367;O=C(Nn2cc(c1cc(F)ccc12)C)c3cnc(nc3C)c4ncccc4;INA;0;0;0;8.405;0.683;0.697;1.129;0.065;5;1;0;0;7;1;46.5;11.6;2.3;0;0;5;0.778;0.095;1.095;3;0.75;0;0;1;0;0;1;0;0;0;0.733;61.282;114.377;0;0;0;2.915;1.952;0.836;0.875;1.797;19865;0.105;2.013;5.701;0;0;0.584;2.398;0.176;0.114;0.073;0.547;0.038;0.02;1.658;4.208;1.447;1;0.502;3.838;0.959;3.769;0.768;0.965;0.997;0.292;1.994;0.06;0.7082;774.094;12.7787;3…
368;O=C(O)CCCCn3c1ccccc1c(c2cnccc2)c3C;INA;0;0;0;7.172;0.633;0.669;1.12;0.133;2;2;0;0;4;0;44.2;4.7;4.7;0;0;4;0.652;0.133;1.133;2;0.667;0;0;1;0;0;1;0;0;0;0.64;47.385;90.106;0;0;0;3.162;1.944;0.946;1;1.463;8303;0.108;2.393;3.665;0;0;1.563;2.398;0.173;0.109;0.071;0.574;0.049;0.027;1.446;4.176;1.371;1;0.713;3.483;0.945;3.98;0.843;0.972;0.997;0.298;1.982;0.04;0.7556;605.826;14.3534;3.612;0.269;4.043;1…
369;N#CC(c1ccc(cc1)Cl)(Cn2ncnc2)CCCC;INA;0;0;0;7.806;0.638;0.681;1.131;0.158;4;0;0;1;5;1;40.5;10.8;0;1;0;2;0.55;0;1;2;1;0;0;1;0;0;0;0;0;0;0.524;63.376;0;0;0;0;3.536;1.86;1.011;0.8;1.08;2212;0.098;1.839;3.78;0.001;0;1.391;2.398;0.188;0.12;0.079;0.611;0.055;0.034;1.531;3.584;1.441;0.9;1.013;3.417;0.892;3.678;0.926;0.97;0.996;0.311;1.991;0.189;1.4232;305.125;10.7888;3.598;0.272;3.895;1.59;1.311;1.52…
370;O=C1c3ccccc3(C(=O)c2cc(N)ccc12);INA;0;0;0;8.586;0.714;0.729;1.099;0;1;2;0;0;3;0;53.8;3.8;7.7;0;0;6;0.824;0.286;1.286;1;0.333;0;0;0;0;0;0;2;0;0;0.632;0;0;94.517;0;0;1.871;1.925;0.831;1;0.9;5407;0.122;1.803;5.198;0.001;0;0.682;0;0.17;0.106;0.068;0.526;0.038;0.02;1.476;3.852;1.496;1;1.048;2.65;0.885;3.224;1.554;0.963;0.996;0.297;2;0;0.5079;619.564;18.6979;3.748;0.257;3.955;1.634;1.321;1.636;5.47…
371;O=C2N(c1nc(ncc1CN2c3ccccc3Br)Nc4ccc5OC(CO)COc5(c4))C;INA;0;0;0;9.584;0.677;0.698;1.125;0.071;5;4;0;1;10;1;42.3;9.6;7.7;0;0;7;0.812;0.154;1.154;3;0.6;0;0;0;0;0;0;2;0;0;0.5;0;0;279.837;0;0;2.828;2;0.9;1;2.125;63137;0.112;1.841;6.024;0;0;0.687;0;0.177;0.11;0.071;0.586;0.043;0.022;1.774;4.539;1.406;1;0.408;3.991;0.964;3.926;0.777;0.971;0.997;0.3;2;0;0.5506;1287.47;14.7372;3.827;0.261;6.88;1.677;1…
372;O=C(N)CN2C(=O)C=C(c1ccc(F)cc12)CCN5CCN(c4nccc3c4(ccs3))CC5;INA;0;0;0;8.168;0.656;0.687;1.128;0.098;5;2;1;1;9;1;42.1;8.8;3.5;0;0;7;0.758;0.16;1.16;3;0.6;0;0;1;0;0;1;1;0;0;0.432;76.804;142.596;150.105;0;0;3.391;2;0.954;1;1.932;61932;0.115;2.305;5.899;0;0;0.828;2.398;0.171;0.109;0.071;0.571;0.054;0.029;1.733;4.597;1.393;0.939;0.392;3.999;0.916;4.1;0.962;0.969;0.998;0.292;1.997;0.13;0.5736;1254.5…
373;n1cccc2cc(ccc12)C;INA;0;0;0;7.16;0.656;0.703;1.108;0;1;0;0;0;1;0;50;5;0;0;0;3;0.909;0.2;1.2;1;0.5;0;0;0;0;0;0;1;0;0;0.917;0;0;34.804;0;0;1.225;2;0.919;1;0.76;942;0.101;0.599;1.222;0.023;-0.004;0.629;0;0.19;0.124;0.084;0.583;0.048;0.026;1.234;3.278;1.241;0.909;1.365;2.728;0.945;3.087;0.818;0.975;0.998;0.299;2;0;0.629;215.667;13.9763;3.672;0.265;3.87;1.594;1.343;1.595;4.674;8.537;0.051;0.056;-0…
374;Oc1ccccc1C;INA;0;0;0;6.759;0.614;0.656;1.117;0;0;1;0;0;1;0;43.8;0;6.3;0;0;1;0.75;0;1;1;1;0;0;0;0;0;0;0;0;0;0.75;0;0;0;0;0;1;1.714;0.957;0.333;0.5;182;0.057;1.299;2.919;0.042;0.025;0.875;0;0.231;0.15;0.102;0.595;0.056;0.032;1.272;2;1.5;0.875;2.091;2.703;0.926;2.728;0.922;0.951;0.997;0.31;2;0;1.0609;70;8.5279;3.434;0.277;3.656;1.482;1.295;1.481;4.564;6.883;-0.042;0.064;-0.187;-0.467;0.315;0.974…
375;O=C(OCCCC)c1ccc(O)cc1;INA;0;0;0;6.937;0.601;0.632;1.126;0.179;0;3;0;0;3;0;39.3;0;10.7;0;0;1;0.429;0;1;1;1;0;0;0;0;0;0;0;0;0;0.429;0;0;0;0;0;2.828;1.75;1.007;1;1.286;752;0.078;2.001;4.327;0.004;0.001;2.108;0;0.217;0.14;0.091;0.585;0.05;0.026;1.375;3.039;1.414;0.857;1.083;3.146;0.861;3.433;0.956;0.962;0.997;0.307;2;0;1.5275;147.614;10.2539;3.377;0.287;3.713;1.444;1.244;1.441;5.21;13.801;-0.003;…
376;O=C(N)c1nc(n[nH]1)c2cccc(c2)c3cc(F)ccc3(OCC(F)(F)C(F)(F)F);INA;0;0;0;10.246;0.702;0.664;1.175;0.136;4;2;0;0;12;6;42.9;9.5;4.8;0;0;3;0.567;0;1;3;1;0;0;1;0;0;0;0;0;0;0.531;81.104;0;0;0;0;4.528;1.748;0.767;1;1.733;17532;0.083;7.045;5.747;0;0;1.423;2.398;0.186;0.112;0.072;0.493;0.036;0.019;1.974;4.415;1.806;0.9;0.622;3.906;0.953;3.419;0.772;0.932;0.998;0.276;1.995;0.13;0.9425;778.099;14.1931;3.65…
377;O=[N+]([O-])c1ccc(N)cc1;INA;0;0;0;8.634;0.658;0.653;1.14;0.062;2;2;0;0;4;0;37.5;12.5;12.5;0;0;1;0.6;0;1;1;1;0;0;0;0;0;0;0;0;0;0.6;0;0;0;0;0;2;1.667;0.81;1;1;314;0.072;2.459;3.077;0.008;0.01;1.185;0;0.215;0.139;0.091;0.515;0.043;0.023;1.811;2.446;1.571;0.7;1.597;2.625;0.812;2.189;1.25;0.94;0.997;0.29;2;0;1.2895;93;8.9537;3.602;0.263;3.832;1.534;1.28;1.533;4.855;7.48;-0.002;0.052;-0.142;-0.108;…
378;O=C(OC)c1ccccc1(C(=O)OC);INA;0;0;0;8.092;0.646;0.651;1.121;0.167;0;4;0;0;4;0;41.7;0;16.7;0;0;1;0.429;0;1;1;1;0;0;0;0;0;0;0;0;0;0.429;0;0;0;0;0;3;1.68;0.849;0.75;0.776;750;0.094;2.217;4.225;0.002;0.001;1.59;0;0.201;0.123;0.087;0.567;0.041;0.023;1.483;2.522;1.557;0.5;1.59;2.855;0.695;3.102;1.563;0.957;0.995;0.326;2;0;1.4722;165.305;11.509;3.474;0.275;3.793;1.549;1.242;1.548;5.138;10.488;0.035;0…
379;n1cscc1c2nc3ccccc3([nH]2);INA;0;0;0;9.584;0.729;0.771;1.107;0.043;3;0;1;1;4;0;47.6;14.3;0;0;0;4;1;0.143;1.143;2;0.667;0;0;2;0;0;1;0;0;0;0.937;52.954;45.054;0;0;0;1.414;2.211;0.977;0.75;0.98;2601;0.092;0.826;1.444;0.007;0.001;0;3.045;0.178;0.115;0.074;0.577;0.049;0.024;1.648;2.753;0.863;1;0.935;3.178;1;2.744;0.476;0.99;0.999;0.299;1.945;0.263;0.6291;283.414;12.291;3.933;0.253;4.125;1.689;1.375…
380;C1(C(C(C(C(C1Cl)Cl)Cl)Cl)Cl)Cl;INA;0;0;0;16.157;0.785;0.873;1.12;0;0;0;0;6;6;6;33.3;0;0;0;0;1;0.5;0;1;1;1;0;0;0;0;0;0;0;0;0;0;0;0;0;0;0;1.732;1.5;1.482;0.25;0.5;486;0.069;1.77;1.77;0.006;0.002;0.799;0;0.207;0.12;0.069;0.856;0.141;0.081;1.585;1;1;0.167;2.044;1.585;0.38;2.585;2.585;0.911;0.992;0.311;2;0;1.4323;139;11.1581;4.085;0.244;4.085;1.573;1.282;1.301;5.501;55.279;0;-0.25;-0.005;0;0.021;0…
381;O=C(N(C)C)Cl;INA;0;0;0;8.963;0.595;0.634;1.158;0;1;1;0;1;3;1;25;8.3;8.3;0;0;0;0;0;0;0;0;0;0;0;0;0;0;0;0;0;0;0;0;0;0;0;2.449;1.286;1.133;0.5;0.444;29;0;2.102;2.835;0.05;0.093;0.918;0;0.333;0;0;0.748;0;0;1.896;0.918;0.918;0.833;3.971;2.126;0.306;1.689;1.459;0.881;0.998;0.278;2;0;2.9935;15;5;3.35;0.278;3.837;1.469;1.225;1.213;4.211;15.036;0.003;0.294;-0.055;-0.497;0;0;0;0;-0.273;0.458;-0.581;-0.…
382;O=S(=O)(OCC)OCC;INA;0;0;0;8.116;0.562;0.593;1.149;0.222;0;4;1;1;5;0;21.1;0;21.1;0;0;0;0;0;0;0;0;0;0;0;0;0;0;0;0;0;0;0;0;0;0;0;3.162;1.44;1.497;1;0.84;96;0.025;4.598;3.386;0.014;-0.017;1.837;0;0.232;0.211;0.125;0.697;0.138;0.102;1.657;2.281;1.392;0.556;2.669;2.078;0.61;2.59;1.658;0.916;0.995;0.286;2;0;3.4311;36;8;3.39;0.278;4.692;1.272;1.19;1.256;4.542;13.123;0.434;0.224;-0.018;-0.818;-0.621;-…
383;O=C2NN=C(C)CN2(N=Cc1cnccc1);INA;0;0;0;8.047;0.645;0.658;1.146;0.071;5;1;0;0;6;0;37;18.5;3.7;0;0;2;0.75;0;1;2;1;0;0;0;0;0;0;0;0;0;0.353;0;0;0;0;0;2;1.92;0.847;0.8;1.062;1954;0.089;1.995;4.339;0.002;0;0.625;0;0.204;0.133;0.091;0.549;0.04;0.021;1.685;3.125;1.299;1;0.826;3.673;0.947;3.07;0.398;0.969;0.998;0.306;2;0;0.9717;246.422;10.7903;3.56;0.273;3.68;1.545;1.268;1.546;5.322;12.754;0.058;0.064;…
384;O=C(O)CN(CC(=O)O)CC(=O)O;INA;0;0;0;8.689;0.61;0.581;1.155;0.286;1;6;0;0;7;0;27.3;4.5;27.3;0;0;0;0;0;0;0;0;0;0;0;0;0;0;0;0;0;0;0;0;0;0;0;3.873;1.472;0.823;1;0.852;270;0.068;2.928;3.145;0.001;-0.002;1.776;0;0.201;0.153;0.096;0.51;0.049;0.024;1.753;1.776;1.526;0.385;2.264;2.674;0.6;2.707;1.786;0.91;0.998;0.262;2;0;3.8743;78;12;3.306;0.281;3.488;1.285;1.195;1.276;5.373;12.579;-0.099;0.066;-0.512;…
385;O=C4C=C3CCC2C(CCC1(C)(C2(CCC1(O)(C(=O)C))))C3(C)CC4;INA;0;0;0;6.121;0.575;0.626;1.127;0.018;0;3;0;0;3;0;38.9;0;5.6;0;0;10;0.708;0.353;1.353;1;0.25;0;0;1;0;0;1;2;0;0;0;33.988;55.566;124.863;0;0;3.808;1.811;1.077;0.833;1.361;23060;0.105;2.373;5.218;0.001;0;0.882;2.398;0.16;0.096;0.059;0.635;0.079;0.046;1.233;4.085;1.906;1;0.778;2.776;0.903;4.522;1.445;0.935;0.995;0.282;1.987;0.051;0.4498;1283.2…
386;O=C(NC(Cc1ccccc1)C(O)C(=O)N2CC(O)C(O)C2)c3cc4cc(ccc4([nH]3))Cl;INA;0;0;0;8.178;0.648;0.67;1.126;0.102;3;5;0;1;9;1;41.1;5.4;8.9;0;0;5;0.625;0.1;1.1;3;0.75;0;0;2;0;0;1;0;0;0;0.457;183.209;153.656;0;0;0;4.243;1.882;0.913;1;1.508;16424;0.098;2.893;5.961;0;0;0.609;3.045;0.186;0.114;0.075;0.558;0.05;0.027;1.692;4.687;1.505;0.844;0.527;3.883;0.914;4.115;1.036;0.957;0.997;0.294;1.987;0.17;0.9049;886.…
387;CCCCCCCCCCCCCCCC;INA;0;0;0;4.53;0.499;0.579;1.141;0.265;0;0;0;0;0;0;32;0;0;0;0;0;0;0;0;0;0;0;0;0;0;0;0;0;0;0;0;0;0;0;0;0;3.742;1.778;1.583;0.875;2;680;0.055;0.127;0.29;0.029;0;3;0;0.266;0.189;0.134;0.744;0.189;0.134;0.904;3;0.544;0.5;1.082;1.078;0.469;4.739;3.943;0.989;0.999;0.33;2;0;2.8283;120;15;2.913;0.339;2.981;1.251;1.208;1.251;5.219;19.666;-0.043;-0.238;-0.002;-0.002;-0.002;-0.003;-0.00…
388;O=C(NC(C(=O)CCl)(C)CC)c1cc(c(c(c1)Cl)C)Cl;INA;0;0;0;9.352;0.658;0.704;1.125;0.111;1;2;0;3;6;3;38.9;2.8;5.6;0;0;1;0.3;0;1;1;1;0;0;0;0;0;0;0;0;0;0.3;0;0;0;0;0;4.123;1.569;1.112;1;1.13;1690;0.072;2.247;5.232;0;0;1.941;0;0.204;0.124;0.078;0.689;0.064;0.031;1.724;3.822;1.766;0.85;1.263;3.5;0.859;3.446;0.896;0.925;0.994;0.304;2;0;2.0215;275.716;13.5654;3.649;0.261;4.057;1.561;1.277;1.414;5.771;35.4…
389;O=C(O)Cc2cc(c(Oc1cc(c(O)c(c1)I)I)c(c2)I)I;INA;0;0;0;24.927;0.843;1.034;1.074;0.129;0;4;0;4;8;4;46.7;0;13.3;0;0;2;0.545;0;1;2;1;0;0;0;0;0;0;0;0;0;0.522;0;0;0;0;0;3;1.692;1.324;1;1.57;4455;0.087;2.525;3.813;0;0;1.134;0;0.187;0.122;0.073;0.88;0.111;0.039;1.797;3.698;1.564;0.727;0.823;3.482;0.878;3.11;1.067;0.934;0.996;0.281;2;0;1.1933;419.246;13.052;5.256;0.234;10.701;3.064;1.383;1.458;5.571;351…
390;N(=CN(C=Nc1ccc(cc1C)C)C)c2ccc(cc2C)C;INA;0;0;0;6.521;0.607;0.658;1.125;0.087;3;0;0;0;3;0;42.2;6.7;0;0;0;2;0.545;0;1;2;1;0;0;0;0;0;0;0;0;0;0.522;0;0;0;0;0;3.162;1.784;0.966;1;1.628;4247;0.084;0.683;1.505;0.001;0;0.688;0;0.202;0.133;0.084;0.635;0.055;0.027;1.281;3.55;1.529;0.5;0.632;2.823;0.742;4.211;1.984;0.95;0.997;0.288;2;0;1.1272;387.703;12.0675;3.498;0.271;3.759;1.457;1.309;1.459;5.491;24.…
391;O=C(c1ccc(cc1)c2ccc(cc2C)c3nnc(o3)C)N7c6cc4c(OCC45(CCN(CC)CC5))cc6CC7;INA;0;0;0;7.226;0.637;0.673;1.12;0.05;4;3;0;0;7;0;44.6;5.4;4.1;0;0;10;0.85;0.118;1.147;4;0.571;0;0;3;0;0;2;0;0;1;0.5;302.611;303.386;0;0;209.442;3.674;2.06;0.933;1;2.52;296150;0.104;1.613;6.742;0;0;0.598;3.434;0.169;0.106;0.066;0.584;0.049;0.027;1.45;4.972;1.483;0.9;0.299;3.508;0.891;4.759;1.41;0.972;0.997;0.296;1.981;0.263…
392;O=C(NCc1ccc(cc1)C(O)(C)C)c4cccnc4(Oc2ccc3nonc3(c2));INA;0;0;0;8.089;0.663;0.679;1.123;0.113;4;4;0;0;8;0;44;8;8;0;0;5;0.7;0.095;1.095;3;0.75;0;0;1;0;0;1;0;0;0;0.667;73.791;125.692;0;0;0;3.937;1.946;0.85;1;2.067;28033;0.087;2.158;5.718;0;0;0.715;2.398;0.184;0.12;0.077;0.55;0.04;0.021;1.633;4.548;1.524;0.9;0.436;3.769;0.903;4.011;1.201;0.96;0.998;0.288;1.997;0.13;0.6988;880.785;12.9909;3.677;0.2…
393;O=C(OC)N(OC)c1ccccc1COc2nn(cc2)c3ccc(cc3)Cl;INA;0;0;0;8.619;0.666;0.684;1.124;0.149;3;4;0;1;8;1;42.2;6.7;8.9;0;0;3;0.63;0;1;3;1;0;0;1;0;0;0;0;0;0;0.586;76.181;0;0;0;0;3.606;1.906;0.874;0.875;1.715;13299;0.095;2.294;4.867;0;0;1.215;2.398;0.189;0.121;0.08;0.577;0.041;0.023;1.747;4.533;1.399;0.926;0.553;3.453;0.921;3.745;1.218;0.972;0.997;0.307;1.993;0.13;0.8976;621.312;12.7038;3.655;0.267;3.921…
394;O(CCCl)CCCl;INA;0;0;0;9.535;0.6;0.665;1.145;0.143;0;1;0;2;3;2;26.7;0;6.7;0;0;0;0;0;0;0;0;0;0;0;0;0;0;0;0;0;0;0;0;0;0;0;2.236;1.556;1.59;1;0.898;56;0.043;0.948;1.368;0.056;-0.045;1.95;0;0.302;0.226;0.177;0.786;0.143;0.116;1.64;1.95;0.863;0.571;1.73;1.907;0.558;2.267;1.467;0.975;0.998;0.338;2;0;2.4475;21;6;3.381;0.308;3.57;1.421;1.186;1.209;4.366;4.118;0.002;-0.246;-0.082;0.129;-0.108;0.066;0;0…
396;O=C(NCc1ccccc1)C2=CNc3ccc(nc3(C2(=O)))OCC;INA;0;0;0;7.887;0.656;0.676;1.123;0.116;3;3;0;0;6;0;43.9;7.3;7.3;0;0;4;0.667;0.125;1.125;2;0.667;0;0;0;0;0;0;1;0;0;0.462;0;0;107.759;0;0;3.162;1.946;0.884;1;1.75;9904;0.099;2.106;5.539;0;0;0.948;0;0.186;0.121;0.076;0.55;0.04;0.021;1.6;4.335;1.347;0.875;0.609;3.716;0.924;3.757;0.858;0.974;0.997;0.306;2;0;0.7802;644.679;13.8363;3.603;0.271;3.882;1.557;1…
397;O=C1NC(=O)SC1Cc3ccc(OCCc2ncc(cc2)CC)cc3;INA;0;0;0;7.922;0.647;0.686;1.117;0.149;2;3;1;1;6;0;42.2;4.4;6.7;0;0;3;0.68;0;1;3;1;0;0;1;0;0;0;0;0;0;0.444;82.209;0;0;0;0;2.915;1.948;1.021;0.889;2.166;10461;0.088;1.935;4.589;0;0;0.739;2.398;0.197;0.128;0.085;0.594;0.064;0.035;1.627;4.054;1.323;0.92;0.447;3.56;0.916;3.865;0.99;0.971;0.998;0.3;1.996;0.089;0.8932;505.208;10.9762;3.608;0.271;3.955;1.535;…
398;O=CCCCC;INA;0;0;0;5.384;0.522;0.579;1.143;0.2;0;1;0;0;1;0;31.3;0;6.3;0;0;0;0;0;0;0;0;0;0;0;0;0;0;0;0;0;0;0;0;0;0;0;2;1.5;1.411;0.667;0.667;35;0.033;1.038;2.564;0.098;0.071;1.585;0;0.319;0.25;0.25;0.684;0.144;0.083;1.198;1.585;0.918;1;1.958;2.092;0.769;2.802;0.922;0.971;0.997;0.353;2;0;2.3391;15;5;2.93;0.335;3.068;1.351;1.217;1.35;4.212;4.635;-0.089;-0.219;0.022;0.024;0.03;-0.417;0;0;-0.132;-0…
399;O=C(OCCCCCC(C)C)C=C;INA;0;0;0;5.585;0.536;0.592;1.139;0.25;0;2;0;0;2;0;33.3;0;6.1;0;0;0;0;0;0;0;0;0;0;0;0;0;0;0;0;0;0;0;0;0;0;0;3.606;1.592;1.239;1;1.385;336;0.044;1.983;3.612;0.01;-0.001;2.47;0;0.266;0.178;0.126;0.67;0.118;0.078;1.211;3.085;1.42;0.923;1.366;2.492;0.823;3.833;1.44;0.948;0.998;0.312;2;0;2.9942;78;12;3.096;0.31;3.423;1.338;1.225;1.336;5.121;15.951;-0.015;-0.039;-0.047;0.004;-0.…
400;O=C1c3ccc(O)cc3(C(=O)N1c2c(cccc2C(C)C)C(C)C);INA;0;0;0;7.187;0.632;0.666;1.117;0.064;1;3;0;0;4;0;44.4;2.2;6.7;0;0;4;0.625;0.133;1.133;2;0.667;0;0;1;0;0;1;0;0;0;0.462;43.1;85.678;0;0;0;3.24;1.756;0.943;0.8;1.208;10115;0.125;2.041;5.903;0;0;1.008;2.398;0.164;0.101;0.065;0.597;0.041;0.022;1.416;3.752;1.534;0.75;0.927;3.218;0.745;4.076;1.79;0.944;0.996;0.284;1.986;0.04;0.8025;702.487;15.9758;3.58…
401;O=C3OC(CCC2C(C=CC1=CC(C)CC(OC(=O)C(C)CC)C12)C)CC(O)C3;INA;0;0;0;6.225;0.57;0.615;1.131;0.104;0;5;0;0;5;0;36.9;0;7.7;0;0;4;0.552;0.125;1.125;2;0.667;0;0;0;0;0;0;1;0;0;0;0;0;129.101;0;0;3.808;1.794;1.09;0.857;1.6;17616;0.097;1.974;5.544;0;0;1.333;0;0.182;0.115;0.07;0.627;0.069;0.041;1.288;4.444;1.556;1;0.676;2.867;0.921;4.735;1.565;0.95;0.997;0.291;2;0;0.8165;917.119;16.5714;3.384;0.282;3.665;1…
402;O=C(Nc1ccccc1)c2ccccc2I;INA;0;0;0;12.428;0.719;0.805;1.096;0.074;1;1;0;1;3;1;50;3.8;3.8;0;0;2;0.75;0;1;2;1;0;0;0;0;0;0;0;0;0;0.706;0;0;0;0;0;2.345;1.92;1.052;0.8;1.016;1797;0.085;1.74;4.919;0.003;0;0.625;0;0.198;0.135;0.088;0.665;0.062;0.032;1.573;3.625;1.299;0.875;0.901;2.506;0.935;3.128;1.621;0.971;0.997;0.301;2;0;1.0192;244.386;10.7016;4.181;0.26;10.695;2.099;1.346;1.587;5.136;31.061;-0.00…
403;OCCCl;INA;0;0;0;8.947;0.569;0.622;1.155;0;0;1;0;1;2;1;22.2;0;11.1;0;0;0;0;0;0;0;0;0;0;0;0;0;0;0;0;0;0;0;0;0;0;0;1.414;1.333;1.618;0.5;0.5;10;0;1.415;1.743;0.126;0.252;1;0;0.5;0;0;0.749;0;0;1.658;1;1;1;3.132;2.281;0.374;1.512;0.444;0.957;0.998;0.375;2;0;1.9747;6;3;3.172;0.323;3.545;1.403;1.138;1.216;3.978;2.332;-0.043;-0.271;0.005;-0.233;0;0;0;0;-0.098;-0.362;0.064;0.073;0;0;0;0;-0.19;-0.307;0…
404;n1cccc(c1)C2N(C)CCC2;INA;0;0;0;6.241;0.585;0.638;1.134;0.037;2;0;0;0;2;0;38.5;7.7;0;0;0;2;0.917;0;1;2;1;0;0;1;0;0;0;0;0;0;0.462;28.853;0;0;0;0;1.225;2;1.034;1;0.778;917;0.082;0.723;1.137;0.026;0.002;0.597;2.398;0.19;0.127;0.087;0.617;0.071;0.038;1.296;2.855;1.189;1;1.233;2.884;0.912;3.405;0.721;0.98;0.997;0.308;1.974;0.13;0.9065;156.433;9.9332;3.445;0.284;3.636;1.484;1.282;1.484;4.827;14.044;…
405;O=C(Nc1cccc(c1)C(F)(F)F)N(C)C;INA;0;0;0;8.601;0.632;0.624;1.175;0.037;2;1;0;0;6;3;37;7.4;3.7;0;0;1;0.375;0;1;1;1;0;0;0;0;0;0;0;0;0;0.375;0;0;0;0;0;3.742;1.587;0.836;1;1.117;1056;0.072;5.654;4.341;0;0;1.656;0;0.202;0.124;0.084;0.55;0.04;0.022;1.865;3.203;1.805;0.812;1.258;3.338;0.827;2.89;1.121;0.913;0.998;0.271;2;0;1.6398;193.019;11.8713;3.459;0.268;3.764;1.409;1.211;1.385;5.484;17.917;0.004;…
406;O1C(C)CN(CCCCCCCCCCCCC)CC1C;INA;0;0;0;4.96;0.512;0.582;1.143;0.2;1;1;0;0;2;0;31.7;1.7;1.7;0;0;1;0.286;0;1;1;1;0;0;0;0;0;0;0;0;0;0;0;0;0;0;0;3.674;1.826;1.371;1;2.218;2509;0.069;0.915;2.282;0.006;0;3.12;0;0.22;0.153;0.098;0.71;0.12;0.074;1.126;3.821;1.149;0.857;0.643;1.645;0.686;4.781;2.978;0.973;0.999;0.303;2;0;1.5163;282.642;13.3628;3.07;0.317;3.372;1.251;1.214;1.25;5.596;30.168;0.032;-0.101…
407;O=C(O)c1nc(c(c(N)c1Cl)Cl)Cl;INA;0;0;0;15.091;0.813;0.814;1.13;0.062;2;2;0;3;7;3;37.5;12.5;12.5;0;0;1;0.462;0;1;1;1;0;0;0;0;0;0;0;0;0;0.462;0;0;0;0;0;2.345;1.529;0.949;0.5;0.651;599;0.083;2.977;3.533;0.001;-0.002;1.084;0;0.197;0.12;0.076;0.637;0.049;0.025;2.186;3.547;1.314;1;1.817;3.453;0.969;1.814;0.25;0.915;0.994;0.296;2;0;1.5055;152.933;11.3576;3.901;0.244;4.176;1.591;1.279;1.425;5.371;14.7…
408;C#CC(O)C(CC)CCCC;INA;0;0;0;5.32;0.533;0.597;1.136;0.179;0;1;0;0;1;0;34.5;0;3.4;2;0;0;0;0;0;0;0;0;0;0;0;0;0;0;0;0;0;0;0;0;0;0;3.317;1.535;1.32;0.75;0.86;174;0.06;1.869;3.308;0.021;-0.004;1.936;0;0.242;0.169;0.127;0.683;0.119;0.091;1.124;3.278;1.495;1;2.255;2.306;0.876;3.734;1.5;0.956;0.994;0.334;2;0;3.5569;55;10;3.062;0.313;3.387;1.373;1.234;1.372;5.033;14.885;-0.072;-0.096;0.074;-0.096;-0.087…
409;O=P(SCCCC)(SCCCC)SCCCC;INA;0;0;0;7.149;0.559;0.676;1.125;0.279;0;1;3;4;5;0;27.3;0;2.3;0;0;0;0;0;0;0;0;0;0;0;0;0;0;0;0;0;0;0;0;0;0;0;4.243;1.659;2.474;1;1.37;616;0.074;2.864;5.727;0.01;0;2.498;0;0.231;0.154;0.101;0.87;0.728;0.611;1.456;2.689;1.086;0.412;1.863;1.865;0.589;4.004;2.519;0.963;0.997;0.314;2;0;3.9458;136;16;3.399;0.293;4.834;1.359;1.236;1.256;5.143;49.731;0.473;0.281;0.072;-0.203;-0…
410;O=C(O)c6ccc3c(nc(C(=O)NC1CCN(CC1)C2CC2)n3Cc4noc(c4)c5ccc(Cl)s5)c6;INA;0;0;0;8.768;0.671;0.699;1.122;0.108;5;4;1;2;11;1;41.7;8.3;6.7;0;0;7;0.778;0.071;1.071;5;0.833;1;0;3;0;0;1;0;0;0;0.488;269.635;159.378;0;0;0;3.742;2.038;0.961;0.889;1.954;69125;0.094;2.712;6.388;0;0;0.639;4.263;0.172;0.108;0.069;0.58;0.054;0.029;1.811;4.837;1.382;0.917;0.387;4.09;0.91;4.096;0.958;0.969;0.998;0.29;1.968;0.651…
411;O=[N+]([O-])c1ccc(O)c(c1)[N+](=O)[O-];INA;0;0;0;10.831;0.714;0.65;1.145;0.118;2;5;0;0;7;0;35.3;11.8;29.4;0;0;1;0.462;0;1;1;1;0;0;0;0;0;0;0;0;0;0.462;0;0;0;0;0;2.739;1.592;0.724;1;0.769;611;0.081;2.887;3.22;0.001;-0.002;1.23;0;0.195;0.127;0.08;0.477;0.034;0.018;1.904;3.239;1.549;0.846;1.589;2.822;0.942;2.183;0.868;0.926;0.996;0.282;2;0;1.487;145.433;10.8381;3.703;0.252;3.941;1.546;1.269;1.537;…
412;OC(C(Oc1ccc(cc1)Cl)n2ncnc2)C(C)(C)C;INA;0;0;0;7.784;0.619;0.655;1.136;0.128;3;2;0;1;6;1;36.8;7.9;5.3;0;0;2;0.55;0;1;2;1;0;0;1;0;0;0;0;0;0;0.524;62.679;0;0;0;0;3.808;1.752;0.957;0.8;1.15;2245;0.084;2.083;4.494;0;0;1.148;2.398;0.193;0.117;0.077;0.622;0.044;0.025;1.692;3.584;1.734;0.8;0.957;3.503;0.793;3.556;1.192;0.938;0.998;0.283;1.99;0.189;1.4024;302.708;10.7256;3.57;0.266;3.88;1.487;1.28;1.4…
413;n1c(nc(cc1C)C2CC2)Nc3ccccc3;INA;0;0;0;7.041;0.632;0.675;1.125;0.088;3;0;0;0;3;0;43.8;9.4;0;0;0;3;0.882;0;1;3;1;1;0;0;0;0;0;0;0;0;0.632;0;0;0;0;0;1.871;2.082;0.945;0.8;1.073;2903;0.088;0.96;1.569;0.004;0;0.481;3.714;0.182;0.122;0.078;0.579;0.046;0.024;1.354;3.455;1.166;0.765;0.736;3.093;0.858;3.646;1.219;0.978;0.999;0.293;1.99;0.457;0.835;282.462;9.7804;3.607;0.271;3.793;1.525;1.276;1.525;5.13…
414;OC(c1ccc(cc1)Cl)(c2ccc(cc2)Cl)C(Cl)(Cl)Cl;INA;0;0;0;12.775;0.777;0.83;1.098;0.067;0;1;0;5;6;5;48.3;0;3.4;0;0;2;0.6;0;1;2;1;0;0;0;0;0;0;0;0;0;0.571;0;0;0;0;0;3.742;1.69;1.064;1;1.08;2436;0.091;3.214;4.99;0;0;0.953;0;0.179;0.11;0.073;0.687;0.058;0.033;1.636;2.459;1.846;0.45;1.127;2.832;0.697;3.222;1.75;0.925;0.996;0.278;2;0;1.4003;337.495;11.5457;3.951;0.247;4.28;1.681;1.319;1.42;5.741;21.144;-…
415;O=[N+]([O-])c1ccc(cc1)C;INA;0;0;0;8.068;0.649;0.659;1.127;0.059;1;2;0;0;3;0;41.2;5.9;11.8;0;0;1;0.6;0;1;1;1;0;0;0;0;0;0;0;0;0;0.6;0;0;0;0;0;2;1.667;0.873;1;1;314;0.072;2.403;3.118;0.011;0.009;1.185;0;0.215;0.139;0.091;0.557;0.048;0.028;1.658;2.446;1.571;0.7;1.597;2.749;0.788;2.43;1.103;0.94;0.997;0.29;2;0;1.2895;93;8.9537;3.585;0.264;3.83;1.541;1.299;1.537;4.791;8.349;0.051;0.143;-0.159;-0.06…
416;O=C(O)c3cc(N=Nc1ccc(cc1)S(=O)(=O)Nc2ncccc2)ccc3(O);INA;0;0;0;9.486;0.702;0.708;1.12;0.136;4;5;1;1;10;0;42.9;9.5;11.9;0;0;3;0.643;0;1;3;1;0;0;0;0;0;0;0;0;0;0.6;0;0;0;0;0;3.873;1.856;0.935;1;2.173;12758;0.088;4.712;5.341;0;0;0.787;0;0.19;0.125;0.081;0.537;0.052;0.029;1.869;4.182;1.598;0.893;0.491;3.457;0.956;3.523;1.142;0.953;0.998;0.288;2;0;0.9713;630.634;11.9676;3.753;0.256;4.71;1.569;1.29;1.…
417;O=CCCCC=O;INA;0;0;0;6.675;0.569;0.597;1.139;0.286;0;2;0;0;2;0;33.3;0;13.3;0;0;0;0;0;0;0;0;0;0;0;0;0;0;0;0;0;0;0;0;0;0;0;2.236;1.556;1.144;1;0.898;56;0.043;1.177;2.564;0.038;-0.051;1.95;0;0.302;0.226;0.177;0.585;0.095;0.048;1.4;1.95;0.863;0.571;1.73;2.34;0.626;2.507;1.2;0.975;0.998;0.338;2;0;2.4475;21;6;3.107;0.319;3.129;1.409;1.228;1.407;4.443;5.389;-0.053;-0.27;0.024;-0.01;-0.096;0.088;0;0;-…
418;O=C2N(C)C(c1cnccc1)CC2;INA;0;0;0;7.05;0.616;0.651;1.131;0.038;2;1;0;0;3;0;40;8;4;0;0;2;0.846;0;1;2;1;0;0;1;0;0;0;0;0;0;0.429;32.153;0;0;0;0;1.414;1.902;0.952;0.75;0.805;1114;0.087;1.436;4.263;0.009;-0.001;0.7;2.398;0.191;0.121;0.082;0.585;0.059;0.031;1.514;3.181;1.42;1;1.194;3.204;0.925;3.13;0.51;0.967;0.997;0.304;1.974;0.089;0.9586;176.493;10.2356;3.517;0.276;3.678;1.511;1.276;1.515;5.077;13…
419;Oc1cc(ccc1C)C;INA;0;0;0;6.431;0.597;0.645;1.12;0;0;1;0;0;1;0;42.1;0;5.3;0;0;1;0.667;0;1;1;1;0;0;0;0;0;0;0;0;0;0.667;0;0;0;0;0;1.225;1.636;0.987;0.667;0.593;243;0.071;1.282;3.1;0.033;-0.013;0.881;0;0.22;0.14;0.095;0.631;0.055;0.037;1.236;2.725;1.585;1;1.921;2.721;0.882;3.012;1.277;0.933;0.997;0.296;2;0;1.1678;83.833;8.998;3.409;0.274;3.711;1.422;1.296;1.419;4.708;9.254;-0.034;0.194;-0.291;-0.2…
420;C(N(CC)CC)(=S)SSC(N(CC)CC)=S;INA;0;0;0;8.239;0.598;0.707;1.123;0.2;2;0;4;4;6;0;27.8;5.6;0;0;0;0;0;0;0;0;0;0;0;0;0;0;0;0;0;0;0;0;0;0;0;0;4.243;1.548;1.698;0.8;1.125;502;0.039;0.746;1.674;0.005;0;2.156;0;0.228;0.177;0.097;0.851;0.233;0.206;1.568;2.5;1.561;0.375;1.887;2.102;0.511;3.602;2.528;0.95;0.992;0.324;2;0;3.9345;120;15;3.505;0.282;4.328;1.467;1.261;1.335;5.051;37.278;0.166;0.329;0.36;-0.2…
421;O=S(=O)(N)c1cc2c(cc1Cl)NCNS2(=O)(=O);INA;0;0;0;11.911;0.708;0.731;1.134;0.038;3;4;2;3;10;1;28;12;16;0;0;3;0.588;0.2;1.2;1;0.5;0;0;0;0;0;0;1;0;0;0.333;0;0;65.545;0;0;3.317;1.645;1.287;0.75;0.886;2608;0.088;4.986;4.634;0;0;1.011;0;0.17;0.111;0.065;0.627;0.082;0.049;2.308;3.41;1.904;0.882;1.243;3.604;0.931;2.336;0.56;0.908;0.997;0.256;2;0;0.8679;396.724;15.4326;3.975;0.235;4.768;1.531;1.28;1.456…
422;O=C(c1ccccc1)N3CCOC(c2ccc(c(c2)Cl)Cl)(C3)CCN5CCC(C(=O)N(C)C)(N4CCCCC4)CC5;INA;0;0;0;7.249;0.607;0.655;1.13;0.08;4;3;0;2;9;2;38.6;4.8;3.6;0;0;5;0.732;0;1;5;1;0;0;0;0;0;0;0;0;0;0.267;0;0;0;0;0;4.528;1.922;1.042;0.889;1.844;40523;0.104;1.961;6.528;0;0;0.798;0;0.179;0.111;0.071;0.629;0.064;0.038;1.541;4.851;1.583;0.829;0.438;3.144;0.854;4.834;2.002;0.963;0.997;0.302;2;0;0.8588;1387.454;12.5512;3.…
423;O=C4C=C3CCC2C(CCC1(C)(C2(CCC1(O)(C))))C3(C)CC4;INA;0;0;0;5.817;0.564;0.622;1.128;0;0;2;0;0;2;0;38.5;0;3.8;0;0;10;0.773;0.353;1.353;1;0.25;0;0;1;0;0;1;2;0;0;0;30.351;49.477;109.129;0;0;3.391;1.846;1.109;1;1.318;18568;0.107;1.734;4.914;0.002;0;0.688;2.398;0.16;0.096;0.06;0.651;0.082;0.048;1.169;3.914;1.891;0.955;0.817;2.592;0.898;4.532;1.66;0.934;0.996;0.277;1.987;0.051;0.4249;1156.82;21.4828;3…
424;O=C(O)c2cc(cnc2(C1=NC(C(=O)N1)(C)C(C)C))COC;INA;0;0;0;7.448;0.613;0.632;1.138;0.119;3;4;0;0;7;0;36.6;7.3;9.8;0;0;2;0.5;0;1;2;1;0;0;1;0;0;0;0;0;0;0.261;62.173;0;0;0;0;3.674;1.682;0.903;0.833;1.405;4250;0.095;2.796;5.151;0;0;1.323;2.398;0.178;0.11;0.069;0.591;0.039;0.02;1.649;3.698;1.78;0.955;0.965;3.715;0.868;3.709;0.909;0.936;0.996;0.285;1.987;0.067;1.2715;407.339;13.0829;3.492;0.268;3.89;1.4…
425;O=C1NCCCCC1;INA;0;0;0;5.957;0.546;0.593;1.147;0;1;1;0;0;2;0;31.6;5.3;5.3;0;0;1;0.875;0;1;1;1;0;0;0;1;0;0;0;0;0;0;0;0;0;0;0;0.707;1.846;1.185;0.333;0.469;202;0.063;1.442;3.572;0.065;0.021;0.75;0;0.238;0.165;0.114;0.618;0.1;0.064;1.429;2.25;1.061;1;1.818;2.249;0.876;2.819;1.027;0.973;0.999;0.311;1.925;0;0.9132;83.333;9.7333;3.196;0.309;3.355;1.363;1.204;1.352;4.77;9.777;0.003;-0.108;-0.003;-0.2…
426;O=C(O)C3N2C(=O)C(NC(=O)C(C(C)C)SC(=O)C)Cc1ccccc1C2CCC3;INA;0;0;0;7.458;0.615;0.652;1.127;0.1;2;5;1;1;8;0;37.9;3.4;8.6;0;0;6;0.5;0.267;1.267;1;0.333;0;0;0;1;0;0;0;2;0;0.187;0;0;0;230.642;0;4.528;1.765;1.049;0.833;1.24;20682;0.113;2.69;6.487;0;0;1.659;0;0.17;0.109;0.071;0.609;0.063;0.036;1.611;4.348;1.566;0.967;0.77;3.485;0.905;4.247;1.044;0.947;0.996;0.287;1.99;0;0.717;1320.218;20.6539;3.536;0…
427;Fc1ccc(cc1)C2(O)(CCN(CC2)C4COc3cc(O)ccc3C4(O));INA;0;0;0;7.488;0.626;0.649;1.13;0.039;1;4;0;0;6;1;41.7;2.1;8.3;0;0;5;0.846;0.091;1.091;3;0.75;0;0;0;0;0;0;1;0;0;0.414;0;0;117.634;0;0;2.646;1.938;0.913;0.875;1.716;20378;0.102;2.228;5.126;0;0;0.596;0;0.178;0.112;0.07;0.55;0.053;0.03;1.574;4.316;1.619;0.846;0.527;3.563;0.888;4.011;1.05;0.958;0.997;0.29;2;0;0.677;796.121;13.2147;3.572;0.269;3.785;…
428;O=C(O)CC(O)(C(=O)O)CC(=O)O;INA;0;0;0;9.15;0.624;0.582;1.149;0.25;0;7;0;0;7;0;28.6;0;33.3;0;0;0;0;0;0;0;0;0;0;0;0;0;0;0;0;0;0;0;0;0;0;0;4.123;1.405;0.793;1;0.805;246;0.068;3.988;3.316;0;-0.002;1.669;0;0.196;0.142;0.106;0.494;0.042;0.02;1.575;2.624;1.669;0.692;2.837;2.856;0.805;2.817;1.251;0.889;0.995;0.258;2;0;4.3385;78;12;3.334;0.271;3.629;1.278;1.188;1.27;5.703;14.366;-0.16;0.158;-0.432;0.17…
429;FC(F)C(F)(F)OCC(c1ccc(cc1Cl)Cl)Cn2ncnc2;INA;0;0;0;10.946;0.696;0.684;1.172;0.171;3;1;0;2;10;6;38.2;8.8;2.9;0;0;2;0.478;0;1;2;1;0;0;1;0;0;0;0;0;0;0.458;75.112;0;0;0;0;4.123;1.736;0.89;1;1.1;3146;0.07;5.792;5.005;0;0;1.489;2.398;0.198;0.123;0.076;0.565;0.056;0.029;2.119;4.089;1.731;0.913;0.885;3.797;0.954;2.968;0.434;0.938;0.997;0.283;1.993;0.189;1.4359;387.388;11.8426;3.681;0.262;4.013;1.496;1…
430;O=[N+]([O-])c1cccc(c1C)C;INA;0;0;0;7.559;0.628;0.648;1.129;0.05;1;2;0;0;3;0;40;5;10;0;0;1;0.545;0;1;1;1;0;0;0;0;0;0;0;0;0;0.545;0;0;0;0;0;2.121;1.61;0.909;0.667;0.595;399;0.07;2.359;3.38;0.008;-0.005;1.16;0;0.201;0.135;0.089;0.591;0.049;0.027;1.595;3.096;1.573;0.818;1.856;2.771;0.867;2.726;1.213;0.932;0.995;0.295;2;0;1.3233;114.3;10.1021;3.552;0.263;3.882;1.512;1.302;1.508;4.873;10.213;0.046;…
431;n1cn[nH]c1;INA;0;0;0;8.635;0.633;0.627;1.187;0;3;0;0;0;3;0;25;37.5;0;0;0;1;1;0;1;1;1;0;0;1;0;0;0;0;0;0;1;9.167;0;0;0;0;0;2;0.772;0;0;50;0;0.556;0.556;0.1;-0.141;0;2.398;0.25;0.177;0;0.51;0.033;0;1.561;0;0;1;3.125;2.75;1;1.439;0;1;1;0.324;1.809;0.272;0.8929;27.5;6.8182;3.551;0.282;3.553;1.586;1.307;1.588;2.803;0.806;0.032;-0.321;-0.572;1.638;0;0;0;0;-0.163;-0.109;-0.644;1.505;0;0;0;0;-0.108;-0…
434;O=[N+]([O-])c1cccc(c1)C;INA;0;0;0;8.068;0.649;0.659;1.127;0.059;1;2;0;0;3;0;41.2;5.9;11.8;0;0;1;0.6;0;1;1;1;0;0;0;0;0;0;0;0;0;0.6;0;0;0;0;0;2;1.667;0.873;0.667;0.64;314;0.078;2.396;3.159;0.011;0.009;1.185;0;0.209;0.139;0.098;0.557;0.049;0.027;1.658;2.371;1.571;0.8;1.708;2.749;0.903;2.43;0.868;0.94;0.997;0.288;2;0;1.2658;94.3;9.1454;3.585;0.264;3.835;1.541;1.299;1.536;4.785;8.373;0.051;0.143;-…
435;O=C1C(=C(O)CC(C1)CC(C)SCC)C(=NOCC)CCC;INA;0;0;0;6.422;0.563;0.621;1.134;0.176;1;3;1;1;5;0;33.3;2;5.9;0;0;1;0.273;0;1;1;1;0;0;0;0;0;0;0;0;0;0;0;0;0;0;0;4;1.692;1.273;0.857;1.752;2436;0.095;1.658;5.473;0.001;0;2.127;0;0.187;0.129;0.078;0.684;0.088;0.046;1.454;3.936;1.539;1;1.135;2.744;0.886;4.218;1.383;0.957;0.996;0.3;2;0;1.9594;333.524;14.9033;3.315;0.29;3.759;1.357;1.242;1.318;5.699;31.727;0.…
436;Fc3ccc(Oc2ccnc1cc(cc(c12)Cl)Cl)cc3;INA;0;0;0;11.005;0.765;0.783;1.108;0.067;1;1;0;2;5;3;53.6;3.6;3.6;0;0;4;0.8;0.125;1.125;2;0.667;0;0;0;0;0;0;1;0;0;0.773;0;0;78.294;0;0;2.121;1.935;0.895;0.833;1.15;6859;0.106;1.984;4.886;0;0;0.627;0;0.179;0.116;0.074;0.581;0.046;0.022;1.786;3.622;1.441;0.9;0.75;3.034;0.941;3.022;0.916;0.963;0.998;0.289;2;0;0.6853;529.726;14.3048;3.878;0.253;4.115;1.657;1.324…
437;Fc1ccc(cc1)CCN2CCC(CC2)C(O)c3cccc(OC)c3(OC);INA;0;0;0;6.791;0.599;0.636;1.132;0.123;1;3;0;0;5;1;40;1.8;5.5;0;0;3;0.667;0;1;3;1;0;0;0;0;0;0;0;0;0;0.414;0;0;0;0;0;3.24;1.906;0.98;1;2.066;12450;0.099;1.894;4.991;0;0;0.862;0;0.19;0.123;0.081;0.594;0.062;0.037;1.464;4.255;1.399;0.852;0.52;3.227;0.851;4.318;1.371;0.972;0.996;0.31;2;0;0.9342;621.525;12.2923;3.466;0.28;3.773;1.471;1.246;1.465;5.89;37…
438;O=C(c1nc(c2ccccc2(c1))c3ccccc3Cl)N(C)C(C)CC;INA;0;0;0;7.672;0.649;0.694;1.115;0.083;2;1;0;1;4;1;45.7;4.3;2.2;0;0;4;0.64;0.125;1.125;2;0.667;0;0;0;0;0;0;1;0;0;0.63;0;0;106.257;0;0;3.606;1.852;0.98;0.833;1.203;10279;0.1;1.742;5.888;0;0;1.393;0;0.183;0.111;0.069;0.617;0.046;0.023;1.47;4.214;1.516;1;0.784;3.218;0.928;4.054;1.322;0.962;0.996;0.307;2;0;0.7829;741.03;15.6007;3.665;0.264;4.028;1.609;…
439;O=C(O)CN2C(=O)N(C(=O)c1ccc(cc12)Cl)Cc3ccc(cc3(F))Br;INA;0;0;0;11.936;0.738;0.744;1.12;0.103;2;4;0;2;9;3;45.9;5.4;10.8;0;0;4;0.615;0.125;1.125;2;0.667;0;0;0;0;0;0;1;0;0;0.429;0;0;111.772;0;0;3.162;1.773;0.914;1;1.325;11922;0.117;2.923;6.111;0;0;1.052;0;0.174;0.108;0.068;0.593;0.043;0.024;2.033;4.393;1.558;1;0.773;3.918;0.979;3.177;0.635;0.944;0.996;0.284;2;0;0.7909;814.862;16.3725;3.912;0.253;…
440;n1ccccc1OC(C)COc3ccc(Oc2ccccc2)cc3;INA;0;0;0;7.474;0.649;0.68;1.113;0.156;1;3;0;0;4;0;46.5;2.3;7;0;0;3;0.75;0;1;3;1;0;0;0;0;0;0;0;0;0;0.692;0;0;0;0;0;3;2.057;0.903;1;2.125;8358;0.091;1.43;2.249;0;0;0.382;0;0.202;0.134;0.09;0.561;0.045;0.024;1.428;3.304;0.974;0.792;0.459;2.789;0.902;3.998;1.751;0.983;0.999;0.303;2;0;0.8807;479.179;10.6872;3.581;0.275;3.708;1.546;1.291;1.544;5.599;19.387;0.068;…
441;Fc1ccc(cc1)c4ncn(c4(c2nc(ncc2)Oc3ccccc3))C(CO)CO;INA;0;0;0;8.295;0.67;0.682;1.128;0.135;4;3;0;0;8;1;44.9;8.2;6.1;0;0;4;0.767;0;1;4;1;0;0;1;0;0;0;0;0;0;0.697;84.832;0;0;0;0;3.162;2;0.846;1;1.52;22529;0.107;2.024;5.4;0;0;0.92;2.398;0.179;0.113;0.072;0.53;0.037;0.019;1.705;4.507;1.295;0.8;0.58;3.562;0.891;3.91;1.183;0.979;0.997;0.304;1.992;0.089;0.7959;852.972;13.0904;3.666;0.266;3.955;1.556;1.2…
442;O=C1C(=NN=C(N1(N))SC)C(C)(C)C;INA;0;0;0;7.655;0.594;0.64;1.15;0.071;4;1;1;1;6;0;28.6;14.3;3.6;0;0;1;0.429;0;1;1;1;0;0;0;0;0;0;0;0;0;0;0;0;0;0;0;3;1.541;1.156;0.75;1.061;718;0.073;1.947;4.717;0.003;0.001;1.197;0;0.188;0.125;0.074;0.682;0.05;0.025;1.761;2.985;1.788;0.857;1.681;2.958;0.703;3.047;1.43;0.911;0.994;0.283;2;0;1.602;167.6;11.589;3.465;0.264;3.936;1.424;1.241;1.372;5.419;24.01;0.065;0…
443;O=C(Nc1c(cccc1C)C)C[N+](Cc2ccccc2)(CC)CC;INA;0;0;0;6.142;0.582;0.637;1.129;0.13;2;1;0;0;3;0;39.6;3.8;1.9;0;1;2;0.5;0;1;2;1;0;0;0;0;0;0;0;0;0;0.48;0;0;0;0;0;4;1.789;1.067;1;1.417;4074;0.09;1.577;5.714;0;0;0.961;0;0.195;0.128;0.087;0.64;0.068;0.036;1.292;3.918;1.613;0.667;0.807;2.951;0.792;4.436;1.793;0.958;0.995;0.306;2;0;1.3427;439.901;12.6336;3.433;0.278;3.748;1.453;1.284;1.453;5.693;35.93;0…
444;O=C(OCC)C(Oc1ccc(cc1)Cl)(C)C;INA;0;0;0;7.83;0.619;0.655;1.126;0.161;0;3;0;1;4;1;38.7;0;9.7;0;0;1;0.375;0;1;1;1;0;0;0;0;0;0;0;0;0;0.375;0;0;0;0;0;3.606;1.641;1.022;1;1.125;968;0.079;2.246;4.563;0.002;0;2.024;0;0.209;0.132;0.09;0.648;0.051;0.03;1.523;3.5;1.749;0.812;1.21;2.993;0.79;3.432;1.436;0.932;0.997;0.291;2;0;1.7893;180.814;11.085;3.48;0.273;3.879;1.454;1.263;1.389;5.505;19.016;0.018;0.18…
445;O=[N+]([O-])c1cccc(c1C)[N+](=O)[O-];INA;0;0;0;9.587;0.682;0.65;1.14;0.105;2;4;0;0;6;0;36.8;10.5;21.1;0;0;1;0.462;0;1;1;1;0;0;0;0;0;0;0;0;0;0.462;0;0;0;0;0;2.739;1.592;0.79;1;0.805;611;0.074;2.637;3.38;0.001;-0.002;1.23;0;0.188;0.133;0.081;0.52;0.04;0.02;1.871;2.316;1.549;0.538;1.696;2.866;0.743;2.377;1.237;0.929;0.995;0.283;2;0;1.4634;148.767;11.1734;3.677;0.254;3.952;1.553;1.287;1.546;5.142;…
446;c1cc2cccc3C=Cc(c1)c23;INA;0;0;0;7.61;0.705;0.752;1.083;0;0;0;0;0;0;0;60;0;0;0;0;7;1;0.5;1.417;1;0.333;0;0;1;0;0;2;1;1;0;0.786;13.618;51.889;29.599;33.392;0;1.414;2.25;0.889;0.667;0.556;2418;0.109;0.324;0.178;0.022;0.002;0;2.398;0.167;0.109;0.072;0.552;0.045;0.025;0.971;2.418;0.918;0.5;1.357;2.046;0.792;3.351;1.375;0.992;0.998;0.3;1.959;0.089;0.4741;318.667;17.0672;3.823;0.258;3.976;1.692;1.39…
447;O=C(C=C(c1ccc(cc1)Cl)c2ccc(OC)c(OC)c2)N3CCOCC3;INA;0;0;0;7.916;0.643;0.675;1.119;0.098;1;4;0;1;6;1;42.9;2;8.2;0;0;3;0.667;0;1;3;1;0;0;0;0;0;0;0;0;0;0.414;0;0;0;0;0;3.464;1.906;0.938;1;1.325;7087;0.101;1.71;5.812;0;0;0.862;0;0.188;0.121;0.078;0.599;0.049;0.027;1.567;4.208;1.399;0.852;0.699;3.391;0.835;4.048;1.427;0.972;0.997;0.31;2;0;1.1022;610.886;12.0931;3.59;0.273;3.909;1.563;1.266;1.513;5.…
448;n1c(nc(nc1NCC)Cl)NCC;INA;0;0;0;8.068;0.602;0.637;1.164;0.16;5;0;0;1;6;1;28;20;0;0;0;1;0.462;0;1;1;1;0;0;0;0;0;0;0;0;0;0.462;0;0;0;0;0;2.345;1.733;1.045;1;0.876;649;0.095;1.47;1.568;0.006;-0.001;1.604;0;0.196;0.139;0.087;0.645;0.043;0.022;1.673;2.931;1.457;0.615;1.358;2.725;0.694;2.971;1.42;0.963;0.997;0.297;2;0;1.4119;142.521;10.7001;3.478;0.282;3.949;1.467;1.232;1.361;4.826;11.526;0.007;0.19…
449;O=[N+]([O-])c1cc(c(O)c(c1)C(C)CC)[N+](=O)[O-];INA;0;0;0;8.284;0.629;0.624;1.142;0.138;2;5;0;0;7;0;34.5;6.9;17.2;0;0;1;0.353;0;1;1;1;0;0;0;0;0;0;0;0;0;0.353;0;0;0;0;0;3.464;1.569;0.889;0.75;0.74;1197;0.099;2.825;3.703;0;0;1.45;0;0.189;0.115;0.072;0.554;0.042;0.022;1.76;3.852;1.496;0.882;1.581;3.254;0.89;3.098;1.018;0.927;0.995;0.292;2;0;1.7462;231.71;13.3453;3.567;0.262;3.972;1.494;1.261;1.488…
450;O=C(N1CCCCCC1)SCC;INA;0;0;0;6.46;0.556;0.628;1.136;0.069;1;1;1;1;3;0;31;3.4;3.4;0;0;1;0.583;0;1;1;1;0;0;0;1;0;0;0;0;0;0;0;0;0;0;0;2.345;1.8;1.436;0.75;0.917;533;0.077;1.389;4.44;0.026;0.002;1.626;0;0.216;0.151;0.101;0.711;0.122;0.085;1.478;3.085;1.252;0.75;1.392;2.117;0.739;3.38;1.543;0.974;0.997;0.311;1.972;0;1.2715;139.119;10.7665;3.292;0.3;3.829;1.411;1.238;1.326;4.984;21.742;0.084;0.026;0…
451;O=C(N(c1c(cccc1CC)CC)COCCCC)CCl;INA;0;0;0;6.636;0.577;0.631;1.133;0.17;1;2;0;1;4;1;36.2;2.1;4.3;0;0;1;0.286;0;1;1;1;0;0;0;0;0;0;0;0;0;0.286;0;0;0;0;0;3.937;1.726;1.182;1;1.152;2018;0.107;1.774;5.226;0.001;0;2.317;0;0.193;0.12;0.081;0.67;0.058;0.034;1.433;3.88;1.475;0.81;1.308;2.91;0.815;4.121;1.346;0.97;0.995;0.325;2;0;1.8713;321.565;15.1102;3.366;0.29;3.8;1.449;1.243;1.417;5.594;27.524;0.018…
452;O=C(OC(C)CCCCCC)COc1nc(F)c(c(N)c1Cl)Cl;INA;0;0;0;8.347;0.614;0.646;1.146;0.227;2;3;0;2;8;3;34.1;4.5;6.8;0;0;1;0.261;0;1;1;1;0;0;0;0;0;0;0;0;0;0.261;0;0;0;0;0;4.062;1.663;1.075;0.875;1.909;2880;0.073;2.679;5.379;0;0;2.686;0;0.21;0.133;0.083;0.64;0.06;0.031;1.832;4.437;1.574;1;0.86;3.134;0.902;3.627;1.352;0.945;0.996;0.307;2;0;1.791;351.365;15.058;3.487;0.278;4.105;1.431;1.227;1.363;5.939;34.85…
453;O=C1C2(C3(C4(C1(C5(C2(C3(C(C45Cl)(Cl)Cl)Cl)Cl)Cl)Cl)Cl)Cl)Cl;INA;0;0;0;23.362;1.03;1.088;1.082;0;0;1;0;10;11;10;47.6;0;4.8;0;0;28;0.476;1.8;2.3;1;0.2;0;2;4;8;4;4;2;0;0;0;123.152;218.816;123.152;0;0;5.244;1.546;1.125;0.5;0.58;24303;0.165;3.187;5.77;0;0;0.698;3.714;0.12;0.062;0.033;0.797;0.065;0.034;1.229;3.154;1.222;0.476;1.451;1.977;0.718;3.164;1.5;0.872;0.987;0.271;1.914;0.045;0.5865;755.35;…
454;O=S(=O)(O)c1ccccc1;INA;0;0;0;9.887;0.682;0.706;1.112;0.062;0;3;1;1;4;0;37.5;0;18.8;0;0;1;0.6;0;1;1;1;0;0;0;0;0;0;0;0;0;0.6;0;0;0;0;0;2.55;1.644;1.221;0.667;0.72;296;0.062;4.919;3.388;0.008;0.009;1.185;0;0.202;0.141;0.098;0.588;0.078;0.045;1.764;2.446;1.685;0.7;1.847;2.424;0.844;2.236;1.273;0.921;0.998;0.277;2;0;1.3455;91.333;8.8592;3.769;0.249;4.734;1.516;1.282;1.532;4.919;8.954;0.301;-0.066;…
455;c1cc(ccc1Cl)Cl;INA;0;0;0;12.25;0.77;0.833;1.094;0;0;0;0;2;2;2;50;0;0;0;0;1;0.75;0;1;1;1;0;0;0;0;0;0;0;0;0;0.75;0;0;0;0;0;1;1.714;1.108;0.667;0.75;182;0.08;0.95;1.442;0.036;0.026;0.875;0;0.23;0.143;0.109;0.697;0.068;0.05;1.459;0.811;1.5;0.375;1.848;1.918;0.535;2.126;1.667;0.947;0.998;0.307;2;0;1.0821;68.667;8.3067;3.88;0.257;3.955;1.675;1.34;1.473;4.354;9.135;0;0;-0.286;-0.5;2;0;0;0;0;-0.137;-…
456;OC(c1cncnc1)(c2ccc(cc2)Cl)c3ccccc3Cl;INA;0;0;0;9.741;0.723;0.757;1.105;0.083;2;1;0;2;5;2;50;5.9;2.9;0;0;3;0.818;0;1;3;1;0;0;0;0;0;0;0;0;0;0.75;0;0;0;0;0;2.915;1.927;0.921;0.8;0.979;4190;0.111;2.704;5.489;0;0;0.595;0;0.176;0.111;0.072;0.589;0.046;0.025;1.661;3.754;1.529;0.818;0.923;2.887;0.855;3.427;1.28;0.965;0.996;0.3;2;0;1.0208;472.557;11.7377;3.803;0.258;3.99;1.676;1.319;1.56;5.606;20.904;…
457;c1ccc(cc1)N(CC)CC;INA;0;0;0;5.741;0.566;0.628;1.131;0.115;1;0;0;0;1;0;38.5;3.8;0;0;0;1;0.545;0;1;1;1;0;0;0;0;0;0;0;0;0;0.545;0;0;0;0;0;2.345;1.784;1.14;1;0.777;381;0.073;0.416;0.333;0.032;-0.003;1.523;0;0.21;0.151;0.099;0.659;0.072;0.036;1.169;2.732;1.309;0.636;1.559;2.376;0.709;3.532;1.764;0.978;0.995;0.325;2;0;1.4026;103.267;9.1259;3.305;0.294;3.603;1.458;1.259;1.461;4.691;11.381;0.031;-0.0…
458;Oc1ccccc1C(C)CC;INA;0;0;0;6.01;0.576;0.631;1.125;0.08;0;1;0;0;1;0;40;0;4;0;0;1;0.545;0;1;1;1;0;0;0;0;0;0;0;0;0;0.545;0;0;0;0;0;2.236;1.692;1.1;1;0.711;397;0.073;1.248;3.412;0.021;-0.004;1.455;0;0.209;0.139;0.096;0.64;0.062;0.037;1.183;2.914;1.539;1;1.707;2.783;0.901;3.461;1.1;0.955;0.995;0.314;2;0;1.33;109.933;9.7062;3.338;0.285;3.683;1.447;1.27;1.445;4.908;12.941;-0.025;0.048;0.036;-0.188;-0…
459;N#Cc1cnccc1;INA;0;0;0;8.677;0.714;0.731;1.118;0;2;0;0;0;2;0;50;16.7;0;1;0;1;0.75;0;1;1;1;0;0;0;0;0;0;0;0;0;0.75;0;0;0;0;0;1.225;1.846;0.838;0.667;0.656;184;0.068;1.062;2.248;0.028;0.028;1.125;0;0.23;0.16;0.111;0.525;0.043;0.023;1.459;2.156;1.061;1;1.782;2.585;1;2.126;0.333;0.983;0.997;0.332;2;0;1.0647;67;8.1463;3.592;0.274;3.653;1.72;1.33;1.721;4.311;3.179;0.019;-0.227;-0.086;0.023;0.085;-1.3…
460;O=C(NS(=O)(=O)C=Cc1ccc(OC)cc1)c2ccc(cc2Cl)C;INA;0;0;0;9.146;0.678;0.711;1.113;0.122;1;4;1;2;7;1;42.5;2.5;10;0;0;2;0.5;0;1;2;1;0;0;0;0;0;0;0;0;0;0.48;0;0;0;0;0;3.937;1.745;1.066;0.875;1.75;4755;0.082;4.856;5.062;0;0;0.882;0;0.197;0.132;0.08;0.612;0.064;0.036;1.785;4.054;1.707;0.875;0.677;3.63;0.908;3.537;0.948;0.942;0.997;0.288;2;0;1.2796;433.315;12.3236;3.73;0.257;4.686;1.566;1.304;1.513;5.75…
461;c1cc(c(c(c1)Cl)Cl)Cl;INA;0;0;0;15.12;0.839;0.905;1.09;0;0;0;0;3;3;3;50;0;0;0;0;1;0.667;0;1;1;1;0;0;0;0;0;0;0;0;0;0.667;0;0;0;0;0;1.225;1.636;1.148;0.333;0.444;243;0.054;1.249;1.503;0.02;-0.015;0.881;0;0.222;0.142;0.089;0.737;0.077;0.038;1.5;2.503;1.585;0.667;2.09;2;0.814;2.085;1.126;0.937;0.995;0.302;2;0;1.1516;85.167;9.2043;4.023;0.247;4.139;1.636;1.346;1.421;4.721;14.428;0;-0.02;0.17;-0.313…
462;O=C(O)C4CCC(NC(=O)C1(CCCC1)CC(C(=O)Oc2ccc3c(c2)CCC3)COCCOC)CC4;INA;0;0;0;6.612;0.584;0.621;1.132;0.16;1;7;0;0;8;0;37.2;1.3;9;0;0;5;0.541;0.1;1.1;3;0.75;0;0;2;0;0;1;0;0;0;0.15;236.407;194.939;0;0;0;5.05;1.922;1.038;0.889;2.092;19874;0.087;2.421;6.631;0;0;1.322;3.045;0.186;0.119;0.076;0.594;0.071;0.04;1.411;4.831;1.473;0.865;0.479;3.101;0.872;4.874;1.762;0.967;0.997;0.297;1.991;0.259;0.9893;106…
463;O=C(c1cccc(c1C3(C(=O)N(c2ccc(cc23)Cl)Cc4ccc(OC)cc4(OC))C)Cl)N(Cc5cnccc5)CC;INA;0;0;0;8.282;0.664;0.698;1.116;0.117;3;4;0;2;9;2;45.2;4.1;5.5;0;0;6;0.643;0.074;1.074;4;0.8;0;0;1;0;0;1;0;0;0;0.522;86.907;165.883;0;0;0;4.472;1.874;0.931;1;2.02;81174;0.12;2.545;7.606;0;0;0.856;2.398;0.17;0.103;0.065;0.604;0.046;0.024;1.604;5.107;1.63;1;0.515;3.625;0.931;4.586;1.248;0.963;0.996;0.303;1.994;0.03;0.6…
464;O=[N+]([O-])c1cc(cc(c1N(CCC)CCC)[N+](=O)[O-])C(C)C;INA;0;0;0;6.876;0.582;0.61;1.144;0.178;3;4;0;0;7;0;33.3;6.7;8.9;0;0;1;0.273;0;1;1;1;0;0;0;0;0;0;0;0;0;0.273;0;0;0;0;0;4.243;1.61;1.029;0.8;1;2284;0.129;2.521;4.441;0;0;1.736;0;0.175;0.107;0.072;0.615;0.049;0.026;1.594;3.459;1.573;0.545;1.553;2.759;0.713;3.898;1.845;0.939;0.996;0.292;2;0;2.0089;364.938;16.2764;3.448;0.274;3.988;1.443;1.256;1.4…
465;O=C(OCCCCCCCC)c1ccc(C(=O)OCCCCCCCC)c(c1)C(=O)OCCCCCCCC;INA;0;0;0;5.88;0.554;0.605;1.134;0.29;0;6;0;0;6;0;35.5;0;6.5;0;0;1;0.154;0;1;1;1;0;0;0;0;0;0;0;0;0;0.154;0;0;0;0;0;5.874;1.814;1.208;0.917;2.901;13323;0.077;2.277;5.96;0;0;3.113;0;0.213;0.137;0.088;0.642;0.075;0.04;1.241;5.183;1.198;0.974;0.808;2.212;0.686;5.298;3.389;0.977;0.998;0.315;2;0;2.087;922.59;23.6348;3.251;0.302;3.852;1.378;1.22…
466;O=C1C(=C(O)CC(C1)CC(C)SCC)C(=NOCC=CCl)CC;INA;0;0;0;7.346;0.592;0.648;1.13;0.184;1;3;1;2;6;1;34.7;2;6.1;0;0;1;0.261;0;1;1;1;0;0;0;0;0;0;0;0;0;0;0;0;0;0;0;4.123;1.704;1.243;0.875;1.913;2833;0.084;1.704;5.448;0;0;2.398;0;0.193;0.132;0.08;0.679;0.087;0.046;1.605;4.143;1.52;1;1.034;3.257;0.905;4.009;1.021;0.959;0.996;0.304;2;0;1.9337;356.9;15.2836;3.424;0.284;3.762;1.428;1.255;1.344;5.702;33.6;0.0…
467;O=S(c1ccc(cc1)c3cc(nn3(c2ccc(OC)cc2))C(F)F)C;INA;0;0;0;8.84;0.674;0.696;1.13;0.093;2;2;1;1;7;2;43.9;4.9;4.9;0;0;3;0.68;0;1;3;1;0;0;1;0;0;0;0;0;0;0.63;73.14;0;0;0;0;3.24;1.852;1.002;0.857;1.45;9759;0.097;3.999;5.144;0;0;1.017;2.398;0.182;0.112;0.069;0.579;0.047;0.024;1.82;4.054;1.516;0.8;0.692;3.438;0.875;3.538;1.172;0.959;0.997;0.296;1.986;0.089;0.9701;560.975;12.3958;3.714;0.259;4.288;1.559;…
468;O=C(Oc1ccc(cc1)Br)N2CCN3CCC2CC3;INA;0;0;0;9.034;0.631;0.677;1.127;0.053;2;2;0;1;5;1;38.9;5.6;5.6;0;0;4;0.789;0.4;1.267;2;0.667;0;0;0;2;0;0;0;0;0;0.286;0;0;0;0;0;2.55;2;1.068;1;1.219;5325;0.097;1.879;5.266;0.002;0;0.565;0;0.189;0.121;0.079;0.648;0.066;0.039;1.648;3.682;1.324;0.789;0.707;3.111;0.828;3.522;1.333;0.971;0.998;0.299;1.988;0;0.7899;393.87;11.6864;3.783;0.272;6.879;1.704;1.267;1.467;…
469;O=[N+]([O-])c1ccc(c(c1)C)C;INA;0;0;0;7.559;0.628;0.648;1.129;0.05;1;2;0;0;3;0;40;5;10;0;0;1;0.545;0;1;1;1;0;0;0;0;0;0;0;0;0;0.545;0;0;0;0;0;2.121;1.61;0.907;1;0.843;399;0.078;2.382;3.27;0.008;-0.005;1.16;0;0.211;0.129;0.087;0.591;0.049;0.027;1.595;2.845;1.573;0.909;1.648;2.771;0.797;2.726;1.313;0.929;0.996;0.293;2;0;1.3588;110.967;9.7236;3.552;0.263;3.859;1.511;1.301;1.507;4.909;10.472;0.046;…
470;O=C(OCCOCCOCCOC(=O)C)C;INA;0;0;0;6.891;0.56;0.576;1.147;0.333;0;6;0;0;6;0;29.4;0;17.6;0;0;0;0;0;0;0;0;0;0;0;0;0;0;0;0;0;0;0;0;0;0;0;4;1.655;1.01;0.857;1.875;654;0.049;1.985;3.362;0.001;0;2.75;0;0.255;0.18;0.128;0.606;0.068;0.035;1.447;2.75;1.299;0.5;1.144;2.13;0.679;3.641;2.31;0.953;0.999;0.299;2;0;2.934;120;15;3.166;0.306;3.359;1.277;1.181;1.274;5.368;12.978;0.041;-0.014;-0.274;-0.165;0.11;0…
471;O=C(Nc1ccc(c(c1)C(F)(F)F)[N+](=O)[O-])C(O)(C)C;INA;0;0;0;9.427;0.652;0.62;1.172;0.097;2;4;0;0;9;3;35.5;6.5;12.9;0;0;1;0.3;0;1;1;1;0;0;0;0;0;0;0;0;0;0.3;0;0;0;0;0;4.528;1.519;0.798;0.8;1.215;1838;0.083;6.183;4.694;0;0;1.577;0;0.186;0.112;0.078;0.524;0.035;0.019;2.023;3.271;1.815;0.8;1.302;3.8;0.842;2.931;1.001;0.893;0.997;0.257;2;0;1.9082;290.121;14.2074;3.537;0.257;3.926;1.399;1.217;1.378;5.9…
472;N#CC4(c1ccc2c(c1)n(nc2CC)C3CCCCC3)(CCC(C(=O)O)CC4);INA;0;0;0;6.659;0.602;0.646;1.128;0.067;3;2;0;0;5;0;40.4;5.3;3.5;1;0;5;0.75;0.095;1.095;3;0.75;0;0;1;0;0;1;0;0;0;0.323;63.176;111.879;0;0;0;3.391;1.942;1.039;0.857;1.444;21678;0.106;2.398;4.326;0;0;0.918;2.398;0.172;0.108;0.066;0.595;0.062;0.036;1.417;4.111;1.572;0.857;0.609;3.129;0.853;4.415;1.707;0.97;0.996;0.304;1.99;0.06;0.7494;861.634;13…
473;O=C(O)c1cccc(c1)CC5COc4ccc(OCc3nc2cc(F)ccc2s3)cc4C5(O);INA;0;0;0;8.784;0.687;0.707;1.112;0.105;1;5;1;1;8;1;47.2;1.9;9.4;0;0;7;0.758;0.16;1.16;3;0.6;0;0;1;0;0;1;1;0;0;0.595;74.914;145.06;148.906;0;0;3.391;2;0.91;1;2.314;69800;0.103;2.65;5.39;0;0;0.675;2.398;0.179;0.113;0.074;0.552;0.053;0.029;1.687;4.863;1.393;1;0.376;3.871;0.98;4.04;0.778;0.967;0.998;0.292;1.997;0.089;0.5709;1233.552;13.867;3…
474;O=C1C4=C(C(=O)N1c3cc2c(OCC(=O)N2CC#C)cc3(F))CCCC4;INA;0;0;0;8.643;0.682;0.685;1.124;0.045;2;4;0;0;7;1;46.3;4.9;9.8;2;0;6;0.731;0.211;1.211;2;0.5;0;0;1;0;0;1;1;0;0;0.207;46.347;92.561;99.612;0;0;2.739;1.902;0.862;0.833;1.201;23180;0.125;2.43;6.675;0;0;1;2.398;0.165;0.104;0.067;0.534;0.041;0.022;1.716;4.008;1.513;0.808;0.682;3.851;0.863;3.642;0.78;0.963;0.996;0.299;1.991;0.04;0.6009;964.954;16.…
475;O=C(O)C=2NN(C(=O)C=2(N=Nc1ccc(cc1)S(=O)(=O)O))c3ccc(cc3)S(=O)(=O)O;INA;0;0;0;10.894;0.721;0.708;1.125;0.133;4;9;2;2;15;0;37.2;9.3;20.9;0;0;3;0.548;0;1;3;1;0;0;1;0;0;0;0;0;0;0.364;99.325;0;0;0;0;4.583;1.722;0.992;1;2.131;17253;0.083;5.375;5.618;0;0;1.004;2.398;0.178;0.114;0.071;0.539;0.046;0.024;2.041;4.171;1.822;0.806;0.558;3.781;0.871;3.385;1.209;0.927;0.997;0.273;1.991;0.06;1.0667;751.722;1…
476;N=C(Nc1ccccc1)Nc2ccccc2;INA;0;0;0;7.286;0.645;0.684;1.123;0.133;3;0;0;0;3;0;44.8;10.3;0;0;0;2;0.75;0;1;2;1;0;0;0;0;0;0;0;0;0;0.706;0;0;0;0;0;2.449;2;0.895;1;1.234;1771;0.086;1.405;2.741;0.003;0;0.5;0;0.205;0.141;0.095;0.548;0.047;0.026;1.376;2.625;1.014;0.437;0.771;2.36;0.702;3.482;2.163;0.98;0.999;0.302;2;0;1.0215;230.813;10.0419;3.57;0.275;3.641;1.563;1.305;1.569;5.116;12.764;0.004;-0.112;-…
477;OC(Cn1ncnc1)(CCc2ccc(cc2)Cl)C(C)(C)C;INA;0;0;0;7.16;0.602;0.65;1.135;0.136;3;1;0;1;5;1;37.2;7;2.3;0;0;2;0.524;0;1;2;1;0;0;1;0;0;0;0;0;0;0.5;68.804;0;0;0;0;4.062;1.75;1.019;0.833;1.184;2653;0.074;2.111;5.121;0.001;0;0.911;2.398;0.196;0.122;0.081;0.643;0.062;0.038;1.546;3.785;1.706;0.81;0.849;3.406;0.797;3.881;1.193;0.933;0.998;0.28;1.993;0.189;1.3981;320.32;10.7845;3.529;0.268;3.87;1.464;1.288…
478;O=[N+]([O-])c1ccccc1[N+](=O)[O-];INA;0;0;0;10.507;0.714;0.662;1.141;0.125;2;4;0;0;6;0;37.5;12.5;25;0;0;1;0.5;0;1;1;1;0;0;0;0;0;0;0;0;0;0.5;0;0;0;0;0;2.646;1.636;0.751;0.667;0.667;502;0.088;2.78;3.227;0.002;0.003;1.258;0;0.189;0.129;0.096;0.486;0.035;0.019;1.906;1.918;1.585;0.417;1.776;2.25;0.687;2.094;1.5;0.938;0.996;0.29;2;0;1.3647;129.867;10.5148;3.715;0.255;3.946;1.608;1.279;1.6;5.05;5.08;…
479;O=C(Nc1nccnc1)C(c2ccc(c(c2)Cl)S(=O)(=O)C)CC3CC(=O)CC3;INA;0;0;0;8.79;0.66;0.692;1.124;0.12;3;4;1;2;9;1;39.6;6.3;8.3;0;0;3;0.607;0;1;3;1;0;0;1;0;0;0;0;0;0;0.4;92.011;0;0;0;0;4.123;1.816;1.109;1;1.429;7481;0.083;4.386;5.95;0;0;0.82;2.398;0.183;0.122;0.076;0.601;0.072;0.036;1.837;4.423;1.678;0.964;0.67;3.853;0.945;3.748;0.714;0.945;0.997;0.282;1.995;0.13;1.1607;608.922;11.7807;3.716;0.26;4.727;1…
480;OCC3OC(n2cnc1c(nc(nc12)Cl)N)CC3(O);INA;0;0;0;9.217;0.651;0.655;1.152;0.061;5;3;0;1;9;1;32.3;16.1;9.7;0;0;4;0.737;0.143;1.143;2;0.667;0;0;2;0;0;1;0;0;0;0.476;80.32;67.823;0;0;0;2.236;1.869;0.868;0.8;1.086;5833;0.102;2.067;3.737;0;0;0.92;3.045;0.17;0.109;0.067;0.554;0.04;0.02;1.967;4.143;1.529;1;0.849;3.909;0.961;2.987;0.323;0.958;0.996;0.291;1.958;0.17;0.744;444.291;13.4066;3.704;0.262;4.095;1…
481;O=Cc1occc1;INA;0;0;0;8.735;0.68;0.676;1.114;0.091;0;2;0;0;2;0;45.5;0;18.2;0;0;1;0.714;0;1;1;1;0;0;1;0;0;0;0;0;0;0.714;16.067;0;0;0;0;1.225;1.826;0.823;1;0.612;118;0.037;1.333;2.774;0.038;-0.051;1.203;2.398;0.228;0.158;0.123;0.518;0.04;0.021;1.495;2.236;1.149;1;2.172;2.55;1;1.965;0.182;0.981;0.997;0.325;1.912;0.189;1.13;44.667;7.1479;3.567;0.275;3.67;1.616;1.333;1.617;4.267;2.248;0.033;-0.218;…
482;O=C(N)C4(c1cccc(c1)Sc2ccc(cc2)n3ccnc3C)(CCOCC4);INA;0;0;0;7.717;0.646;0.69;1.117;0.093;3;2;1;1;6;0;43.1;5.9;3.9;0;0;4;0.821;0;1;4;1;0;0;1;0;0;0;0;0;0;0.548;86.816;0;0;0;0;3.162;1.988;0.984;1;1.786;18939;0.094;1.932;5.276;0;0;0.689;2.398;0.177;0.117;0.076;0.593;0.06;0.035;1.576;4.253;1.454;0.857;0.482;3.647;0.88;4.096;1.167;0.97;0.997;0.297;1.996;0.13;0.7855;717.398;11.6407;3.664;0.266;3.998;1…
483;O1c2ccc(cc2(OC1))CCN5CCCC(OC(c3ccccc3)c4ccccc4)C5;INA;0;0;0;6.926;0.626;0.667;1.116;0.109;1;3;0;0;4;0;45;1.7;5;0;0;6;0.871;0.074;1.074;4;0.8;0;0;1;0;0;1;0;0;0;0.514;81.907;140.377;0;0;0;3.082;2.188;0.961;0.875;1.869;29902;0.102;1.36;3.228;0;0;0;2.398;0.184;0.12;0.079;0.574;0.056;0.033;1.34;4.128;0.824;0.742;0.399;2.978;0.853;4.567;1.812;0.99;0.999;0.304;1.997;0.13;0.6412;957.748;11.8544;3.584…
484;O=C(O)C(C)Cc1cc(OC)ccc1C5c2nc(ccc2C(c3ccc4OCOc4(c3))C5(C(=O)O))CCCC;INA;0;0;0;7.384;0.631;0.658;1.12;0.132;1;7;0;0;8;0;43.1;1.4;9.7;0;0;7;0.615;0.167;1.167;3;0.6;0;0;2;0;0;2;0;0;0;0.419;166.838;297.047;0;0;0;4.472;1.902;0.93;0.857;1.504;70146;0.117;2.608;6.091;0;0;1.357;3.045;0.168;0.1;0.063;0.573;0.047;0.025;1.452;5.029;1.497;1;0.567;3.537;0.941;4.718;1.209;0.965;0.997;0.295;1.99;0.166;0.662…
485;O=C1OC(=NN1c2cc(OC(C)C)c(cc2Cl)Cl)C(C)(C)C;INA;0;0;0;8.631;0.64;0.674;1.131;0.098;2;3;0;2;7;2;37.5;5;7.5;0;0;2;0.5;0;1;2;1;0;0;1;0;0;0;0;0;0;0.261;62.14;0;0;0;0;3.674;1.64;0.993;1;1.236;4295;0.102;2.273;5.059;0;0;1.251;2.398;0.175;0.109;0.071;0.665;0.042;0.022;1.762;3.971;1.75;0.864;0.954;3.232;0.761;3.56;1.734;0.917;0.997;0.268;1.987;0.089;1.2538;408.112;13.1309;3.618;0.26;4.063;1.474;1.281;…
486;O=C(NS(=O)(=O)C=Cc1cccs1)c2ccc(F)cc2Br;INA;0;0;0;13.009;0.753;0.792;1.107;0.129;1;3;2;3;8;2;43.3;3.3;10;0;0;2;0.524;0;1;2;1;0;0;1;0;0;0;0;0;0;0.5;69.348;0;0;0;0;3.742;1.762;1.204;1;1.492;2987;0.072;4.837;4.937;0;0;0.702;2.398;0.194;0.132;0.079;0.649;0.082;0.049;2.127;3.785;1.705;0.952;0.757;3.653;0.986;2.78;0.454;0.94;0.997;0.28;1.995;0.189;1.275;331.046;11.1027;4.065;0.244;6.88;1.757;1.332;1…
487;O=C(O)C(Cl)Cl;INA;0;0;0;16.117;0.767;0.768;1.142;0;0;2;0;2;4;2;25;0;25;0;0;0;0;0;0;0;0;0;0;0;0;0;0;0;0;0;0;0;0;0;0;0;2.449;1.286;1.215;0.5;0.444;29;0;2.877;2.435;0.025;0.115;0.918;0;0.333;0;0;0.7;0;0;2;0.918;0.918;0.833;3.971;2.75;0.417;1;0.25;0.881;0.998;0.278;2;0;2.9935;15;5;3.703;0.257;3.976;1.557;1.214;1.255;4.862;5.632;-0.071;-0.158;0.047;-0.767;0;0;0;0;0.123;-0.315;-0.127;-0.232;0;0;0;0…
488;O=P(OCC(CC)CCCC)(OCC(CC)CCCC)OCC(CC)CCCC;INA;0;0;0;5.434;0.518;0.591;1.142;0.266;0;4;0;1;5;0;30;0;5;0;0;0;0;0;0;0;0;0;0;0;0;0;0;0;0;0;0;0;0;0;0;0;5.745;1.681;1.497;1;1.62;2560;0.082;4.322;6.429;0;0;2.826;0;0.225;0.144;0.096;0.735;0.133;0.091;1.23;3.382;1.428;0.379;1.854;1.796;0.64;5.092;3.252;0.964;0.996;0.321;2;0;4.8812;406;28;3.134;0.308;4.416;1.287;1.196;1.282;5.904;57.502;0.23;0.05;0.073;…
489;O=C(NCc1ccc(cc1)C(C)(C)C)c2c(c(nn2C)CC)Cl;INA;0;0;0;7.104;0.604;0.653;1.132;0.104;3;1;0;1;5;1;38.3;6.4;2.1;0;0;2;0.478;0;1;2;1;0;0;1;0;0;0;0;0;0;0.458;74.662;0;0;0;0;3.873;1.693;1.026;0.857;1.535;4727;0.08;1.871;5.359;0;0;1.025;2.398;0.185;0.124;0.078;0.659;0.055;0.029;1.515;3.849;1.771;0.826;0.702;3.284;0.79;4.039;1.543;0.934;0.995;0.287;1.993;0.06;1.2589;400.119;12.262;3.54;0.267;4.056;1.48…
490;O=C(NC1CCN(CC1)C(C)C)c3cc2cc(ncc2n3CC(=O)Nc4ncc(cc4)Cl)OCCOC;INA;0;0;0;7.559;0.617;0.648;1.137;0.137;6;4;0;1;11;1;37.1;8.6;5.7;0;0;5;0.568;0.095;1.095;3;0.75;0;0;1;0;0;1;0;0;0;0.4;91.395;171.944;0;0;0;4.528;1.897;0.959;0.889;2.054;39862;0.098;1.993;6.419;0;0;1.216;2.398;0.184;0.115;0.074;0.598;0.05;0.027;1.669;4.885;1.446;0.919;0.476;3.878;0.888;4.46;0.918;0.964;0.998;0.295;1.992;0.06;0.776;1…
491;O=C1C(=C(N)C=NN1c2ccccc2)Cl;INA;0;0;0;9.637;0.704;0.722;1.126;0.042;3;1;0;1;5;1;43.5;13;4.3;0;0;2;0.8;0;1;2;1;0;0;0;0;0;0;0;0;0;0.375;0;0;0;0;0;1.581;1.837;0.875;1;0.907;1624;0.091;2.081;4.679;0.002;0;0.725;0;0.194;0.121;0.077;0.565;0.039;0.021;1.829;3.14;1.506;0.867;1.122;3.258;0.904;2.695;0.885;0.96;0.996;0.305;2;0;0.9859;240.057;11.2743;3.716;0.262;3.971;1.61;1.297;1.558;5.411;13.193;-0.00…
492;O=C1C(=C(C=NN1c2cccc(c2)C(F)(F)F)NC)Cl;INA;0;0;0;10.472;0.703;0.688;1.164;0.067;3;1;0;1;8;4;41.4;10.3;3.4;0;0;2;0.6;0;1;2;1;0;0;0;0;0;0;0;0;0;0.286;0;0;0;0;0;3.162;1.702;0.836;1;1.265;3485;0.087;5.742;4.957;0;0;1.069;0;0.184;0.117;0.073;0.548;0.04;0.019;2.063;3.546;1.788;0.9;0.958;3.854;0.932;2.795;0.604;0.934;0.996;0.289;2;0;1.1408;371.379;12.8587;3.662;0.259;3.975;1.53;1.24;1.471;5.757;14.1…
493;O=C(O)CCCCCCCC;INA;0;0;0;5.458;0.523;0.578;1.143;0.25;0;2;0;0;2;0;31;0;6.9;0;0;0;0;0;0;0;0;0;0;0;0;0;0;0;0;0;0;0;0;0;0;0;3.162;1.61;1.347;0.8;1.289;212;0.048;2.333;3.088;0.02;-0.004;2.3;0;0.267;0.19;0.136;0.664;0.151;0.104;1.217;2.732;1.241;1;1.389;1.927;0.838;3.641;1.992;0.958;0.999;0.313;2;0;2.7964;55;10;3.017;0.322;3.329;1.281;1.193;1.277;4.951;12.435;-0.065;-0.107;-0.026;0.009;0.008;0.006…
494;O=C3C=C(Oc1ccc(F)cc1(F))c2cnc(nc2N3C)NCC(O)(C)C;INA;0;0;0;8.364;0.649;0.652;1.147;0.106;4;3;0;0;9;2;40;8.9;6.7;0;0;4;0.593;0.125;1.125;2;0.667;0;0;0;0;0;0;1;0;0;0.414;0;0;118.047;0;0;3.674;1.77;0.838;1;1.874;14487;0.098;2.562;5.879;0;0;1.209;0;0.181;0.111;0.071;0.554;0.035;0.018;1.828;4.18;1.74;0.963;0.65;4.105;0.902;3.664;0.689;0.936;0.997;0.28;2;0;0.8009;810.493;15.6612;3.59;0.262;3.908;1.4…
495;O=C(N(c1c(cccc1CC)C)C(C)COC)CS(=O)(=O)O;INA;0;0;0;7.321;0.591;0.629;1.134;0.156;1;5;1;1;7;0;33.3;2.2;11.1;0;0;1;0.273;0;1;1;1;0;0;0;0;0;0;0;0;0;0.273;0;0;0;0;0;4.528;1.6;1.181;1;0.992;2022;0.1;5.306;5.427;0;0;1.957;0;0.178;0.121;0.074;0.645;0.061;0.036;1.62;3.607;1.77;0.909;1.488;3.354;0.891;3.872;0.884;0.928;0.995;0.284;2;0;2.1203;340.967;15.3278;3.486;0.269;4.697;1.385;1.255;1.377;5.735;28.…
496;O=C(O)C(N)Cc2c[nH]c1ccccc12;INA;0;0;0;7.565;0.634;0.657;1.129;0.107;2;2;0;0;4;0;40.7;7.4;7.4;0;0;3;0.6;0.222;1.222;1;0.5;0;0;1;0;0;1;0;0;0;0.625;29.04;54.397;0;0;0;2.915;1.837;0.884;1;1.022;1836;0.087;2.639;3.626;0.002;0;1.506;2.398;0.189;0.115;0.078;0.54;0.048;0.027;1.604;3.323;1.506;1;1.025;3.676;0.969;3.151;0.519;0.958;0.997;0.296;1.974;0.089;0.8594;268.96;12.4984;3.607;0.266;3.921;1.536;1…
497;O=C(OCCCC)C(Oc2ccc(Oc1ncc(cc1)C(F)(F)F)cc2)C;INA;0;0;0;8.157;0.635;0.639;1.147;0.187;1;4;0;0;8;3;40.4;2.1;8.5;0;0;2;0.444;0;1;2;1;0;0;0;0;0;0;0;0;0;0.429;0;0;0;0;0;4.472;1.77;0.904;1;2.395;8226;0.076;5.696;4.768;0;0;1.993;0;0.201;0.129;0.083;0.554;0.042;0.022;1.727;4.282;1.632;0.852;0.566;3.512;0.892;3.828;1.144;0.947;0.998;0.291;2;0;1.276;512.567;12.9027;3.493;0.274;3.791;1.449;1.227;1.433;5…
498;O=P(OCCCl)(OCCCl)OCCCl;INA;0;0;0;10.981;0.634;0.699;1.143;0.24;0;4;0;4;8;3;23.1;0;15.4;0;0;0;0;0;0;0;0;0;0;0;0;0;0;0;0;0;0;0;0;0;0;0;3.873;1.6;1.607;1;1.102;343;0.095;4.328;4.647;0.002;0.001;2.217;0;0.227;0.146;0.121;0.758;0.152;0.108;1.959;2.449;1.198;0.429;2.138;2.314;0.591;2.742;1.925;0.955;0.997;0.329;2;0;3.8898;91;13;3.611;0.277;4.416;1.476;1.194;1.304;5.155;25.053;0.111;-0.163;-0.213;-0…
499;N#Cc1c[nH]cc1c3cccc2OC(F)(F)Oc23;INA;0;0;0;10.342;0.742;0.712;1.139;0.038;2;2;0;0;6;2;50;8.3;8.3;1;0;4;0.778;0.143;1.143;2;0.667;0;0;2;0;0;1;0;0;0;0.55;72.696;60.556;0;0;0;2.55;1.912;0.76;1;0.944;4978;0.109;4.915;5.024;0;0;0.894;3.045;0.167;0.106;0.07;0.495;0.033;0.017;1.896;3.948;1.676;0.944;0.942;3.486;0.982;2.689;0.448;0.956;0.997;0.287;1.934;0.189;0.7112;421.257;13.625;3.746;0.256;3.928;1…
500;O=C3OC(CC)C(O)(C)C(O)C(C(=O)C(C)CC(O)(C)C(OC1OC(C)CC(N(C)C)C1(O))C(C)C(OC2OC(C)C(O)C(OC)(C)C2)C3C)C;INA;0;0;0;6.221;0.548;0.585;1.143;0.058;1;13;0;0;14;0;31.4;0.8;11;0;0;3;0.51;0;1;3;1;0;0;0;0;0;0;0;0;0;0;0;0;0;0;0;4.95;1.606;1.047;0.75;1.544;52896;0.09;3.244;7.073;0;0;0.881;0;0.184;0.113;0.069;0.646;0.066;0.033;1.397;5.437;1.761;0.98;0.774;2.775;0.904;5.485;2.221;0.919;0.994;0.289;2;0;1.0148…
501;Fc1ccccc1C(F)COC4CCC(NC=3NC=NC2=NN=CC2=3)CC4;INA;0;0;0;7.78;0.632;0.65;1.148;0.118;5;1;0;0;8;2;39.6;10.4;2.1;0;0;5;0.778;0.095;1.095;3;0.75;0;0;1;0;0;1;0;0;0;0.533;64.85;121.685;0;0;0;3.082;2.051;0.912;0.875;2.036;20562;0.091;2.779;6.234;0;0;0.454;2.398;0.185;0.122;0.08;0.546;0.051;0.031;1.698;4.385;1.218;0.926;0.415;3.843;0.918;3.887;0.833;0.978;0.998;0.299;1.996;0.13;0.6902;725.835;11.8338;…
502;O=C(O)c1ccccc1;INA;0;0;0;8.142;0.667;0.68;1.111;0.067;0;2;0;0;2;0;46.7;0;13.3;0;0;1;0.667;0;1;1;1;0;0;0;0;0;0;0;0;0;0.667;0;0;0;0;0;1.871;1.742;0.863;0.667;0.667;239;0.066;2.546;3.201;0.016;-0.016;1.187;0;0.216;0.15;0.104;0.527;0.048;0.028;1.429;2.197;1.436;0.778;1.764;2.359;0.863;2.477;1.224;0.957;0.998;0.304;2;0;1.1929;78.667;8.4791;3.516;0.273;3.663;1.567;1.277;1.562;4.667;5.633;-0.053;-0.…
503;O=S(CCCCCCCCCC3Cc1cc(O)ccc1C2CCC4(C)(C(O)CCC4(C23)))CCCC(F)(F)C(F)(F)F;INA;0;0;0;6.896;0.579;0.619;1.148;0.154;0;3;1;1;9;5;36.4;0;3.4;0;0;10;0.415;0.353;1.353;1;0.25;0;0;1;0;0;1;2;0;0;0.136;81.598;141.167;330.996;0;0;5.831;1.802;1.167;0.909;2.554;81342;0.086;6.792;4.963;0;0;2.571;2.398;0.181;0.108;0.066;0.611;0.092;0.055;1.489;5.144;1.742;0.902;0.335;2.918;0.881;4.971;2.127;0.943;0.997;0.282;…
504;O=S(=O)(N)c2ccc(Oc1ccc(c(c1)C)SC)c(c2)CN(C)C;INA;0;0;0;7.968;0.627;0.68;1.122;0.128;2;3;2;2;7;0;37;4.3;6.5;0;0;2;0.5;0;1;2;1;0;0;0;0;0;0;0;0;0;0.48;0;0;0;0;0;3.873;1.704;1.213;1;1.458;5505;0.089;4.66;4.577;0;0;1.276;0;0.185;0.12;0.074;0.661;0.068;0.034;1.69;4.054;1.759;0.917;0.824;3.473;0.87;3.834;1.098;0.933;0.997;0.278;2;0;1.2482;477.772;13.6194;3.651;0.258;4.726;1.459;1.291;1.432;5.741;34.…
505;Nc1c(cccc1CC)CC;INA;0;0;0;5.741;0.566;0.628;1.131;0.077;1;0;0;0;1;0;38.5;3.8;0;0;0;1;0.545;0;1;1;1;0;0;0;0;0;0;0;0;0;0.545;0;0;0;0;0;1.871;1.692;1.133;1;0.76;411;0.075;0.683;1.904;0.027;-0.004;1.273;0;0.205;0.142;0.09;0.657;0.068;0.038;1.169;2.732;1.539;0.636;1.754;2.749;0.709;3.532;1.472;0.962;0.993;0.32;2;0;1.2909;114.633;10.1416;3.323;0.287;3.719;1.44;1.267;1.443;4.818;12.585;-0.024;0.09;0…
506;OCCCBr;INA;0;0;0;11.583;0.571;0.654;1.143;0.091;0;1;0;1;2;1;25;0;8.3;0;0;0;0;0;0;0;0;0;0;0;0;0;0;0;0;0;0;0;0;0;0;0;1.732;1.429;2.029;1;0.64;20;0;1.203;2.036;0.126;-0.126;1.522;0;0.354;0.354;0;0.906;0.311;0;1.551;1.522;0.971;1;2.34;2.292;0.694;2.034;0.5;0.966;0.996;0.341;2;0;2.1906;10;4;3.879;0.306;6.866;2.072;1.184;1.168;3.894;17.437;-0.008;-0.14;-0.043;-0.104;-0.365;0;0;0;-0.06;-0.317;0.041;…
507;OCC(CC)CCCC;INA;0;0;0;4.824;0.498;0.567;1.146;0.192;0;1;0;0;1;0;29.6;0;3.7;0;0;0;0;0;0;0;0;0;0;0;0;0;0;0;0;0;0;0;0;0;0;0;2.828;1.543;1.483;1;0.815;104;0.05;1.128;2.753;0.062;-0.011;1.891;0;0.265;0.198;0.144;0.729;0.153;0.124;1.086;2.725;1.352;1;2.115;1.811;0.848;3.669;1.686;0.966;0.994;0.339;2;0;3.0922;36;8;2.888;0.333;3.096;1.236;1.175;1.235;4.723;11.872;-0.087;-0.173;0.021;-0.084;-0.019;-0.…
508;O=C1NC(=O)N(c2ncn(c12)C)C;INA;0;0;0;8.58;0.646;0.641;1.154;0;4;2;0;0;6;0;33.3;19;9.5;0;0;3;0.692;0.222;1.222;1;0.5;0;0;1;0;0;1;0;0;0;0.357;21.912;41.254;0;0;0;1.732;1.733;0.796;1;0.722;1297;0.096;2.115;4.304;0.003;-0.001;0.808;2.398;0.175;0.112;0.071;0.557;0.033;0.018;1.837;2.719;1.526;1;1.512;3.463;0.897;2.555;0.739;0.94;0.995;0.29;1.964;0.089;0.7721;250.7;13.9483;3.628;0.26;3.927;1.506;1.27…
509;OCCCCCCCCCCC;INA;0;0;0;4.787;0.501;0.572;1.144;0.257;0;1;0;0;1;0;30.6;0;2.8;0;0;0;0;0;0;0;0;0;0;0;0;0;0;0;0;0;0;0;0;0;0;0;3.162;1.714;1.506;0.833;1.5;286;0.053;1.129;2.539;0.037;0.002;2.585;0;0.273;0.195;0.14;0.71;0.178;0.126;1.056;2.585;0.65;1;1.242;1.487;0.717;4.114;2.818;0.986;0.999;0.334;2;0;2.7272;66;11;2.904;0.339;2.964;1.248;1.189;1.247;4.961;14.068;-0.066;-0.255;0.002;0.002;0.002;0.00…
510;O=C2C=C(N=C3C(OCCN1CCCCC1)=CC=CN23)OCN5C(=O)c4c(cc(OC)cc4S5(=O)(=O))C(C)C;INA;0;0;0;7.841;0.629;0.655;1.129;0.12;4;7;1;1;12;0;38;5.6;9.9;0;0;7;0.641;0.16;1.16;3;0.6;0;0;1;0;0;1;1;0;0;0.14;85.611;165.669;178.566;0;0;4.243;1.895;1.007;0.9;2.233;102480;0.114;5.116;6.3;0;0;0.8;2.398;0.171;0.107;0.068;0.592;0.054;0.03;1.699;4.805;1.623;0.897;0.404;3.801;0.88;4.451;1.015;0.959;0.997;0.291;1.996;0.0…
511;O=C(ON=C(C)SC)N(C)SN(C(=O)ON=C(C)SC)C;INA;0;0;0;9.091;0.62;0.67;1.141;0.211;4;4;3;3;11;0;25.6;10.3;10.3;0;0;0;0;0;0;0;0;0;0;0;0;0;0;0;0;0;0;0;0;0;0;0;5;1.556;1.311;1;1.796;1140;0.061;2.378;4.591;0;0;2.678;0;0.243;0.142;0.097;0.719;0.065;0.03;1.977;3.44;1.575;0.524;1.618;2.848;0.677;3.309;1.706;0.934;0.996;0.315;2;0;4.0231;210;20;3.49;0.27;3.916;1.445;1.216;1.372;5.57;16.989;0.105;0.142;-0.32;…
512;O=[N+]([O-])c1ccc(c(c1)[N+](=O)[O-])C;INA;0;0;0;9.587;0.682;0.65;1.14;0.105;2;4;0;0;6;0;36.8;10.5;21.1;0;0;1;0.462;0;1;1;1;0;0;0;0;0;0;0;0;0;0.462;0;0;0;0;0;2.739;1.592;0.788;1;0.769;611;0.081;2.66;3.38;0.001;-0.002;1.23;0;0.195;0.127;0.08;0.52;0.039;0.021;1.871;3.239;1.549;0.846;1.589;2.866;0.892;2.377;1.027;0.926;0.996;0.282;2;0;1.487;145.433;10.8381;3.677;0.254;3.936;1.552;1.286;1.545;5.16…
513;N#Cc1cc(c(O)c(c1)Br)Br;INA;0;0;0;19.779;0.846;0.906;1.087;0;1;1;0;2;4;2;50;7.1;7.1;1;0;1;0.545;0;1;1;1;0;0;0;0;0;0;0;0;0;0.545;0;0;0;0;0;1.732;1.61;1.177;0.5;0.661;403;0.079;1.552;3.223;0.007;-0.005;1.16;0;0.21;0.13;0.085;0.771;0.096;0.035;1.921;2.413;1.573;0.727;1.761;3.236;0.85;1.886;0.571;0.936;0.995;0.306;2;0;1.3334;114.967;10.0907;4.532;0.239;6.893;2.269;1.365;1.546;4.936;63.874;-0.009;-…
514;N=2c1cc(cc(c1CN3C=2CCCCC3)Cl)Cl;INA;0;0;0;8.684;0.658;0.712;1.122;0;2;0;0;2;4;2;41.9;6.5;0;0;0;6;0.882;0.267;1.267;1;0.333;0;0;0;1;0;0;1;1;0;0.316;0;0;43.984;50.031;0;1.732;2;1.074;1;1.017;5866;0.112;1;2.128;0.004;0;0.604;0;0.175;0.114;0.071;0.651;0.063;0.034;1.554;3.22;1.379;1;0.932;3.155;0.922;3.4;0.823;0.969;0.998;0.288;1.984;0;0.4689;664.688;19.5617;3.729;0.268;4.05;1.585;1.299;1.435;5.33…
515;O=C(O)C(Oc1ccc(cc1Cl)Cl)C;INA;0;0;0;10.685;0.702;0.722;1.118;0.136;0;3;0;2;5;2;40.9;0;13.6;0;0;1;0.429;0;1;1;1;0;0;0;0;0;0;0;0;0;0.429;0;0;0;0;0;2.915;1.615;0.987;1;1.041;742;0.078;2.712;3.488;0.002;0.001;1.618;0;0.211;0.129;0.085;0.631;0.057;0.029;1.765;3.379;1.577;1;1.318;3.482;0.952;2.695;0.523;0.929;0.997;0.288;2;0;1.5416;156.567;10.8731;3.684;0.261;4.011;1.543;1.276;1.407;5.399;13.871;-0…
516;o2c1ccccc1c3ccccc23;INA;0;0;0;8.01;0.706;0.738;1.089;0;0;1;0;0;1;0;57.1;0;4.8;0;0;6;1;0.308;1.308;1;0.333;0;0;1;0;0;2;0;0;0;1;14.015;57.113;0;0;0;1.414;2.229;0.863;0.5;0.71;2805;0.116;0.705;2.152;0.012;-0.001;0;2.398;0.17;0.109;0.073;0.541;0.04;0.022;1.201;2.777;0.89;0.538;1.172;1.916;0.783;3.191;1.905;0.992;0.998;0.302;1.951;0.06;0.4516;395.367;17.7493;3.862;0.256;4.066;1.694;1.368;1.682;4.8…
517;n1ccc(cc1)c2ccncc2;INA;0;0;0;7.81;0.681;0.715;1.112;0.048;2;0;0;0;2;0;50;10;0;0;0;2;1;0;1;2;1;0;0;0;0;0;0;0;0;0;0.923;0;0;0;0;0;1;2.118;0.87;0.75;0.833;961;0.095;0.493;0.955;0.012;0.002;0;0;0.198;0.134;0.091;0.543;0.045;0.024;1.361;1.918;0.65;0.333;1.122;2.122;0.584;2.961;1.8;0.994;0.999;0.318;2;0;0.8563;167.067;10.0432;3.653;0.271;3.726;1.66;1.31;1.661;4.622;6.582;0.053;-0.196;-0.149;-0.182;…
518;OC2(C(=Cc1ccc(cc1)Cl)CCC2(C)(C))(Cn3ncnc3);INA;0;0;0;7.568;0.627;0.671;1.128;0.068;3;1;0;1;5;1;40.5;7.1;2.4;0;0;3;0.727;0;1;3;1;0;0;2;0;0;0;0;0;0;0.458;122.503;0;0;0;0;3.162;1.859;0.975;0.833;1.227;5955;0.087;2.18;5.384;0;0;0.65;3.045;0.181;0.11;0.072;0.618;0.057;0.034;1.567;3.914;1.686;0.864;0.761;3.662;0.861;3.826;0.845;0.946;0.998;0.285;1.983;0.231;0.9416;441.424;11.5973;3.626;0.264;3.888;…
519;O=C1Nc2cc(c(c(c2(NC1(=O)))n3c(nnc3COC)c4ccc[n+]([O-])c4)Cl)Cl;INA;0;0;0;10.616;0.726;0.722;1.131;0.091;6;4;0;2;12;2;41.5;14.6;9.8;0;0;5;0.724;0.095;1.095;3;0.75;0;0;1;0;0;0;1;0;0;0.531;69.335;0;113.19;0;0;2.828;1.871;0.837;0.833;1.151;25086;0.124;2.53;4.976;0;0;0.973;2.398;0.169;0.102;0.064;0.561;0.036;0.019;1.991;4.556;1.528;1;0.722;4.169;0.96;3.366;0.573;0.959;0.997;0.291;1.99;0.089;0.6932;…
520;O=C(OCC)C(Oc3ccc(Oc1nc2ccc(cc2(nc1))Cl)cc3)C;INA;0;0;0;8.67;0.673;0.693;1.119;0.156;2;4;0;1;7;1;44.2;4.7;9.3;0;0;4;0.615;0.125;1.125;2;0.667;0;0;0;0;0;0;1;0;0;0.607;0;0;129.022;0;0;3.606;1.902;0.907;0.889;2.089;13795;0.094;2.07;4.588;0;0;1.5;0;0.192;0.123;0.08;0.579;0.041;0.022;1.701;4.47;1.42;0.923;0.493;3.515;0.916;3.726;1.097;0.965;0.998;0.298;2;0;0.823;669.226;13.0058;3.672;0.265;4;1.562;…
521;O=C1Oc3ccccc3(C(O)=C1C(c2ccccc2)CC(=O)C);INA;0;0;0;7.906;0.669;0.69;1.107;0.098;0;4;0;0;4;0;48.7;0;10.3;0;0;4;0.696;0.125;1.125;2;0.667;0;0;0;0;0;0;1;0;0;0.48;0;0;99.218;0;0;3.162;1.89;0.884;1;1.115;7191;0.12;2.281;5.412;0;0;1.029;0;0.172;0.111;0.071;0.55;0.043;0.023;1.37;4.089;1.478;0.87;0.849;3.373;0.928;3.916;1.254;0.963;0.997;0.292;2;0;0.8122;641.893;14.5513;3.629;0.266;3.888;1.543;1.304;…
522;O=C(OCC)COc1cc(c(F)cc1Cl)c2nn(c(OC(F)F)c2Cl)C;INA;0;0;0;10.595;0.69;0.678;1.155;0.175;2;4;0;2;11;5;38.5;5.1;10.3;0;0;2;0.423;0;1;2;1;0;0;1;0;0;0;0;0;0;0.407;76.852;0;0;0;0;3.873;1.696;0.883;1;1.654;6903;0.099;4.464;6.291;0;0;1.816;2.398;0.181;0.115;0.073;0.58;0.041;0.02;2.12;4.47;1.577;0.962;0.812;3.931;0.925;3.166;0.5;0.941;0.996;0.289;1.991;0.06;1.2979;532.053;14.3731;3.665;0.262;4.098;1.47…
523;O=C(N)C=C;INA;0;0;0;7.109;0.579;0.598;1.154;0.111;1;1;0;0;2;0;30;10;10;0;0;0;0;0;0;0;0;0;0;0;0;0;0;0;0;0;0;0;0;0;0;0;2;1.304;0.892;0.5;0.48;18;0;2.148;2.472;0.058;-0.176;0.971;0;0.408;0;0;0.554;0;0;1.685;1.922;1.371;1;3.916;2.646;0.68;1.636;0.4;0.908;0.997;0.315;2;0;2.5395;10;4;3.154;0.292;3.379;1.439;1.229;1.445;4.224;2.266;-0.14;0.125;-0.374;-0.578;0.967;0;0;0;-0.025;-0.204;-0.297;-0.307;0.…
524;O=C(NC(C)C)N2C(=O)N(c1cc(cc(c1)Cl)Cl)C(=O)C2;INA;0;0;0;9.711;0.677;0.696;1.132;0.057;3;3;0;2;8;2;38.2;8.8;8.8;0;0;2;0.524;0;1;2;1;0;0;1;0;0;0;0;0;0;0.273;60.391;0;0;0;0;3.24;1.68;0.949;1;1.401;3708;0.095;2.392;5.246;0;0;1.365;2.398;0.173;0.118;0.069;0.614;0.044;0.022;1.919;3.726;1.545;0.81;0.96;3.594;0.841;3.168;0.949;0.932;0.996;0.274;1.981;0.06;1.2453;371.775;12.6718;3.684;0.26;4.017;1.537;…
525;O=C(O)CCCOc1ccc(cc1Cl)Cl;INA;0;0;0;9.964;0.678;0.706;1.12;0.2;0;3;0;2;5;2;40;0;12;0;0;1;0.4;0;1;1;1;0;0;0;0;0;0;0;0;0;0.4;0;0;0;0;0;2.915;1.698;1.029;1;1.227;961;0.07;2.499;3.223;0.001;0;2.071;0;0.211;0.142;0.091;0.626;0.066;0.033;1.716;3.774;1.53;1;0.996;3.483;0.948;2.928;0.51;0.946;0.998;0.288;2;0;1.4707;170.795;11.094;3.627;0.271;4.008;1.519;1.271;1.389;5.271;17.779;-0.012;0.045;-0.046;0.0…
526;O=C(OCC)COc1cc(c(F)cc1Cl)N2N=CC(=C(C2(=O))C)C(F)(F)F;INA;0;0;0;10.219;0.687;0.663;1.161;0.146;2;4;0;1;11;5;40;5;10;0;0;2;0.444;0;1;2;1;0;0;0;0;0;0;0;0;0;0.214;0;0;0;0;0;4.123;1.662;0.844;1;1.712;7686;0.086;6.026;6.228;0;0;1.687;0;0.182;0.117;0.07;0.549;0.037;0.018;2.069;4.236;1.753;0.926;0.811;4.054;0.914;3.253;0.507;0.93;0.996;0.282;2;0;1.3073;593.939;14.9672;3.607;0.262;3.991;1.462;1.23;1.4…
527;O=C(OCCOCCOC(=O)c1ccccc1)c2ccccc2;INA;0;0;0;7.667;0.642;0.662;1.117;0.238;0;5;0;0;5;0;43.9;0;12.2;0;0;2;0.522;0;1;2;1;0;0;0;0;0;0;0;0;0;0.5;0;0;0;0;0;3.742;1.944;0.912;1;1.936;4184;0.078;2.051;4.633;0;0;0.503;0;0.213;0.144;0.098;0.55;0.049;0.027;1.413;3.219;1.068;0.435;0.495;2.761;0.709;3.945;2.262;0.98;0.998;0.313;2;0;1.1165;376.776;11.24;3.503;0.281;3.677;1.539;1.262;1.537;5.645;19.004;0.04…
528;OC1CCCCC1;INA;0;0;0;5.273;0.52;0.58;1.142;0;0;1;0;0;1;0;31.6;0;5.3;0;0;1;0.857;0;1;1;1;0;0;0;0;0;0;0;0;0;0;0;0;0;0;0;0.707;1.826;1.318;0.333;0.408;131;0.062;1.297;2.909;0.121;-0.032;0.802;0;0.237;0.163;0.113;0.651;0.135;0.093;1.167;2.236;1.149;0.714;2.022;1.634;0.727;3.08;2.104;0.97;0.999;0.306;2;0;0.9696;56.333;7.8978;3.08;0.317;3.159;1.285;1.174;1.282;4.662;7.381;-0.028;-0.168;-0.122;-0.036…
529;c1cc[n+]3c(c1)c2cccc[n+]2CC3;INA;0;0;0;7.087;0.641;0.685;1.118;0;2;0;0;0;2;0;46.2;7.7;0;0;2;6;1;0.286;1.286;1;0.333;0;0;0;0;0;0;2;0;0;0.75;0;0;69.159;0;0;1.414;2.211;0.958;0.75;0.776;3511;0.116;0.433;0.301;0.012;0.001;0;0;0.174;0.113;0.075;0.574;0.054;0.031;1.314;2.522;0.863;0.5;1.09;2.565;0.755;3.386;1.52;0.993;0.998;0.307;2;0;0.4426;474.771;18.5973;3.705;0.267;3.868;1.632;1.32;1.632;4.981;1…
530;N#Cc2ccc(Oc1ccc(OC(C(=O)OCCCC)C)cc1)c(F)c2;INA;0;0;0;7.77;0.642;0.66;1.127;0.191;1;4;0;0;6;1;43.5;2.2;8.7;1;0;2;0.462;0;1;2;1;0;0;0;0;0;0;0;0;0;0.444;0;0;0;0;0;3.937;1.814;0.927;1;2.231;7315;0.086;2.284;5.838;0;0;2.008;0;0.204;0.129;0.084;0.565;0.043;0.022;1.591;3.873;1.448;0.923;0.591;3.39;0.907;3.932;1.234;0.964;0.997;0.306;2;0;1.2422;494.348;12.93;3.514;0.275;3.805;1.509;1.27;1.504;5.961;2…
531;C=1(C(=C(C(C=1Cl)(Cl)Cl)Cl)Cl)Cl;INA;0;0;0;24.795;1.05;1.13;1.083;0;0;0;0;6;6;6;45.5;0;0;0;0;1;0.455;0;1;1;1;0;0;1;0;0;0;0;0;0;0;28.967;0;0;0;0;2.236;1.451;1.269;0.333;0.496;352;0.059;2.725;1.564;0.005;-0.005;0.791;2.398;0.198;0.112;0.071;0.846;0.089;0.052;0.994;2.55;1.322;0.545;2.497;2.187;0.737;2.465;0.909;0.889;0.992;0.292;1.923;0.03;1.5626;103.25;10.0424;4.332;0.222;4.378;1.616;1.322;1.32…
532;O=P(OCCCC)(OCCCC)OCCCC;INA;0;0;0;6.054;0.526;0.595;1.145;0.279;0;4;0;1;5;0;27.3;0;9.1;0;0;0;0;0;0;0;0;0;0;0;0;0;0;0;0;0;0;0;0;0;0;0;4.243;1.659;1.533;1;1.37;616;0.074;4.114;5.171;0.004;0;2.498;0;0.231;0.154;0.101;0.726;0.131;0.098;1.382;2.689;1.086;0.412;1.863;1.865;0.589;4.077;2.519;0.963;0.997;0.314;2;0;3.9458;136;16;3.163;0.308;4.415;1.268;1.181;1.261;5.317;30.742;0.325;0.106;0.097;-0.085;…
533;O=C(OCC)CC(O)(C(=O)OCC)CC(=O)OCC;INA;0;0;0;7.085;0.571;0.585;1.144;0.289;0;7;0;0;7;0;30.8;0;17.9;0;0;0;0;0;0;0;0;0;0;0;0;0;0;0;0;0;0;0;0;0;0;0;4.796;1.551;1.017;1;1.18;738;0.078;3.505;4.657;0;0;2.358;0;0.204;0.145;0.084;0.602;0.049;0.027;1.462;3.616;1.7;0.684;2.311;2.555;0.676;3.823;1.925;0.936;0.995;0.294;2;0;4.6904;171;18;3.238;0.291;3.637;1.304;1.198;1.299;5.838;21.659;0.007;0.159;-0.003;-…
534;CCCCCCCCCCCC[N+](C)(C)C;INA;0;0;0;4.57;0.494;0.571;1.147;0.224;1;0;0;0;1;0;30;2;0;0;1;0;0;0;0;0;0;0;0;0;0;0;0;0;0;0;0;0;0;0;0;0;4.123;1.641;1.512;0.857;1.875;643;0.048;0.378;0.285;0.022;0;2.75;0;0.252;0.179;0.126;0.767;0.179;0.126;1.012;3.078;1.122;0.812;1.177;1.425;0.649;4.632;3.01;0.945;0.999;0.297;2;0;2.99;120;15;2.949;0.322;3.316;1.185;1.213;1.186;5.329;22.367;-0.008;-0.121;-0.195;0.082;-…
535;O=C(N2Cc1cc(cnc1CC2)C(F)(F)F)C4(CCC(NC3CCOCC3(OC))C4)C(C)C;INA;0;0;0;7.009;0.587;0.614;1.152;0.071;3;3;0;0;9;3;35.8;4.5;4.5;0;0;5;0.636;0.095;1.095;3;0.75;0;0;1;0;0;0;1;0;0;0.167;93.029;0;158.872;0;0;4.528;1.833;0.987;0.875;2.039;34232;0.094;5.692;6.825;0;0;0.942;2.398;0.174;0.111;0.07;0.593;0.063;0.035;1.629;4.779;1.748;0.909;0.52;3.404;0.889;4.437;1.03;0.948;0.996;0.288;1.993;0.099;0.8056;1…
536;O=C(OCC(OC(=O)C)COC(=O)C)C;INA;0;0;0;7.525;0.585;0.588;1.144;0.286;0;6;0;0;6;0;31;0;20.7;0;0;0;0;0;0;0;0;0;0;0;0;0;0;0;0;0;0;0;0;0;0;0;4.123;1.525;0.933;1;1.102;424;0.075;2.195;3.64;0.001;0;2.106;0;0.222;0.146;0.107;0.596;0.051;0.027;1.501;2.84;1.566;0.667;1.948;2.295;0.67;3.357;1.889;0.922;0.998;0.282;2;0;3.8357;105;14;3.257;0.288;3.459;1.293;1.201;1.29;5.386;12.116;0.029;0.215;-0.445;-0.208…
537;OCCOCCOCCOCC;INA;0;0;0;5.942;0.52;0.556;1.152;0.31;0;4;0;0;4;0;26.7;0;13.3;0;0;0;0;0;0;0;0;0;0;0;0;0;0;0;0;0;0;0;0;0;0;0;3.162;1.714;1.161;0.833;1.5;286;0.053;1.432;2.353;0.011;0.002;2.585;0;0.273;0.195;0.14;0.635;0.081;0.045;1.338;2.585;0.65;1;1.242;1.777;0.732;3.569;2.481;0.986;0.999;0.334;2;0;2.7272;66;11;2.987;0.33;3.076;1.251;1.143;1.249;5.061;10.773;0.015;-0.229;-0.057;-0.023;0.045;-0.0…
538;O=C1C(=CN(C=C1c2cccc(c2)C(F)(F)F)C)c3ccccc3;INA;0;0;0;8.667;0.687;0.694;1.133;0.05;1;1;0;0;5;3;50;2.6;2.6;0;0;3;0.75;0;1;3;1;0;0;0;0;0;0;0;0;0;0.462;0;0;0;0;0;3.082;1.834;0.842;0.833;1.375;8594;0.105;5.696;5.788;0;0;0.854;0;0.177;0.113;0.074;0.535;0.042;0.023;1.596;3.887;1.697;0.833;0.749;3.088;0.878;3.652;1.547;0.947;0.997;0.287;2;0;0.9027;570.666;13.085;3.651;0.261;3.873;1.572;1.279;1.555;5…
539;O=C(c1ccc(OC(C(=O)OC(C)C)(C)C)cc1)c2ccc(cc2)Cl;INA;0;0;0;7.845;0.641;0.675;1.116;0.149;0;4;0;1;5;1;43.5;0;8.7;0;0;2;0.48;0;1;2;1;0;0;0;0;0;0;0;0;0;0.462;0;0;0;0;0;4.359;1.714;0.966;0.875;1.898;5704;0.085;2.369;5.426;0;0;1.629;0;0.196;0.124;0.081;0.619;0.046;0.027;1.465;4.164;1.743;0.76;0.68;3.13;0.799;4.058;1.848;0.935;0.997;0.282;2;0;1.3424;455.8;12.4069;3.571;0.265;3.902;1.507;1.288;1.45;5.…
540;OCC(CO)(CO)CO;INA;0;0;0;6.484;0.525;0.542;1.159;0.2;0;4;0;0;4;0;23.8;0;19;0;0;0;0;0;0;0;0;0;0;0;0;0;0;0;0;0;0;0;0;0;0;0;3.162;1.44;1.005;1;0.593;88;0;2.361;2.497;0.011;-0.018;1.392;0;0.25;0.25;0;0.569;0.05;0;1.41;1.392;1.392;0.333;3.634;2.107;0.432;2.982;2.286;0.943;0.986;0.347;2;0;3.8247;36;8;3.021;0.308;3.331;1.261;1.104;1.257;5.063;19.936;-0.142;-0.188;0.012;-0.128;0.063;0.72;0;0;0.036;0.0…
541;O=S(=O)(O)C(F)(F)C(F)(F)C(F)(F)C(F)(F)F;INA;0;0;0;16.673;0.745;0.57;1.316;0.176;0;3;1;1;13;9;22.2;0;16.7;0;0;0;0;0;0;0;0;0;0;0;0;0;0;0;0;0;0;0;0;0;0;0;5.477;1.283;0.865;1;0.706;436;0.036;8.619;4.212;0;0;1.322;0;0.191;0.098;0.052;0.464;0.036;0.021;1.876;2.352;0.874;0.647;3.667;2.363;0.83;2.294;0.931;0.824;0.994;0.232;2;0;5.7332;136;16;3.6;0.236;4.753;1.193;1.087;1.172;7.219;2.888;-0.213;-0.277…
542;O=C(OCC(O)C1OCC(O)C1(O))CCCCCCCC=CCCCCCCCC;INA;0;0;0;5.793;0.539;0.588;1.14;0.257;0;6;0;0;6;0;32.4;0;8.1;0;0;1;0.167;0;1;1;1;0;0;1;0;0;0;0;0;0;0;114.169;0;0;0;0;5.05;1.8;1.202;1;3.116;5949;0.065;2.482;4.747;0;0;3.866;2.398;0.222;0.146;0.102;0.628;0.089;0.057;1.267;4.707;1.252;1;0.544;2.528;0.835;4.943;2.382;0.971;0.998;0.312;1.998;0.089;1.693;495.382;17.0175;3.182;0.307;3.497;1.317;1.202;1.31…
543;OCCN(CCO)CCO;INA;0;0;0;5.969;0.514;0.548;1.161;0.25;1;3;0;0;4;0;24;4;12;0;0;0;0;0;0;0;0;0;0;0;0;0;0;0;0;0;0;0;0;0;0;0;3;1.579;1.132;1;0.84;138;0.071;1.431;2.485;0.014;0.008;1.895;0;0.232;0.184;0.144;0.603;0.084;0.05;1.489;1.895;1.295;0.4;2.176;2.162;0.569;3.155;2.002;0.969;0.995;0.323;2;0;3.2951;45;9;2.984;0.324;3.171;1.209;1.133;1.205;4.934;12.162;-0.078;-0.251;-0.04;0.037;-0.08;0.067;-0.005…
544;n1c(nc(nc1NC(C)C)Cl)NCC;INA;0;0;0;7.704;0.592;0.632;1.161;0.143;5;0;0;1;6;1;28.6;17.9;0;0;0;1;0.429;0;1;1;1;0;0;0;0;0;0;0;0;0;0.429;0;0;0;0;0;2.739;1.68;1.053;1;0.99;779;0.088;1.473;1.616;0.004;0.001;1.59;0;0.192;0.136;0.083;0.661;0.043;0.022;1.632;3.182;1.557;0.857;1.321;2.717;0.82;3.175;1.376;0.945;0.998;0.28;2;0;1.4812;159.524;11.1526;3.46;0.279;3.951;1.428;1.241;1.326;4.983;16.055;0.009;0…
545;N#Cc1ccc(cc1C(F)(F)F)N(CC(=O)N)CC(F)(F)F;INA;0;0;0;10.492;0.685;0.634;1.201;0.129;3;1;0;0;10;6;38.7;9.7;3.2;1;0;1;0.273;0;1;1;1;0;0;0;0;0;0;0;0;0;0.273;0;0;0;0;0;4.743;1.553;0.771;0.8;1.19;2202;0.095;6.169;4.796;0;0;1.695;0;0.176;0.115;0.076;0.491;0.039;0.02;1.992;3.845;1.839;0.818;1.347;3.825;0.899;2.962;0.654;0.903;0.997;0.262;2;0;2.0958;335.726;15.0299;3.524;0.261;3.852;1.416;1.2;1.385;5.8…
546;O=C(O)C(CC)CCCC;INA;0;0;0;5.548;0.525;0.577;1.144;0.2;0;2;0;0;2;0;30.8;0;7.7;0;0;0;0;0;0;0;0;0;0;0;0;0;0;0;0;0;0;0;0;0;0;0;3.162;1.5;1.316;1;0.8;134;0.049;2.309;3.436;0.023;0.007;1.846;0;0.24;0.184;0.128;0.676;0.119;0.096;1.239;2.646;1.522;1;2.276;2.062;0.857;3.462;1.597;0.944;0.995;0.313;2;0;3.3978;45;9;3.036;0.313;3.419;1.28;1.198;1.275;4.933;13.396;-0.071;-0.013;0.066;-0.115;-0.142;-0.04;-…
547;O=C=NCCCCCCN=C=O;INA;0;0;0;7.009;0.588;0.614;1.145;0.304;2;2;0;0;4;0;33.3;8.3;8.3;2;0;0;0;0;0;0;0;0;0;0;0;0;0;0;0;0;0;0;0;0;0;0;3.162;1.714;1.088;0.833;1.5;286;0.053;1.016;2.629;0.006;0.003;2.585;0;0.273;0.195;0.14;0.579;0.103;0.066;1.626;2.585;0.65;0.5;1.242;2.126;0.673;2.959;1.833;0.986;0.999;0.334;2;0;2.7272;66;11;3.235;0.309;3.369;1.438;1.235;1.438;4.712;11.783;-0.006;-0.139;0.12;-0.016;-…
548;O=C1N(C=C)CCC1;INA;0;0;0;6.539;0.579;0.618;1.139;0.059;1;1;0;0;2;0;35.3;5.9;5.9;0;0;1;0.625;0;1;1;1;0;0;1;0;0;0;0;0;0;0;19.367;0;0;0;0;1.414;1.714;1.036;1;0.625;167;0.04;1.458;3.66;0.045;0.024;1.25;2.398;0.214;0.152;0.111;0.595;0.072;0.044;1.497;2.75;1.5;1;2.216;2.895;0.885;2.591;0.471;0.961;0.995;0.317;1.92;0.13;1.2069;57.083;7.8582;3.324;0.291;3.516;1.459;1.267;1.473;4.676;6.375;0.036;0;-0.…
549;O=C(OCC=C)c1ccccc1(C(=O)OCC=C);INA;0;0;0;7.696;0.642;0.661;1.117;0.25;0;4;0;0;4;0;43.8;0;12.5;0;0;1;0.333;0;1;1;1;0;0;0;0;0;0;0;0;0;0.333;0;0;0;0;0;3.606;1.742;0.892;0.833;1.185;1518;0.099;2.249;4.705;0;0;2.123;0;0.199;0.128;0.089;0.551;0.039;0.022;1.419;3.17;1.436;0.5;1.217;3.024;0.75;3.581;1.375;0.967;0.996;0.322;2;0;1.5879;245.906;13.4178;3.467;0.279;3.795;1.566;1.275;1.564;5.39;15.284;0.0…
550;O=C(NS(=O)(=O)C)c2cc(Oc1ccc(cc1Cl)C(F)(F)F)ccc2[N+](=O)[O-];INA;0;0;0;11.547;0.728;0.701;1.148;0.128;2;6;1;2;13;4;39.5;5.3;15.8;0;0;2;0.429;0;1;2;1;0;0;0;0;0;0;0;0;0;0.414;0;0;0;0;0;4.796;1.631;0.972;0.857;1.643;8280;0.087;5.869;5.011;0;0;1.391;0;0.179;0.117;0.074;0.548;0.044;0.023;2.246;4.182;1.835;0.857;0.771;4.023;0.932;3.002;0.816;0.913;0.997;0.264;2;0;1.3495;607.569;14.7963;3.783;0.246;4…
551;O=C(OCCC)c1ncc(cc1)C(=O)OCCC;INA;0;0;0;7.18;0.603;0.626;1.133;0.229;1;4;0;0;5;0;37.1;2.9;11.4;0;0;1;0.333;0;1;1;1;0;0;0;0;0;0;0;0;0;0.333;0;0;0;0;0;3.606;1.742;0.998;0.857;1.704;1518;0.083;2.148;4.478;0.001;0;2.123;0;0.21;0.136;0.089;0.591;0.042;0.023;1.541;2.642;1.436;1;0.982;3.07;0.802;3.588;1.243;0.965;0.997;0.321;2;0;1.7317;222.276;12.1104;3.384;0.287;3.773;1.483;1.237;1.481;5.497;17.327;…
552;FC(F)(F)Oc1ccc(OC)c(c1)CNC3CCCNC3(c2ccccc2);INA;0;0;0;7.609;0.619;0.637;1.148;0.115;2;2;0;0;7;3;40;4;4;0;0;3;0.667;0;1;3;1;0;0;0;0;0;0;0;0;0;0.414;0;0;0;0;0;3.606;1.895;0.921;0.857;1.421;12607;0.095;5.967;4.494;0;0;1.038;0;0.183;0.122;0.08;0.557;0.056;0.032;1.659;4.282;1.514;0.852;0.606;3.387;0.91;3.985;1.165;0.96;0.998;0.292;2;0;0.8714;672.482;13.5857;3.503;0.276;3.758;1.461;1.229;1.444;5.72…
553;O=C(O)CSc1nc(cc(n1)Cl)Nc2cccc(c2C)C;INA;0;0;0;9.252;0.676;0.714;1.122;0.139;3;2;1;2;7;1;40;8.6;5.7;0;0;2;0.571;0;1;2;1;0;0;0;0;0;0;0;0;0;0.545;0;0;0;0;0;3;1.775;1.029;0.833;1.442;4071;0.088;2.59;3.591;0;0;1.33;0;0.194;0.124;0.08;0.625;0.058;0.03;1.89;3.916;1.545;0.952;0.802;3.815;0.936;3.239;0.786;0.948;0.998;0.288;2;0;1.1001;388.013;12.8796;3.685;0.261;4.024;1.539;1.295;1.453;5.452;20.891;0.…
554;c1ccc3c(c1)cc5c2ccccc2c4cccc3c45;INA;0;0;0;7.885;0.724;0.768;1.078;0;0;0;0;0;0;0;62.5;0;0;0;0;19;1;0.5;1.45;1;0.2;0;0;1;0;0;3;2;1;0;1;17.022;99.277;76.038;40.475;0;2;2.308;0.872;0.6;0.895;30538;0.139;0.344;0.34;0.002;0;0;2.398;0.154;0.096;0.061;0.546;0.041;0.022;0.954;4.022;0.971;1;0.811;1.561;0.823;4.046;2.677;0.993;0.998;0.299;1.975;0.04;0.3019;1242.473;24.9215;3.956;0.25;4.205;1.73;1.397;1…
555;N#Cc1nn(c(N)c1S(=O)C(F)(F)F)c2c(cc(cc2Cl)C(F)(F)F)Cl;INA;0;0;0;14.572;0.802;0.75;1.19;0.065;4;1;1;3;14;8;40;13.3;3.3;1;0;2;0.423;0;1;2;1;0;0;1;0;0;0;0;0;0;0.407;78.61;0;0;0;0;4.472;1.576;0.892;0.833;1.423;6355;0.103;6.499;4.748;0;0;1.246;2.398;0.171;0.103;0.068;0.548;0.047;0.023;2.356;3.998;1.755;0.731;0.968;4.057;0.867;2.551;0.65;0.907;0.995;0.268;1.987;0.06;1.4293;539.332;14.5512;3.85;0.241…
556;O=C1C=CSN1CCCCCCCC;INA;0;0;0;6.466;0.566;0.635;1.132;0.212;1;1;1;1;3;0;33.3;3;3;0;0;1;0.357;0;1;1;1;0;0;1;0;0;0;0;0;0;0;43.974;0;0;0;0;2.828;1.826;1.356;1;1.429;775;0.057;1.511;4.159;0.013;0.001;2.577;2.398;0.22;0.149;0.107;0.692;0.117;0.081;1.445;3.522;1.149;1;0.855;2.408;0.863;3.599;1.751;0.978;0.998;0.316;1.986;0.13;1.443;130.285;9.7498;3.313;0.299;3.914;1.422;1.252;1.38;5.073;18.169;0.102…
557;n1ncn(N)c1;INA;0;0;0;8.41;0.609;0.602;1.199;0;4;0;0;0;4;0;20;40;0;0;0;1;0.833;0;1;1;1;0;0;1;0;0;0;0;0;0;0.833;12.467;0;0;0;0;0.707;1.8;0.745;0.5;0.5;79;0.023;0.722;1.069;0.057;0.089;0.862;2.398;0.235;0.161;0.144;0.512;0.03;0.017;1.522;1.918;1.252;0.667;2.803;2.522;0.759;1.8;0.8;0.965;0.998;0.309;1.869;0.189;1.0242;36.167;7.0256;3.522;0.274;3.668;1.488;1.26;1.503;3.932;3.047;0.019;-0.072;-0.59…
558;O(c1ccc(cc1)C(c2ccc(OC)cc2)C(Cl)(Cl)Cl)C;INA;0;0;0;9.602;0.685;0.732;1.111;0.108;0;2;0;3;5;3;44.4;0;5.6;0;0;2;0.571;0;1;2;1;0;0;0;0;0;0;0;0;0;0.545;0;0;0;0;0;3.606;1.762;1.014;1;1.324;3114;0.092;2.705;2.073;0;0;1.103;0;0.183;0.119;0.077;0.663;0.061;0.032;1.577;3.023;1.705;0.429;0.928;2.936;0.676;3.593;1.896;0.948;0.996;0.294;2;0;1.346;360.384;11.7022;3.728;0.262;4.25;1.623;1.293;1.446;5.415;1…
559;O=C(N)N3C(=O)C(C(=O)c1cc(cs1)Cl)c2cc(F)c(cc23)Cl;INA;0;0;0;12.44;0.784;0.791;1.114;0.062;2;3;1;3;9;3;46.7;6.7;10;0;0;4;0.609;0.143;1.143;2;0.667;0;0;2;0;0;1;0;0;0;0.44;104.471;88.161;0;0;0;3.24;1.747;0.942;1;1.115;7753;0.112;2.738;5.765;0;0;0.916;3.045;0.167;0.103;0.063;0.587;0.049;0.026;2.183;4.089;1.51;1;0.887;4.123;0.986;2.724;0.292;0.94;0.995;0.283;1.963;0.166;0.8387;607.135;14.5954;3.903…
560;O=C(O)C(C)(Cl)Cl;INA;0;0;0;12.997;0.697;0.719;1.141;0.1;0;2;0;2;4;2;27.3;0;18.2;0;0;0;0;0;0;0;0;0;0;0;0;0;0;0;0;0;0;0;0;0;0;0;3;1.254;1.156;0.5;0.408;42;0;2.893;2.757;0.018;-0.062;0.863;0;0.289;0;0;0.732;0;0;1.936;1.842;1.149;0.857;4.656;2.845;0.641;1.523;0.614;0.841;0.998;0.244;2;0;3.5412;21;6;3.632;0.251;4.086;1.459;1.234;1.184;5.146;5.311;-0.033;0.385;-0.54;-0.566;0.985;0;0;0;0.026;0.398;-…
561;O=C(NC2CN1CCC2(CC1))c3ccc4OCCOc4(c3);INA;0;0;0;7.034;0.608;0.64;1.131;0.045;2;3;0;0;5;0;39;4.9;7.3;0;0;6;0.857;0.444;1.333;2;0.5;0;0;0;0;0;0;1;0;0;0.25;0;0;86.22;0;0;2.646;2.136;0.965;0.833;1.374;12202;0.107;1.675;5.449;0.001;0;0.418;0;0.179;0.115;0.074;0.572;0.059;0.034;1.524;3.88;1.166;0.905;0.572;3.254;0.854;3.834;1.128;0.98;0.998;0.299;2;0;0.5987;566.342;12.6518;3.544;0.278;3.79;1.488;1.2…
562;OC1CCC(CC1)C(C)(C)CC;INA;0;0;0;5.01;0.515;0.583;1.14;0.059;0;1;0;0;1;0;32.4;0;2.9;0;0;1;0.5;0;1;1;1;0;0;0;0;0;0;0;0;0;0;0;0;0;0;0;2.828;1.618;1.31;0.75;0.917;469;0.066;1.339;3.365;0.035;0.002;1.425;0;0.212;0.129;0.084;0.72;0.119;0.073;1.083;2.855;1.784;0.75;1.586;1.893;0.744;4.005;2.074;0.927;0.996;0.294;2;0;1.5331;120.467;9.6994;3.103;0.299;3.404;1.255;1.199;1.252;5.241;21.891;-0.016;0.045;-…
563;O(C)CCOCCOC;INA;0;0;0;5.835;0.514;0.552;1.154;0.273;0;3;0;0;3;0;26.1;0;13;0;0;0;0;0;0;0;0;0;0;0;0;0;0;0;0;0;0;0;0;0;0;0;2.646;1.636;1.114;1;1.136;120;0.05;0.847;1.564;0.033;-0.013;2.281;0;0.285;0.206;0.151;0.673;0.077;0.05;1.325;2.281;0.764;0.556;1.46;1.565;0.62;3.199;2.24;0.981;0.998;0.335;2;0;2.5951;36;8;2.939;0.333;3.047;1.229;1.15;1.226;4.554;8.305;0.043;-0.223;-0.195;0.086;0.04;-0.28;0.1…
564;O=C1Oc2cc(ccc2(N1))S(=O)CCN4CCC(Cc3ccc(F)cc3)CC4;INA;0;0;0;7.893;0.638;0.673;1.127;0.111;2;3;1;1;7;1;41.2;3.9;5.9;0;0;5;0.75;0.095;1.095;3;0.75;0;0;1;0;0;1;0;0;0;0.387;76.306;132.467;0;0;0;3.162;2;1.052;1;2.235;22988;0.097;2.35;5.595;0;0;0.517;2.398;0.189;0.12;0.08;0.584;0.072;0.044;1.691;4.28;1.333;0.857;0.386;3.62;0.882;3.981;1.082;0.969;0.998;0.297;1.996;0.089;0.7104;748.705;11.5574;3.64;0…
565;N#CC(OC(=O)C1C(C)(C)C1(C)(C))c3cccc(Oc2ccccc2)c3;INA;0;0;0;7.132;0.632;0.668;1.116;0.118;1;3;0;0;4;0;44.9;2;6.1;1;0;3;0.577;0;1;3;1;1;0;0;0;0;0;0;0;0;0.429;0;0;0;0;0;4.123;1.793;0.932;0.857;1.731;8868;0.082;2.283;5.551;0;0;0.85;4.394;0.178;0.121;0.078;0.597;0.051;0.023;1.392;3.854;1.776;0.769;0.601;3.118;0.768;4.223;1.965;0.944;0.996;0.286;1.995;0.246;1.0276;524.836;11.3605;3.563;0.265;3.836;…
567;O=C(NCc1ccc(cc1)C(O)(C)C)c3cccnc3(Oc2ccc(F)cc2);INA;0;0;0;7.764;0.65;0.672;1.125;0.118;2;3;0;0;6;1;44.9;4.1;6.1;0;0;3;0.643;0;1;3;1;0;0;0;0;0;0;0;0;0;0.6;0;0;0;0;0;3.873;1.856;0.881;1;1.987;13715;0.087;2.163;5.578;0;0;0.787;0;0.191;0.124;0.081;0.559;0.044;0.023;1.592;4.111;1.598;0.821;0.52;3.589;0.871;4.022;1.321;0.952;0.998;0.29;2;0;0.8986;669.041;12.867;3.59;0.266;3.802;1.51;1.281;1.507;5.9…
568;n1c(nc(nc1NCC)Cl)N;INA;0;0;0;9.138;0.631;0.653;1.172;0.105;5;0;0;1;6;1;26.3;26.3;0;0;0;1;0.545;0;1;1;1;0;0;0;0;0;0;0;0;0;0.545;0;0;0;0;0;1.871;1.692;0.957;1;0.843;414;0.081;1.562;1.393;0.008;-0.005;1.455;0;0.198;0.145;0.087;0.615;0.04;0.02;1.763;2.914;1.539;1;1.528;3.031;0.892;2.485;0.566;0.949;0.997;0.286;2;0;1.3019;110.433;9.7448;3.561;0.273;3.95;1.482;1.236;1.364;4.63;7.396;-0.019;0.234;0.…
569;O=C(O)C(F)(F)C(F)(F)C(F)(F)C(F)(F)C(F)(F)F;INA;0;0;0;15.703;0.74;0.539;1.332;0.211;0;2;0;0;13;11;30;0;10;0;0;0;0;0;0;0;0;0;0;0;0;0;0;0;0;0;0;0;0;0;0;0;5.745;1.303;0.626;0.75;0.831;594;0.041;8.93;4.395;0;0;1.4;0;0.192;0.098;0.051;0.422;0.021;0.011;1.544;3.471;1.105;0.684;3.486;2.181;0.852;2.778;1.113;0.836;0.994;0.243;2;0;5.9185;171;18;3.463;0.248;3.916;1.209;1.07;1.174;7.344;3.262;-0.182;-0.0…
570;[N-]=[N+]=NC1CC(OC1(CO))N2C=C(C(=O)NC2(=O))C;INA;0;0;0;8.352;0.627;0.622;1.156;0.091;5;4;0;0;9;0;31.3;15.6;12.5;0;0;2;0.579;0;1;2;1;0;0;1;0;0;0;0;0;0;0;52.402;0;0;0;0;2.55;1.754;0.858;1;1.147;2971;0.106;2.265;4.7;0;0;1.296;2.398;0.183;0.114;0.074;0.537;0.044;0.023;1.846;3.892;1.568;1;0.973;3.899;0.945;3.154;0.274;0.954;0.996;0.301;1.982;0.089;1.1686;319.825;12.0505;3.506;0.273;3.734;1.452;1.2…
571;Oc1cc(ccc1C(C)C)C;INA;0;0;0;6.01;0.576;0.631;1.125;0.04;0;1;0;0;1;0;40;0;4;0;0;1;0.545;0;1;1;1;0;0;0;0;0;0;0;0;0;0.545;0;0;0;0;0;2.121;1.61;1.065;1;0.959;399;0.067;1.25;3.462;0.02;-0.004;1.16;0;0.197;0.141;0.081;0.66;0.06;0.033;1.183;3.278;1.573;0.909;1.727;2.775;0.808;3.461;1.161;0.929;0.996;0.278;2;0;1.3469;112.167;9.8364;3.356;0.277;3.731;1.361;1.285;1.357;4.933;13.419;-0.025;0.174;-0.133;…
572;O=C(NC5(c1ccccc1)(CCN(CCCC4(c2ccc(c(c2)Cl)Cl)(CN(C(=O)c3ccccc3)CCC4))CC5))N(C)C;INA;0;0;0;7.314;0.62;0.669;1.125;0.09;4;2;0;2;8;2;41.2;4.7;2.4;0;0;5;0.698;0;1;5;1;0;0;0;0;0;0;0;0;0;0.383;0;0;0;0;0;4.743;1.925;1.024;1;2.014;45746;0.103;1.729;6.495;0;0;0.901;0;0.183;0.113;0.073;0.621;0.064;0.038;1.492;4.862;1.547;0.837;0.399;3.234;0.865;4.918;2.104;0.963;0.997;0.3;2;0;0.8521;1472.42;12.6291;3.6…
573;N#Cc3ccccc3(Oc2ncnc(Oc1ccccc1C(=COC)C(=O)OC)c2);INA;0;0;0;8.583;0.688;0.694;1.116;0.163;3;5;0;0;8;0;46.8;6.4;10.6;1;0;3;0.6;0;1;3;1;0;0;0;0;0;0;0;0;0;0.562;0;0;0;0;0;3.873;1.915;0.819;1;1.733;18046;0.107;2.243;5.127;0;0;1.307;0;0.187;0.121;0.081;0.541;0.036;0.019;1.641;4.548;1.338;0.933;0.586;3.553;0.948;3.914;1.32;0.977;0.997;0.31;2;0;0.8874;804.677;14.5725;3.633;0.268;3.834;1.589;1.291;1.58…
574;O=C(NS(=O)(=O)C=Cc1ccccc1)c2ccc(F)cc2Cl;INA;0;0;0;10.297;0.719;0.739;1.116;0.118;1;3;1;2;7;2;45.5;3;9.1;0;0;2;0.545;0;1;2;1;0;0;0;0;0;0;0;0;0;0.522;0;0;0;0;0;3.742;1.772;1.05;0.857;1.545;3587;0.082;4.903;4.912;0;0;0.688;0;0.196;0.133;0.082;0.579;0.062;0.036;1.971;3.754;1.674;0.864;0.731;3.189;0.94;3.073;1.076;0.943;0.997;0.284;2;0;1.2456;376.639;11.7541;3.795;0.253;4.686;1.586;1.305;1.539;5.7…
575;O=C(N(c1c(cccc1CC)C)COCC)CS(=O)(=O)O;INA;0;0;0;7.51;0.596;0.632;1.134;0.167;1;5;1;1;7;0;33.3;2.4;11.9;0;0;1;0.286;0;1;1;1;0;0;0;0;0;0;0;0;0;0.286;0;0;0;0;0;4.301;1.626;1.189;1;1.007;1869;0.1;5.297;5.192;0;0;1.994;0;0.182;0.121;0.078;0.634;0.059;0.034;1.651;3.785;1.761;0.905;1.413;3.369;0.893;3.742;0.881;0.933;0.996;0.288;2;0;1.9999;314.9;14.8157;3.498;0.27;4.697;1.398;1.251;1.394;5.674;23.62;…
576;O=C(OC)c1c(c(c(C(=O)OC)c(c1Cl)Cl)Cl)Cl;INA;0;0;0;13.832;0.783;0.794;1.112;0.167;0;4;0;4;8;4;41.7;0;16.7;0;0;1;0.333;0;1;1;1;0;0;0;0;0;0;0;0;0;0.333;0;0;0;0;0;3.317;1.543;0.983;0.8;1.185;1358;0.101;2.481;4.486;0;0;1.456;0;0.186;0.113;0.072;0.676;0.054;0.03;1.888;2.419;1.392;0.389;1.639;2.855;0.623;2.697;1.73;0.929;0.992;0.309;2;0;1.8484;262;14.1138;3.853;0.25;4.256;1.609;1.271;1.43;5.526;13.74…
577;O=C(OC)CC(=O)OC;INA;0;0;0;7.772;0.586;0.58;1.147;0.25;0;4;0;0;4;0;29.4;0;23.5;0;0;0;0;0;0;0;0;0;0;0;0;0;0;0;0;0;0;0;0;0;0;0;3;1.459;0.878;1;0.741;100;0.044;2.248;3.258;0.01;-0.018;1.837;0;0.275;0.17;0.142;0.593;0.044;0.029;1.522;2.281;1.53;0.556;2.282;2.205;0.633;2.565;1.501;0.934;0.995;0.325;2;0;3.223;36;8;3.205;0.294;3.483;1.371;1.169;1.369;4.804;6.427;0.023;0.18;-0.396;-0.334;0.549;-1.17;-…
578;O=C(O)CCCCCCC;INA;0;0;0;5.548;0.525;0.577;1.144;0.24;0;2;0;0;2;0;30.8;0;7.7;0;0;0;0;0;0;0;0;0;0;0;0;0;0;0;0;0;0;0;0;0;0;0;3;1.579;1.329;1;1.2;158;0.046;2.337;3.032;0.025;0.007;2.246;0;0.269;0.193;0.139;0.66;0.147;0.099;1.239;2.522;1.295;1;1.489;2;0.863;3.462;1.72;0.954;0.999;0.308;2;0;2.7732;45;9;3.016;0.321;3.329;1.267;1.197;1.262;4.86;10.902;-0.071;-0.09;-0.029;0.011;0.009;0.005;0;-0.012;-0…
579;OCC2OC(OC1(OC(CO)C(O)C1(O))(CO))C(O)C(O)C2(O);INA;0;0;0;7.608;0.57;0.564;1.153;0.109;0;11;0;0;11;0;26.7;0;24.4;0;0;2;0.478;0;1;2;1;0;0;1;0;0;0;0;0;0;0;67.245;0;0;0;0;3.317;1.653;0.881;1;1.013;4224;0.101;3.472;3.998;0;0;1.11;2.398;0.183;0.109;0.068;0.524;0.042;0.022;1.51;4.176;1.762;1;1.019;2.593;0.924;3.982;1.873;0.94;0.993;0.311;1.99;0.045;1.351;441.813;13.5884;3.335;0.281;3.658;1.318;1.137;…
580;O=C5OC2CC(OC1(OC(C(C=C1)C)C(C)CC)C2)CC=C(C)C(OC4OC(C)C(OC3OC(C)C(NC)C(OC)C3)C(OC)C4)C(C=CC=C6COC7C(O)C(=CC5C67(O))C)C;INA;0;0;0;6.422;0.571;0.609;1.135;0.062;1;13;0;0;14;0;35.5;0.7;9.4;0;0;15;0.667;0.238;1.214;3;0.429;0;0;1;0;0;1;0;0;0;0;112.525;213.116;0;0;0;5.05;1.835;1.017;0.917;2.537;892976;0.108;3.077;7.366;0;0;0.924;2.398;0.172;0.108;0.068;0.623;0.057;0.031;1.381;5.819;1.699;1;0.338;3.2…
581;O=C1NC=C(F)C(=O)N1;INA;0;0;0;10.841;0.699;0.635;1.181;0;2;2;0;0;5;1;33.3;16.7;16.7;0;0;1;0.667;0;1;1;1;0;0;0;0;0;0;0;0;0;0;0;0;0;0;0;1.225;1.636;0.725;0.667;0.593;243;0.071;2.668;3.985;0.007;-0.02;0.881;0;0.22;0.14;0.095;0.475;0.03;0.015;2.189;2.725;1.585;1;1.921;3.085;1;1.396;0.167;0.933;0.997;0.296;2;0;1.1678;83.833;8.998;3.524;0.268;3.678;1.455;1.216;1.453;5.308;3.267;-0.08;0.011;-0.154;-0…
582;O=C(OC)CCCCCCC;INA;0;0;0;5.458;0.523;0.578;1.143;0.25;0;2;0;0;2;0;31;0;6.9;0;0;0;0;0;0;0;0;0;0;0;0;0;0;0;0;0;0;0;0;0;0;0;3.162;1.61;1.313;0.8;1.19;206;0.046;1.749;3.622;0.023;-0.004;2.3;0;0.277;0.186;0.132;0.687;0.139;0.094;1.217;3.096;1.241;1;1.479;1.869;0.847;3.641;1.706;0.965;0.997;0.33;2;0;2.8942;55;10;3.017;0.322;3.357;1.301;1.19;1.299;4.897;12.587;-0.018;-0.081;0.016;-0.12;0.008;0.006;0…
583;O=C(OC(C)C)Nc1cccc(c1)Cl;INA;0;0;0;8.218;0.632;0.667;1.129;0.115;1;2;0;1;4;1;38.5;3.8;7.7;0;0;1;0.429;0;1;1;1;0;0;0;0;0;0;0;0;0;0.429;0;0;0;0;0;3;1.68;1.004;1;1.071;744;0.066;2.137;4.158;0.003;0.001;1.876;0;0.203;0.147;0.088;0.631;0.051;0.027;1.691;3.236;1.557;0.929;1.159;3.252;0.857;3.009;0.981;0.939;0.998;0.276;2;0;1.5245;149.362;10.4447;3.519;0.273;3.881;1.468;1.278;1.38;5.107;14.006;0.005…
584;O=C(N(C)C3CCC1(OCCC1)CC3(N2CCCC2))Cc5cccc4occc45;INA;0;0;0;6.501;0.592;0.636;1.129;0.062;2;3;0;0;5;0;39.3;3.3;4.9;0;0;6;0.828;0.083;1.125;3;0.6;0;0;3;0;0;1;0;0;0;0.303;218.59;123.554;0;0;0;3.606;2.084;1.022;1;1.496;22722;0.097;1.462;6.296;0;0;0.434;3.434;0.173;0.11;0.068;0.601;0.066;0.038;1.393;4.513;1.373;0.897;0.5;3.117;0.893;4.538;1.444;0.976;0.997;0.296;1.965;0.408;0.6664;884.697;12.0821;…
585;O=C2C(=C(O)CC(c1c(cc(cc1C)C)C)C2)C(=NOCC)CC;INA;0;0;0;6.46;0.589;0.633;1.128;0.096;1;3;0;0;4;0;39.2;2;5.9;0;0;2;0.5;0;1;2;1;0;0;0;0;0;0;0;0;0;0.24;0;0;0;0;0;3.317;1.714;1.033;0.857;1.625;5338;0.1;1.719;5.687;0;0;1.581;0;0.175;0.121;0.071;0.636;0.06;0.031;1.367;3.918;1.577;0.875;0.884;3.054;0.842;4.305;1.418;0.949;0.995;0.292;2;0;1.2871;489.737;13.8926;3.427;0.276;3.827;1.387;1.274;1.385;5.783…
586;O=C(OCCCCC)c1ccccc1(C(=O)OCCCCC);INA;0;0;0;6.384;0.577;0.619;1.13;0.25;0;4;0;0;4;0;37.5;0;8.3;0;0;1;0.273;0;1;1;1;0;0;0;0;0;0;0;0;0;0.273;0;0;0;0;0;4.123;1.784;1.109;0.875;1.818;2742;0.083;2.128;5.079;0;0;2.537;0;0.205;0.134;0.09;0.618;0.056;0.028;1.309;3.278;1.309;0.5;0.973;2.635;0.726;4.276;2.011;0.973;0.997;0.32;2;0;1.6376;340.697;15.3121;3.314;0.295;3.794;1.442;1.238;1.441;5.618;26.066;0.…
587;O=C(NC3N=C(c1ccccc1)c2cc(cc4c2N(C3(=O))CC4)C)c5ccncc5;INA;0;0;0;7.93;0.675;0.7;1.115;0.056;4;2;0;0;6;0;48;8;4;0;0;9;0.833;0.24;1.2;3;0.6;0;0;1;1;0;1;1;1;1;0.529;49.879;93.03;102.005;115.096;127.767;3;2.045;0.874;1;1.333;40857;0.116;2.334;6.393;0;0;0.496;2.398;0.17;0.106;0.067;0.55;0.043;0.022;1.514;4.507;1.347;0.867;0.583;3.617;0.912;4.13;1.001;0.974;0.998;0.298;1.989;0.089;0.5279;1316.857;16…
588;O(c1ccccc1)c2cccc(c2)COCC(c3ccc(OCC)cc3)(C)C;INA;0;0;0;6.724;0.616;0.661;1.115;0.155;0;3;0;0;3;0;44.6;0;5.4;0;0;3;0.643;0;1;3;1;0;0;0;0;0;0;0;0;0;0.6;0;0;0;0;0;3.808;1.942;0.97;1;2.071;12603;0.085;1.33;2.535;0;0;0.86;0;0.195;0.131;0.084;0.602;0.053;0.028;1.246;3.798;1.34;0.821;0.471;2.802;0.855;4.562;2.054;0.969;0.998;0.295;2;0;0.9296;628.313;12.0323;3.514;0.276;3.721;1.483;1.287;1.481;5.793;…
589;O=C(O)COc1ccc(cc1Cl)Cl;INA;0;0;0;11.634;0.732;0.743;1.115;0.158;0;3;0;2;5;2;42.1;0;15.8;0;0;1;0.462;0;1;1;1;0;0;0;0;0;0;0;0;0;0.462;0;0;0;0;0;2.55;1.66;0.957;1;1.053;640;0.081;2.717;3.157;0.002;-0.002;1.662;0;0.207;0.135;0.087;0.613;0.06;0.028;1.813;3.239;1.577;1;1.268;3.432;0.975;2.435;0.461;0.937;0.997;0.283;2;0;1.4235;139.967;10.4358;3.72;0.262;4.009;1.555;1.273;1.406;5.24;11.199;-0.022;0.…
590;O=C(OCC)CCC;INA;0;0;0;5.809;0.53;0.574;1.145;0.211;0;2;0;0;2;0;30;0;10;0;0;0;0;0;0;0;0;0;0;0;0;0;0;0;0;0;0;0;0;0;0;0;2.646;1.5;1.271;1;0.875;75;0.032;1.755;3.421;0.042;0.025;1.906;0;0.26;0.226;0.144;0.68;0.087;0.072;1.295;1.906;1.406;1;2.165;2.071;0.821;3.026;1.075;0.952;0.995;0.314;2;0;2.9196;28;7;3.017;0.318;3.361;1.262;1.196;1.258;4.593;6.903;-0.02;0.035;0.047;-0.193;-0.628;-0.038;0.152;0.…
591;O=C(O)C;INA;0;0;0;7.507;0.56;0.554;1.156;0;0;2;0;0;2;0;25;0;25;0;0;0;0;0;0;0;0;0;0;0;0;0;0;0;0;0;0;0;0;0;0;0;1.732;1.2;0.928;1;0.375;9;0;2.5;2;0.081;0.309;0.811;0;0;0;0;0.589;0;0;1.5;0.811;0.811;1;0;2.406;0.302;1.5;0.594;0.866;1;0.25;2;0;2.3238;6;3;3.025;0.295;3.304;1.151;1.178;1.142;3.892;0.878;-0.149;0.358;-1.175;0.955;0;0;0;0;-0.158;-0.1;-0.574;0.897;0;0;0;0;-0.217;0.415;-1.009;0.479;0;0;0…
592;O=[N+]([O-])c1cccc(c1)[N+](=O)[O-];INA;0;0;0;10.507;0.714;0.662;1.141;0.125;2;4;0;0;6;0;37.5;12.5;25;0;0;1;0.5;0;1;1;1;0;0;0;0;0;0;0;0;0;0.5;0;0;0;0;0;2.646;1.636;0.75;1;0.778;502;0.08;2.674;3.159;0.002;0.003;1.258;0;0.202;0.13;0.088;0.486;0.038;0.02;1.906;1.555;1.585;0.5;1.539;2.25;0.75;2.094;1.375;0.935;0.997;0.289;2;0;1.407;124.767;10.1243;3.715;0.254;3.906;1.607;1.279;1.6;5.098;6.242;0.08…
593;O=C(N(CC(C)C)CC(C)C)SCC;INA;0;0;0;5.876;0.533;0.608;1.14;0.167;1;1;1;1;3;0;29.7;2.7;2.7;0;0;0;0;0;0;0;0;0;0;0;0;0;0;0;0;0;0;0;0;0;0;0;4;1.5;1.47;0.75;0.959;326;0.087;1.435;4.703;0.011;0.001;1.877;0;0.206;0.145;0.105;0.775;0.112;0.083;1.369;2.95;1.557;0.643;2.328;1.976;0.628;3.84;2.233;0.924;0.996;0.283;2;0;4.0753;91;13;3.168;0.296;3.831;1.303;1.232;1.209;5.161;25.988;0.062;0.123;-0.06;0.078;-…
594;O=C(NC(=O)c1c(F)cccc1(F))Nc2ccc(OC(F)(F)C(F)OC(F)(F)F)c(c2)Cl;INA;0;0;0;12.018;0.732;0.665;1.191;0.143;2;4;0;1;15;9;41.5;4.9;9.8;0;0;2;0.375;0;1;2;1;0;0;0;0;0;0;0;0;0;0.364;0;0;0;0;0;5.292;1.641;0.762;0.889;2.258;10849;0.082;6.958;5.535;0;0;1.467;0;0.187;0.126;0.078;0.495;0.034;0.018;2.138;4.39;1.819;0.812;0.626;3.979;0.933;3.22;0.738;0.918;0.996;0.268;2;0;1.4114;708.877;15.1079;3.639;0.258;3…
595;c1ccc(cc1)C[n+]3cccc2ccccc23;INA;0;0;0;7.107;0.66;0.708;1.103;0.061;1;0;0;0;1;0;51.6;3.2;0;0;1;4;0.941;0.125;1.125;2;0.667;0;0;0;0;0;0;1;0;0;0.895;0;0;62.315;0;0;1.732;2.17;0.938;0.8;0.962;4462;0.104;0.581;0.282;0.004;0;0;0;0.184;0.121;0.081;0.567;0.053;0.029;1.17;3.617;0.787;0.824;0.791;2.274;0.935;3.784;1.796;0.992;0.998;0.305;2;0;0.6237;414.413;13.5682;3.708;0.267;3.904;1.633;1.345;1.634;5…
596;O=C(OCCCCC)COc1cc(c(F)cc1Cl)N2C(=O)C3=C(C2(=O))CCCC3;INA;0;0;0;8.152;0.637;0.658;1.131;0.167;1;5;0;1;8;2;40.4;1.9;9.6;0;0;4;0.517;0.133;1.133;2;0.667;0;0;1;0;0;1;0;0;0;0.194;63.082;124.159;0;0;0;3.808;1.832;0.987;1;1.914;16439;0.102;2.481;6.548;0;0;1.978;2.398;0.179;0.112;0.071;0.587;0.048;0.026;1.703;4.513;1.519;0.828;0.584;3.381;0.863;3.998;1.192;0.961;0.996;0.302;1.994;0.04;0.8721;826.629;…
597;O(CCOCCN)CCN;INA;0;0;0;5.702;0.506;0.548;1.166;0.28;2;2;0;0;4;0;23.1;7.7;7.7;0;0;0;0;0;0;0;0;0;0;0;0;0;0;0;0;0;0;0;0;0;0;0;2.828;1.667;1.157;0.8;1.2;165;0.051;0.934;1.539;0.021;0.008;2.322;0;0.28;0.201;0.146;0.621;0.081;0.049;1.489;2.322;0.722;0.5;1.372;2.2;0.656;3.212;1.923;0.983;0.998;0.338;2;0;2.6476;45;9;2.947;0.334;3.049;1.244;1.129;1.244;4.885;9.244;-0.03;-0.248;-0.011;0;-0.052;0.013;-0…
598;OCC(O)C(O)C(O)C(O)CO;INA;0;0;0;7.008;0.538;0.541;1.16;0.2;0;6;0;0;6;0;23.1;0;23.1;0;0;0;0;0;0;0;0;0;0;0;0;0;0;0;0;0;0;0;0;0;0;0;3.742;1.44;0.95;0.75;0.833;206;0.045;3.003;2.957;0.002;0.003;1.792;0;0.245;0.148;0.094;0.534;0.056;0.034;1.457;2.585;1.459;0.5;2.557;2.2;0.755;3.243;1.827;0.923;0.993;0.332;2;0;3.9852;66;11;3.109;0.298;3.397;1.278;1.098;1.275;5.906;19.755;-0.154;-0.19;0.048;-0.093;-0…
599;O=C(N(CC)C1CCCCC1)SCC;INA;0;0;0;6.154;0.548;0.621;1.137;0.114;1;1;1;1;3;0;31.4;2.9;2.9;0;0;1;0.429;0;1;1;1;0;0;0;0;0;0;0;0;0;0;0;0;0;0;0;3.082;1.75;1.438;1;0.898;658;0.084;1.387;4.762;0.016;0.001;1.965;0;0.2;0.143;0.092;0.722;0.118;0.083;1.407;3.182;1.414;0.857;1.395;2.105;0.802;3.723;1.7;0.97;0.995;0.314;2;0;1.6889;146.238;10.2433;3.268;0.3;3.836;1.391;1.215;1.329;5.119;24.432;0.08;0.048;0.0…
600;O=C(O)c2cc(Oc1ccc(cc1Cl)C(F)(F)F)ccc2[N+](=O)[O-];INA;0;0;0;11.667;0.749;0.702;1.148;0.125;1;5;0;1;10;4;45.2;3.2;16.1;0;0;2;0.5;0;1;2;1;0;0;0;0;0;0;0;0;0;0.48;0;0;0;0;0;4;1.665;0.784;1;1.542;5611;0.093;5.827;4.56;0;0;1.094;0;0.181;0.116;0.078;0.511;0.038;0.02;2.073;3.855;1.766;0.875;0.783;3.671;0.956;2.881;0.783;0.924;0.997;0.274;2;0;1.2662;471.614;13.3863;3.729;0.252;3.978;1.526;1.253;1.48;5…
601;O=[N+]([O-])c1cc(cc(c1N(CC(=C)C)CC)[N+](=O)[O-])C(F)(F)F;INA;0;0;0;9.008;0.642;0.621;1.169;0.162;3;4;0;0;10;3;35.1;8.1;10.8;0;0;1;0.261;0;1;1;1;0;0;0;0;0;0;0;0;0;0.261;0;0;0;0;0;4.69;1.542;0.837;0.8;1.07;2525;0.118;6.181;4.827;0;0;1.591;0;0.172;0.104;0.07;0.538;0.039;0.021;1.995;3.464;1.688;0.652;1.562;3.514;0.812;3.214;0.98;0.912;0.996;0.273;2;0;2.0991;392.738;16.7599;3.56;0.259;4.005;1.458;…
602;O=C1N(OCC1(C)C)Cc2ccccc2Cl;INA;0;0;0;7.991;0.632;0.67;1.126;0.065;1;2;0;1;4;1;40;3.3;6.7;0;0;2;0.687;0;1;2;1;0;0;1;0;0;0;0;0;0;0.353;42.786;0;0;0;0;2.449;1.761;0.982;1;0.937;1888;0.078;1.679;4.901;0.002;0;0.75;2.398;0.193;0.118;0.08;0.633;0.051;0.03;1.629;3.625;1.772;0.937;1.001;3.2;0.854;3.277;1.05;0.938;0.997;0.287;1.984;0.067;1.0465;241.524;11.0855;3.582;0.267;3.907;1.515;1.278;1.428;5.494…
603;O=C1OC(=CC(=O)C1=C(O)C)C;INA;0;0;0;8.408;0.648;0.643;1.125;0;0;4;0;0;4;0;40;0;20;0;0;1;0.5;0;1;1;1;0;0;0;0;0;0;0;0;0;0;0;0;0;0;0;2.236;1.565;0.842;1;0.917;494;0.063;2.458;4.061;0.003;0.003;1.124;0;0.182;0.142;0.071;0.562;0.036;0.019;1.522;2.689;1.483;1;1.832;3.246;0.89;2.8;0.875;0.92;0.994;0.268;2;0;1.4146;132.833;10.7067;3.479;0.266;3.806;1.387;1.272;1.381;5.208;8.827;-0.02;0.379;-0.26;0.294…
604;c1cc(c(cc1Cl)Cl)Cl;INA;0;0;0;15.12;0.839;0.905;1.09;0;0;0;0;3;3;3;50;0;0;0;0;1;0.667;0;1;1;1;0;0;0;0;0;0;0;0;0;0.667;0;0;0;0;0;1.225;1.636;1.146;0.667;0.593;243;0.071;1.177;1.486;0.02;-0.015;0.881;0;0.22;0.14;0.095;0.737;0.077;0.046;1.5;2.725;1.585;1;1.921;2;1;2.085;1.126;0.933;0.997;0.296;2;0;1.1678;83.833;8.998;4.023;0.246;4.093;1.653;1.347;1.412;4.632;14.428;0;-0.02;-0.188;-0.313;0.687;0;0…
605;O=C(OCC)COc1ccc3c(c1)CC(NCC(O)c2cccc(c2)Cl)CC3;INA;0;0;0;7.48;0.621;0.659;1.124;0.161;1;4;0;1;6;1;40.7;1.9;7.4;0;0;4;0.571;0.125;1.125;2;0.667;0;0;0;0;0;0;1;0;0;0.4;0;0;136.276;0;0;3.873;1.909;1;0.889;2.253;16132;0.09;2.033;4.455;0;0;1.431;0;0.194;0.125;0.08;0.598;0.061;0.034;1.527;4.468;1.379;1;0.495;3.578;0.946;4.228;0.822;0.968;0.998;0.3;2;0;0.8266;759.892;13.8707;3.542;0.276;3.883;1.506;1…
606;OCC(O)CO;INA;0;0;0;6.579;0.518;0.529;1.163;0.154;0;3;0;0;3;0;21.4;0;21.4;0;0;0;0;0;0;0;0;0;0;0;0;0;0;0;0;0;0;0;0;0;0;0;2.236;1.385;1.024;1;0.556;31;0;2.287;2.167;0.039;0.101;1.459;0;0.348;0.289;0;0.556;0.058;0;1.414;1.918;1.459;0.667;3.135;2.156;0.666;2.394;1.197;0.936;0.994;0.353;2;0;2.7542;15;5;2.936;0.321;3.102;1.247;1.08;1.245;4.995;6.095;-0.172;-0.264;0.002;-0.09;0.236;0.72;0;0;-0.012;-0…
607;O=C(N(CC)CC)SCc1ccc(cc1)Cl;INA;0;0;0;8.057;0.624;0.689;1.122;0.156;1;1;1;2;4;1;37.5;3.1;3.1;0;0;1;0.375;0;1;1;1;0;0;0;0;0;0;0;0;0;0.375;0;0;0;0;0;3.317;1.714;1.255;1;1.203;1035;0.064;1.528;4.708;0.003;0;2.125;0;0.218;0.15;0.092;0.697;0.102;0.058;1.656;3.25;1.5;0.75;1.021;3.031;0.766;3.344;1.297;0.959;0.996;0.311;2;0;1.6674;178.762;10.9656;3.541;0.276;3.911;1.541;1.276;1.424;5.153;25.939;0.04;…
608;O(c1cccc(c1)C4(N3CCN(c2ccccc2)CC3)(CCC(C)CC4))CC;INA;0;0;0;6.107;0.584;0.639;1.127;0.077;2;1;0;0;3;0;40.3;3.2;1.6;0;0;4;0.857;0;1;4;1;0;0;0;0;0;0;0;0;0;0.387;0;0;0;0;0;2.828;2.036;1.064;1;1.607;13114;0.11;1.081;2.339;0;0;0.787;0;0.176;0.113;0.073;0.623;0.066;0.039;1.26;4.307;1.299;0.786;0.581;2.871;0.839;4.695;1.807;0.979;0.997;0.304;2;0;0.8602;738.558;11.735;3.47;0.281;3.74;1.471;1.26;1.47;5…
609;CCCCCCCCCCCCCCC;INA;0;0;0;4.521;0.498;0.578;1.141;0.261;0;0;0;0;0;0;31.9;0;0;0;0;0;0;0;0;0;0;0;0;0;0;0;0;0;0;0;0;0;0;0;0;0;3.606;1.765;1.589;1;1.884;560;0.055;0.128;0.288;0.035;0;2.974;0;0.267;0.19;0.135;0.746;0.19;0.135;0.903;2.974;0.567;0.467;1.114;1.084;0.486;4.651;3.825;0.989;0.999;0.329;2;0;2.8079;105;14;2.905;0.34;2.976;1.243;1.208;1.243;5.15;18.176;-0.046;-0.237;-0.002;-0.002;-0.003;-0…
610;O=C1NC(C(=O)N1c2ccc(c(c2)C(F)(F)F)[N+](=O)[O-])(C)C;INA;0;0;0;9.914;0.678;0.639;1.17;0.061;3;4;0;0;10;3;37.5;9.4;12.5;0;0;2;0.5;0;1;2;1;0;0;1;0;0;0;0;0;0;0.261;63.808;0;0;0;0;3.873;1.59;0.779;0.8;1.107;4069;0.097;6.243;5.045;0;0;1.045;2.398;0.169;0.107;0.069;0.518;0.034;0.018;2.07;3.971;1.815;0.818;1.048;3.82;0.848;2.93;0.969;0.904;0.996;0.261;1.989;0.045;1.2963;416.985;13.4181;3.627;0.253;3.…
611;O=C(C(Oc1ccc(cc1)Cl)n2ncnc2)C(C)(C)C;INA;0;0;0;8.161;0.639;0.67;1.132;0.135;3;2;0;1;6;1;38.9;8.3;5.6;0;0;2;0.55;0;1;2;1;0;0;1;0;0;0;0;0;0;0.524;62.679;0;0;0;0;3.808;1.752;0.937;0.8;1.15;2245;0.084;2.182;5.495;0;0;1.148;2.398;0.193;0.117;0.077;0.617;0.042;0.023;1.724;3.584;1.734;0.8;0.957;3.462;0.778;3.446;1.258;0.938;0.998;0.283;1.99;0.189;1.4024;302.708;10.7256;3.611;0.263;3.884;1.523;1.295;…
612;O=C(O)CCCCC(=O)O;INA;0;0;0;7.308;0.575;0.581;1.146;0.263;0;4;0;0;4;0;30;0;20;0;0;0;0;0;0;0;0;0;0;0;0;0;0;0;0;0;0;0;0;0;0;0;3.162;1.5;1.021;0.75;1.04;151;0.042;2.537;2.897;0.006;0.01;1.922;0;0.259;0.184;0.132;0.554;0.092;0.055;1.485;1.922;1.522;0.5;1.625;2.522;0.676;2.836;1.4;0.925;0.999;0.288;2;0;2.9095;45;9;3.186;0.298;3.359;1.311;1.193;1.304;4.99;9.829;-0.092;0.022;-0.143;-0.034;-0.1;-0.234…
614;O=C(OCC)NCCOc2ccc(Oc1ccccc1)cc2;INA;0;0;0;7.35;0.625;0.651;1.124;0.19;1;4;0;0;5;0;41.5;2.4;9.8;0;0;2;0.545;0;1;2;1;0;0;0;0;0;0;0;0;0;0.522;0;0;0;0;0;3.391;1.941;0.931;1;2.182;4614;0.078;2.099;4.067;0;0;1.936;0;0.209;0.141;0.092;0.566;0.047;0.025;1.499;3.72;1.096;0.818;0.555;3.057;0.878;3.858;1.599;0.98;0.999;0.307;2;0;1.1169;365.355;11.3515;3.479;0.282;3.704;1.492;1.262;1.49;5.518;17.631;0.04…
615;O=C1NC(=O)C(N1)(C)C;INA;0;0;0;7.538;0.591;0.6;1.157;0;2;2;0;0;4;0;29.4;11.8;11.8;0;0;1;0.556;0;1;1;1;0;0;1;0;0;0;0;0;0;0;22.367;0;0;0;0;2;1.521;0.886;0.333;0.494;213;0.054;2.079;3.712;0.015;-0.016;0.872;2.398;0.198;0.132;0.093;0.591;0.039;0.022;1.757;2.725;1.837;0.889;2.483;2.822;0.748;2.33;1.03;0.894;0.996;0.257;1.914;0.067;1.3814;70.917;8.5557;3.39;0.267;3.688;1.324;1.229;1.33;5.107;11.806;…
616;Fc2ccc(Oc1ccc(c(c1)Cl)Cl)c(c2)CNC;INA;0;0;0;9.683;0.692;0.724;1.124;0.125;1;1;0;2;5;3;45.2;3.2;3.2;0;0;2;0.632;0;1;2;1;0;0;0;0;0;0;0;0;0;0.6;0;0;0;0;0;2.449;1.81;0.962;1;1.119;3121;0.1;1.966;5.204;0;0;1.144;0;0.194;0.122;0.081;0.617;0.048;0.025;1.783;3.932;1.509;1;0.868;3.386;0.956;3.172;0.912;0.958;0.997;0.299;2;0;1.0635;335.344;12.242;3.709;0.264;4.054;1.57;1.294;1.455;5.497;18.485;0.001;0.…
617;OCCN(CC)CC;INA;0;0;0;5.097;0.497;0.556;1.157;0.182;1;1;0;0;2;0;26.1;4.3;4.3;0;0;0;0;0;0;0;0;0;0;0;0;0;0;0;0;0;0;0;0;0;0;0;2.646;1.5;1.362;0.667;0.656;72;0.036;1.221;2.457;0.062;0.021;1.561;0;0.265;0.221;0.204;0.715;0.136;0.071;1.301;2.5;1.406;0.75;2.481;1.912;0.697;3.222;1.61;0.962;0.993;0.348;2;0;3.0744;28;7;2.893;0.33;3.137;1.251;1.152;1.25;4.554;9.397;-0.052;-0.126;-0.041;-0.195;-0.001;0.0…
618;N#CC(Nc1nc(nc(n1)Cl)NCC)(C)C;INA;0;0;0;8.301;0.623;0.653;1.158;0.138;6;0;0;1;7;1;31;20.7;0;1;0;1;0.375;0;1;1;1;0;0;0;0;0;0;0;0;0;0.375;0;0;0;0;0;3.391;1.641;0.974;0.8;1;1067;0.079;2.006;2.865;0.001;0;1.774;0;0.201;0.13;0.08;0.633;0.04;0.02;1.681;3.453;1.749;0.937;1.285;3.011;0.828;3.177;1.329;0.933;0.997;0.284;2;0;1.6342;195.837;12.0416;3.52;0.27;3.955;1.493;1.264;1.406;5.285;17.849;0.005;0.2…
619;n1c(nc(nc1NC(C)C)SC)NCC;INA;0;0;0;7.106;0.577;0.633;1.153;0.156;5;0;1;1;6;0;28.1;15.6;0;0;0;1;0.4;0;1;1;1;0;0;0;0;0;0;0;0;0;0.4;0;0;0;0;0;2.915;1.698;1.237;0.6;0.933;932;0.096;1.042;1.264;0.005;0;1.621;0;0.194;0.131;0.084;0.69;0.05;0.028;1.574;3.64;1.53;0.867;1.318;2.684;0.819;3.426;1.353;0.954;0.997;0.296;2;0;1.5392;179.514;11.749;3.412;0.28;3.939;1.389;1.235;1.358;5.045;17.818;0.072;0.116;0…
620;O(c1cc(c(OC)cc1Cl)Cl)C;INA;0;0;0;10.353;0.686;0.722;1.119;0.1;0;2;0;2;4;2;40;0;10;0;0;1;0.5;0;1;1;1;0;0;0;0;0;0;0;0;0;0.5;0;0;0;0;0;2;1.636;1.003;0.75;0.889;506;0.088;1.182;1.706;0.006;0.002;1.258;0;0.2;0.134;0.086;0.687;0.058;0.034;1.722;1.792;1.585;0.5;1.652;2.846;0.659;2.6;1.475;0.948;0.994;0.317;2;0;1.4057;131.133;10.5095;3.681;0.265;4.035;1.568;1.274;1.417;4.954;9.024;0.006;0.113;-0.07;-…
621;O=C(NC(c1ccccc1)C2NCCCC2)c3cccc(c3Cl)C(F)(F)F;INA;0;0;0;8.444;0.65;0.67;1.143;0.082;2;1;0;1;7;4;42.6;4.3;2.1;0;0;3;0.667;0;1;3;1;0;0;0;0;0;0;0;0;0;0.414;0;0;0;0;0;3.937;1.851;0.952;0.833;1.185;7187;0.096;5.864;5.78;0;0;0.803;0;0.18;0.12;0.076;0.566;0.056;0.032;1.733;3.764;1.623;0.852;0.698;3.539;0.92;3.822;1.256;0.954;0.997;0.291;2;0;1.0583;625.992;12.5313;3.601;0.27;4.01;1.529;1.247;1.471;5.…
622;O=C(Nc1ccc(cc1)CNC)c2c[nH]c3c2C(=O)CCC3;INA;0;0;0;7.253;0.627;0.659;1.128;0.093;3;2;0;0;5;0;41.5;7.3;4.9;0;0;4;0.682;0.133;1.133;2;0.667;0;0;1;0;0;1;0;0;0;0.458;47.685;89.835;0;0;0;3;1.941;0.934;0.857;1.554;8116;0.101;1.908;5.408;0;0;1;2.398;0.18;0.117;0.077;0.57;0.049;0.027;1.529;4.096;1.395;0.909;0.623;3.689;0.906;3.828;0.701;0.971;0.997;0.301;1.991;0.089;0.7918;521.36;12.7501;3.581;0.272;3…
623;Fc1ccc(F)c(c1)c2ncoc2c3ccc4nnc(n4(c3))C(C)C;INA;0;0;0;8.727;0.685;0.69;1.138;0.071;4;1;0;0;7;2;46.2;10.3;2.6;0;0;5;0.8;0.1;1.1;3;0.75;0;0;2;0;0;1;0;0;0;0.75;114.13;90.773;0;0;0;2.739;1.948;0.834;0.833;1.344;20431;0.108;2.232;6.128;0;0;0.795;3.045;0.17;0.107;0.07;0.543;0.035;0.019;1.738;4.134;1.473;0.96;0.625;3.724;0.915;3.548;0.849;0.963;0.997;0.291;1.979;0.208;0.6551;741.761;13.9211;3.758;0.…
624;c1ccc(cc1)CCCC;INA;0;0;0;5.593;0.57;0.639;1.121;0.125;0;0;0;0;0;0;41.7;0;0;0;0;1;0.6;0;1;1;1;0;0;0;0;0;0;0;0;0;0.6;0;0;0;0;0;1.871;1.875;1.191;0.75;0.9;330;0.083;0.267;0.225;0.051;0.006;1.661;0;0.224;0.151;0.108;0.651;0.079;0.049;0.98;2.722;0.922;0.8;1.278;2.345;0.83;3.605;1.38;0.986;0.998;0.327;2;0;1.2097;89.067;8.6344;3.297;0.299;3.553;1.485;1.288;1.485;4.564;9.228;0;-0.127;-0.029;-0.057;0.…
625;O1CC(OC12(CCC(CC2)C(C)(C)C))CN(CC)CCC;INA;0;0;0;5.313;0.525;0.587;1.142;0.105;1;2;0;0;3;0;32.1;1.8;3.6;0;0;2;0.476;0;1.1;1;0.5;0;0;1;0;0;0;0;0;0;0;63.296;0;0;0;0;4.123;1.75;1.217;1;1.683;4012;0.08;1.502;2.866;0.003;0;1.731;2.398;0.185;0.118;0.074;0.704;0.084;0.048;1.226;3.88;1.706;0.81;0.786;2.066;0.776;4.582;2.109;0.941;0.997;0.288;1.98;0.099;1.2458;347.564;11.6185;3.2;0.293;3.553;1.263;1.21…
626;O=C(OC(C)(C)C)c1ccc(cc1)CON=Cc3c(nn(c3(Oc2ccccc2))C)C;INA;0;0;0;7.268;0.625;0.655;1.126;0.15;3;4;0;0;7;0;41.4;5.2;6.9;0;0;3;0.548;0;1;3;1;0;0;1;0;0;0;0;0;0;0.515;103.955;0;0;0;0;4.301;1.833;0.906;1;2.119;17558;0.088;2.018;5.089;0;0;1.098;2.398;0.187;0.125;0.081;0.595;0.041;0.022;1.527;4.325;1.615;0.806;0.45;3.479;0.821;4.331;1.45;0.95;0.998;0.284;1.996;0.06;0.9513;732.945;12.8524;3.555;0.268;…
627;O=[N+]([O-])c1ccc(cc1)Cl;INA;0;0;0;11.254;0.738;0.735;1.121;0.071;1;2;0;1;4;1;42.9;7.1;14.3;0;0;1;0.6;0;1;1;1;0;0;0;0;0;0;0;0;0;0.6;0;0;0;0;0;2;1.667;0.893;1;1;314;0.072;2.462;3.075;0.007;0.01;1.185;0;0.215;0.139;0.091;0.571;0.049;0.029;1.985;2.446;1.571;0.7;1.597;2.522;0.812;1.822;1;0.94;0.997;0.29;2;0;1.2895;93;8.9537;3.781;0.255;3.925;1.643;1.306;1.542;4.797;7.087;0.018;0.007;-0.183;-0.352…
628;O=CCCCCCCC;INA;0;0;0;5.13;0.517;0.582;1.141;0.25;0;1;0;0;1;0;32;0;4;0;0;0;0;0;0;0;0;0;0;0;0;0;0;0;0;0;0;0;0;0;0;0;2.646;1.636;1.444;1;1.136;120;0.05;0.994;2.838;0.054;-0.011;2.281;0;0.285;0.206;0.151;0.692;0.166;0.116;1.124;2.281;0.764;1;1.46;1.835;0.856;3.52;1.789;0.981;0.998;0.335;2;0;2.5951;36;8;2.957;0.334;3.078;1.302;1.216;1.301;4.647;9.206;-0.064;-0.236;0.009;0.01;0.01;0.011;0.013;0.017…
629;O=C(O)c1ccccc1(C(=O)OCC(CC)CCCC);INA;0;0;0;6.628;0.587;0.624;1.129;0.214;0;4;0;0;4;0;38.1;0;9.5;0;0;1;0.3;0;1;1;1;0;0;0;0;0;0;0;0;0;0.3;0;0;0;0;0;4;1.714;1.064;0.833;1.32;1898;0.088;2.782;4.979;0;0;2.423;0;0.201;0.132;0.092;0.605;0.059;0.034;1.342;3.784;1.5;1;1.052;2.976;0.887;4.05;1.465;0.96;0.996;0.31;2;0;1.7274;280.997;13.8723;3.351;0.288;3.794;1.443;1.24;1.44;5.562;25.625;-0.001;0.039;0.1…
630;O=C1C=CC3(C(=C1)CCC2C4CC(C)C(O)(C(=O)COP(=O)(O)O)C4(C)(CC(O)C23(F)))(C);INA;0;0;0;7.621;0.604;0.636;1.135;0.062;0;8;0;1;10;1;35.5;0;12.9;0;0;10;0.531;0.353;1.353;1;0.25;0;0;1;0;0;1;2;0;0;0;49.564;83.21;191.465;0;0;5.099;1.677;1.064;1;1.707;44180;0.107;5.733;9.003;0;0;1.311;2.398;0.157;0.092;0.056;0.601;0.063;0.036;1.61;4.601;1.942;0.969;0.708;3.711;0.923;4.344;0.981;0.913;0.994;0.275;1.988;0.…
631;O=[N+]([O-])C(CO)(CO)CO;INA;0;0;0;7.955;0.563;0.543;1.169;0.222;1;5;0;0;6;0;21.1;5.3;26.3;0;0;0;0;0;0;0;0;0;0;0;0;0;0;0;0;0;0;0;0;0;0;0;3.464;1.412;0.866;1;0.6;114;0;3.236;3.04;0.003;0.011;1.361;0;0.222;0.219;0;0.523;0.036;0;1.714;2.171;1.685;0.5;3.731;2.576;0.554;2.534;1.672;0.925;0.987;0.32;2;0;4.1535;45;9;3.256;0.285;3.761;1.335;1.148;1.329;5.267;19.393;-0.083;-0.069;0.08;-0.194;-0.084;1.0…
632;N#CN=C(N(C)Cc1cnc(cc1)Cl)C;INA;0;0;0;8.565;0.655;0.689;1.138;0.115;4;0;0;1;5;1;38.5;15.4;0;1;0;1;0.4;0;1;1;1;0;0;0;0;0;0;0;0;0;0.4;0;0;0;0;0;3.162;1.698;0.952;1;1.156;869;0.078;1.191;2.394;0.002;0;2.071;0;0.217;0.139;0.093;0.624;0.053;0.031;1.651;3.323;1.53;1;1.107;3.518;0.906;3.049;0.52;0.951;0.997;0.305;2;0;1.6366;163.014;10.6249;3.572;0.27;3.889;1.578;1.298;1.495;5.006;16.092;0.017;0.157;-…
633;O=C(N(c1c(cccc1CC)C)C(C)COC)CCl;INA;0;0;0;6.923;0.587;0.638;1.132;0.122;1;2;0;1;4;1;36.6;2.4;4.9;0;0;1;0.316;0;1;1;1;0;0;0;0;0;0;0;0;0;0.316;0;0;0;0;0;3.808;1.652;1.113;1;0.914;1455;0.113;1.754;5.188;0.001;0;1.958;0;0.185;0.118;0.079;0.675;0.058;0.035;1.487;4.037;1.581;0.895;1.57;3.059;0.886;3.871;0.921;0.954;0.994;0.314;2;0;1.9144;270.324;14.0067;3.411;0.281;3.811;1.445;1.255;1.4;5.519;25.48…
634;OC(c1ccc(cc1)Cl)(Cn2ncnc2)C(C)C3CC3;INA;0;0;0;7.679;0.627;0.669;1.131;0.125;3;1;0;1;5;1;39.5;7.9;2.6;0;0;3;0.7;0;1;3;1;1;0;1;0;0;0;0;0;0;0.5;62.293;0;0;0;0;3.464;1.92;0.993;0.8;1.02;2580;0.082;2.195;5.293;0.001;0;0.627;3.932;0.181;0.113;0.069;0.608;0.057;0.032;1.605;3.522;1.601;0.85;0.86;3.523;0.876;3.643;0.809;0.959;0.997;0.296;1.981;0.581;1.1565;316.139;9.1833;3.633;0.267;3.895;1.549;1.271;…
635;O=C(O)CCCCC;INA;0;0;0;5.809;0.53;0.574;1.145;0.211;0;2;0;0;2;0;30;0;10;0;0;0;0;0;0;0;0;0;0;0;0;0;0;0;0;0;0;0;0;0;0;0;2.646;1.5;1.281;1;0.906;79;0.043;2.349;2.874;0.037;0.026;1.906;0;0.277;0.201;0.144;0.648;0.132;0.077;1.295;2.25;1.406;1;1.812;2.181;0.852;3.026;1.113;0.943;0.998;0.304;2;0;2.7158;28;7;3.017;0.318;3.328;1.259;1.181;1.253;4.65;7.796;-0.085;-0.041;-0.041;0.015;0.008;-0.006;-0.862;…
636;O=C1NS(=O)(=O)c2ccccc12;INA;0;0;0;10.776;0.73;0.738;1.11;0;1;3;1;1;5;0;41.2;5.9;17.6;0;0;3;0.75;0.222;1.222;1;0.5;0;0;1;0;0;1;0;0;0;0.462;19.468;36.685;0;0;0;2.121;1.778;1.098;0.667;0.625;1052;0.099;4.471;4.131;0.004;0.003;0.799;2.398;0.169;0.113;0.076;0.563;0.066;0.036;1.969;3.189;1.825;0.917;1.639;3.029;0.971;2.119;0.706;0.935;0.996;0.278;1.949;0.045;0.7396;221.3;13.6279;3.893;0.243;4.733;1…
637;O=C(OC(C(=O)OCC)(CC(=O)OCC)CC(=O)OCC)C;INA;0;0;0;7.235;0.58;0.591;1.142;0.302;0;8;0;0;8;0;31.8;0;18.2;0;0;0;0;0;0;0;0;0;0;0;0;0;0;0;0;0;0;0;0;0;0;0;5.196;1.562;0.998;1;1.083;1035;0.098;3.333;5.165;0;0;2.334;0;0.188;0.131;0.081;0.605;0.046;0.024;1.473;3.823;1.708;0.727;2.57;2.423;0.702;3.987;1.888;0.937;0.995;0.291;2;0;5.2853;231;21;3.272;0.288;3.672;1.314;1.209;1.309;5.841;22.83;0.031;0.213;-…
638;OCCC(C)C;INA;0;0;0;4.898;0.493;0.557;1.15;0.118;0;1;0;0;1;0;27.8;0;5.6;0;0;0;0;0;0;0;0;0;0;0;0;0;0;0;0;0;0;0;0;0;0;0;2.236;1.385;1.428;1;0.667;32;0;1.169;2.237;0.111;0.067;1.459;0;0.289;0.289;0;0.74;0.129;0;1.135;1.918;1.459;0.833;2.636;1.945;0.658;3.035;1.195;0.923;0.996;0.294;2;0;2.6272;15;5;2.825;0.329;3.014;1.118;1.182;1.113;4.326;6.123;-0.126;-0.132;-0.205;0.156;-0.181;0.488;0;0;-0.103;-…
639;OCCOCC;INA;0;0;0;5.634;0.504;0.545;1.156;0.2;0;2;0;0;2;0;25;0;12.5;0;0;0;0;0;0;0;0;0;0;0;0;0;0;0;0;0;0;0;0;0;0;0;2;1.5;1.26;0.667;0.667;35;0.033;1.367;2.072;0.081;0.078;1.585;0;0.319;0.25;0.25;0.663;0.104;0.065;1.299;1.585;0.918;1;1.958;1.92;0.832;2.701;1.267;0.971;0.997;0.353;2;0;2.3391;15;5;2.847;0.342;2.961;1.229;1.131;1.228;4.334;3.801;-0.061;-0.224;-0.038;-0.118;0.01;-0.005;0.578;0;-0.20…
641;OC(C)COC;INA;0;0;0;5.634;0.504;0.545;1.156;0.133;0;2;0;0;2;0;25;0;12.5;0;0;0;0;0;0;0;0;0;0;0;0;0;0;0;0;0;0;0;0;0;0;0;2.236;1.385;1.164;1;0.667;32;0;1.657;2.427;0.074;0.08;1.459;0;0.289;0.289;0;0.69;0.121;0;1.299;1.918;1.459;1;2.636;2.217;0.758;2.701;0.719;0.923;0.996;0.294;2;0;2.6272;15;5;2.881;0.323;3.087;1.132;1.154;1.125;4.518;5.406;-0.061;-0.098;-0.3;0.161;-0.595;0.578;0;0;-0.206;-0.018;-…
642;O=C(O)C(O)C(O)C(=O)O;INA;0;0;0;9.381;0.617;0.563;1.156;0.2;0;6;0;0;6;0;25;0;37.5;0;0;0;0;0;0;0;0;0;0;0;0;0;0;0;0;0;0;0;0;0;0;0;3.464;1.364;0.761;0.667;0.64;121;0.032;3.6;2.772;0.002;0.012;1.371;0;0.244;0.152;0.111;0.476;0.034;0.015;1.561;1.922;0.971;0.5;2.907;2.75;0.75;2.439;1;0.893;0.994;0.291;2;0;3.814;45;9;3.292;0.276;3.565;1.325;1.147;1.32;5.76;8.86;-0.211;-0.047;-0.057;-0.183;0.197;-0.30…
643;O=C(O)c1ccccc1(C(=O)OC);INA;0;0;0;8.58;0.665;0.66;1.119;0.143;0;4;0;0;4;0;42.9;0;19;0;0;1;0.462;0;1;1;1;0;0;0;0;0;0;0;0;0;0.462;0;0;0;0;0;2.828;1.66;0.824;1;0.722;617;0.091;2.805;4.053;0.002;-0.002;1.508;0;0.196;0.126;0.091;0.537;0.04;0.022;1.51;3.239;1.577;1;1.667;3.118;0.883;2.882;0.988;0.948;0.995;0.31;2;0;1.4236;146.8;10.9889;3.509;0.271;3.793;1.54;1.25;1.536;5.112;8.305;-0.021;0.093;0.06…
645;O=[N+]([O-])N=C1NCCN1Cc2cnc(cc2)Cl;INA;0;0;0;9.47;0.665;0.67;1.152;0.107;5;2;0;1;8;1;33.3;18.5;7.4;0;0;2;0.647;0;1;2;1;0;0;1;0;0;0;0;0;0;0.333;49.159;0;0;0;0;2.646;1.855;0.892;1;1.149;2319;0.091;2.708;3.32;0.001;0;1.163;2.398;0.192;0.124;0.085;0.564;0.048;0.028;1.964;3.455;1.447;0.941;0.851;3.782;0.938;2.791;0.519;0.959;0.998;0.291;1.984;0.13;1.0354;256.167;10.952;3.675;0.267;3.892;1.551;1.27…
646;O=C(c1cnoc1C2CC2)c3ccc(cc3S(=O)(=O)C)C(F)(F)F;INA;0;0;0;9.982;0.692;0.684;1.144;0.105;1;4;1;1;9;3;41.7;2.8;11.1;0;0;3;0.583;0;1;3;1;1;0;1;0;0;0;0;0;0;0.423;70.378;0;0;0;0;4.243;1.735;1.025;1;1.167;6302;0.088;5.961;5.643;0;0;1.008;3.932;0.166;0.105;0.066;0.552;0.051;0.029;1.993;4.022;1.864;0.833;0.798;3.85;0.884;3.177;0.73;0.924;0.997;0.269;1.991;0.541;1.0439;487.069;11.6314;3.76;0.25;4.722;1.…
647;OC(C(n1ncnc1)Cc2ccc(cc2)Cl)C(C)(C)C;INA;0;0;0;7.346;0.609;0.655;1.135;0.122;3;1;0;1;5;1;37.5;7.5;2.5;0;0;2;0.55;0;1;2;1;0;0;1;0;0;0;0;0;0;0.524;62.679;0;0;0;0;3.808;1.752;1.003;0.8;1.15;2245;0.084;1.861;4.619;0.001;0;1.148;2.398;0.193;0.117;0.077;0.637;0.056;0.033;1.577;3.584;1.734;0.8;0.957;3.413;0.797;3.745;1.182;0.938;0.998;0.283;1.99;0.189;1.4024;302.708;10.7256;3.553;0.268;3.874;1.486;1.…
649;O=C(O)c2cccc(Oc1ccccc1)c2;INA;0;0;0;8.24;0.684;0.699;1.104;0.111;0;3;0;0;3;0;50;0;11.5;0;0;2;0.75;0;1;2;1;0;0;0;0;0;0;0;0;0;0.706;0;0;0;0;0;2.345;1.92;0.85;0.8;1.086;1967;0.089;2.626;3.75;0.001;0;0.875;0;0.198;0.131;0.088;0.529;0.042;0.023;1.39;3.5;1.299;0.875;0.87;2.429;0.912;3.311;1.665;0.969;0.998;0.297;2;0;0.9893;246.375;10.8303;3.614;0.269;3.748;1.572;1.297;1.569;5.236;10.59;0;-0.049;-0.…
650;O=C(O)C1C(C(=O)O)C2(C(=C(C1(C2(Cl)Cl)Cl)Cl)Cl)Cl;INA;0;0;0;16.906;0.846;0.86;1.112;0.083;0;4;0;6;10;6;39.1;0;17.4;0;0;3;0.368;0.571;1.429;1;0.5;0;0;2;0;0;0;0;0;0;0;88.205;0;0;0;0;4.123;1.49;1.049;0.5;0.598;2776;0.139;3.427;4.346;0;0;1.053;3.045;0.147;0.084;0.053;0.693;0.065;0.035;1.913;3.09;1.433;0.526;1.751;3.393;0.789;2.61;0.957;0.89;0.991;0.273;1.96;0.034;1.2966;351.117;14.0946;4.043;0.233…
651;O=S(OCC#C)OC2CCCCC2(Oc1ccc(cc1)C(C)(C)C);INA;0;0;0;7.01;0.598;0.647;1.123;0.137;0;4;1;1;5;0;38;0;8;2;0;2;0.5;0;1;2;1;0;0;0;0;0;0;0;0;0;0.24;0;0;0;0;0;4;1.789;1.119;1;1.792;6074;0.086;3.056;4.739;0;0;1.725;0;0.193;0.126;0.083;0.643;0.073;0.042;1.425;4.022;1.613;0.833;0.712;3.144;0.804;4.218;1.546;0.95;0.998;0.292;2;0;1.1321;470.577;13.5242;3.479;0.276;4.249;1.445;1.267;1.429;5.747;41.048;0.218…
652;OCCOc1ccccc1;INA;0;0;0;6.909;0.603;0.636;1.125;0.15;0;2;0;0;2;0;40;0;10;0;0;1;0.6;0;1;1;1;0;0;0;0;0;0;0;0;0;0.6;0;0;0;0;0;1.871;1.875;0.966;0.75;0.9;330;0.083;1.436;2.403;0.02;0.008;1.661;0;0.224;0.151;0.108;0.566;0.052;0.03;1.361;2.722;0.922;0.8;1.278;2.661;0.861;2.961;1.318;0.986;0.998;0.327;2;0;1.2097;89.067;8.6344;3.363;0.293;3.574;1.489;1.247;1.488;4.754;6.639;-0.004;-0.198;-0.024;-0.145…
653;O=[N+]([O-])c1ccc(c(c1)Cl)Cl;INA;0;0;0;13.714;0.797;0.797;1.117;0.071;1;2;0;2;5;2;42.9;7.1;14.3;0;0;1;0.545;0;1;1;1;0;0;0;0;0;0;0;0;0;0.545;0;0;0;0;0;2.121;1.61;0.944;1;0.843;399;0.078;2.526;3.168;0.004;-0.005;1.16;0;0.211;0.129;0.087;0.615;0.052;0.029;2.074;2.845;1.573;0.909;1.648;2.7;0.962;1.733;0.768;0.929;0.996;0.293;2;0;1.3588;110.967;9.7236;3.907;0.247;4.073;1.652;1.315;1.509;4.989;8.81…
654;OCCCCCCCCCCCCCCC;INA;0;0;0;4.76;0.503;0.576;1.143;0.277;0;1;0;0;1;0;31.3;0;2.1;0;0;0;0;0;0;0;0;0;0;0;0;0;0;0;0;0;0;0;0;0;0;0;3.742;1.778;1.505;0.875;2;680;0.055;1.127;2.628;0.017;0;3;0;0.266;0.189;0.134;0.709;0.177;0.126;1.031;3;0.544;0.937;1.082;1.383;0.592;4.554;3.48;0.989;0.999;0.33;2;0;2.8283;120;15;2.934;0.337;2.984;1.253;1.194;1.253;5.256;20.041;-0.051;-0.254;0.001;0.001;0.001;0.001;0.0…
655;O=C1NC(=C(C(=O)N1C(C)(C)C)Cl)C;INA;0;0;0;8.026;0.61;0.642;1.143;0.037;2;2;0;1;5;1;33.3;7.4;7.4;0;0;1;0.429;0;1;1;1;0;0;0;0;0;0;0;0;0;0;0;0;0;0;0;2.915;1.487;0.996;1;0.816;704;0.071;2.111;4.668;0.003;0.001;1.044;0;0.179;0.124;0.068;0.671;0.043;0.026;1.768;3.093;1.574;0.857;1.9;2.911;0.704;2.986;1.409;0.893;0.994;0.264;2;0;1.6024;173.2;11.9648;3.499;0.261;3.966;1.39;1.264;1.318;5.489;25.981;0.0…
656;c1cc(ccc1C(c2ccc(cc2)Cl)=C(Cl)Cl)Cl;INA;0;0;0;12.232;0.787;0.846;1.087;0.074;0;0;0;4;4;4;53.8;0;0;0;0;2;0.667;0;1;2;1;0;0;0;0;0;0;0;0;0;0.632;0;0;0;0;0;2.828;1.8;1.052;1;1.111;2135;0.099;1.459;1.86;0.001;0;0.946;0;0.187;0.12;0.081;0.675;0.058;0.033;1.42;2.837;1.53;0.444;0.988;2.393;0.673;3.281;1.846;0.953;0.997;0.293;2;0;1.2149;287.562;10.9782;3.95;0.251;4.118;1.71;1.351;1.487;5.189;11.423;0;…
657;O=P(Oc1ccccc1)(Oc2ccccc2)Oc3ccccc3;INA;0;0;0;8.587;0.684;0.726;1.102;0.15;0;4;0;1;5;0;47.4;0;10.5;0;0;3;0.783;0;1;3;1;0;0;0;0;0;0;0;0;0;0.72;0;0;0;0;0;3.24;2.044;1.024;1;1.157;4564;0.096;4.691;6.055;0;0;0.393;0;0.193;0.128;0.084;0.571;0.062;0.035;1.52;2.555;1.053;0.304;0.709;1.913;0.594;3.728;2.951;0.977;0.999;0.297;2;0;1.0179;460.038;10.8747;3.717;0.264;4.44;1.573;1.307;1.573;5.512;23.99;0.2…
658;O=C(OCCCCCCCC)CCCCCCCCC(=O)OCCCCCCCC;INA;0;0;0;5.334;0.525;0.586;1.14;0.316;0;4;0;0;4;0;32.5;0;5;0;0;0;0;0;0;0;0;0;0;0;0;0;0;0;0;0;0;0;0;0;0;0;5.477;1.8;1.346;0.929;3.36;4153;0.059;1.711;4.689;0;0;3.774;0;0.25;0.174;0.122;0.673;0.126;0.082;1.167;3.907;0.906;0.5;0.951;1.706;0.698;5.155;3.483;0.98;0.999;0.318;2;0;3.2339;435;29;3.087;0.32;3.376;1.301;1.208;1.299;5.951;40.708;0.003;-0.129;0.034;-…
659;O=C(NN(C(=O)c1cc(cc(c1)C)C)C(C)(C)C)c2cccc(OC)c2C;INA;0;0;0;6.7;0.601;0.641;1.128;0.089;2;3;0;0;5;0;40;3.6;5.5;0;0;2;0.444;0;1;2;1;0;0;0;0;0;0;0;0;0;0.429;0;0;0;0;0;4.472;1.662;0.955;1;1.353;5560;0.091;2.015;6.157;0;0;0.983;0;0.182;0.122;0.076;0.635;0.048;0.024;1.427;4.282;1.753;0.815;0.871;3.172;0.791;4.354;1.688;0.929;0.995;0.281;2;0;1.4625;551.755;14.0675;3.475;0.268;3.826;1.418;1.282;1.41…
660;O=C(O)CC(O)CC(O)CCC2C(C=CC1=CC(O)CC(OC(=O)C(C)CC)C12)C;INA;0;0;0;6.433;0.568;0.604;1.135;0.164;0;7;0;0;7;0;34.8;0;10.6;0;0;3;0.333;0.2;1.2;1;0.5;0;0;0;0;0;0;1;0;0;0;0;0;144.277;0;0;4.899;1.698;1.063;0.875;1.738;12136;0.087;2.762;5.43;0;0;2.217;0;0.186;0.118;0.07;0.604;0.067;0.04;1.35;4.282;1.58;1;0.779;3.162;0.934;4.694;1.303;0.941;0.997;0.289;2;0;1.1116;858.607;18.6741;3.342;0.283;3.666;1.36…
661;O=C(N(c2cnc(cc2(c1ccc(F)cc1C))N3CCC(O)C3CO)C)C(c4cc(cc(c4)C(F)(F)F)C(F)(F)F)(C)C;INA;0;0;0;8.406;0.642;0.642;1.158;0.079;3;3;0;0;13;7;41.1;4.1;4.1;0;0;4;0.535;0;1;4;1;0;0;1;0;0;0;0;0;0;0.391;142.42;0;0;0;0;5.568;1.692;0.865;0.875;1.849;41300;0.097;6.344;6.892;0;0;0.921;2.398;0.174;0.107;0.065;0.551;0.045;0.022;1.757;4.693;1.836;0.791;0.559;3.949;0.875;4.433;1.081;0.924;0.996;0.276;1.997;0.089…
662;O=C(OCCC)NCCCN(C)C;INA;0;0;0;5.706;0.522;0.569;1.156;0.219;2;2;0;0;4;0;27.3;6.1;6.1;0;0;0;0;0;0;0;0;0;0;0;0;0;0;0;0;0;0;0;0;0;0;0;3.606;1.592;1.18;1;1.396;326;0.056;1.972;3.9;0.009;-0.001;2.47;0;0.253;0.174;0.13;0.677;0.083;0.048;1.439;3.393;1.42;0.923;1.474;2.417;0.806;3.605;1.22;0.948;0.998;0.311;2;0;3.1169;78;12;3.058;0.313;3.387;1.278;1.189;1.278;5.036;16.536;0.012;-0.008;-0.092;0.039;-0.…
663;n1c(nc(nc1NC(C)C)SC)NC(C)C;INA;0;0;0;6.897;0.571;0.629;1.152;0.143;5;0;1;1;6;0;28.6;14.3;0;0;0;1;0.375;0;1;1;1;0;0;0;0;0;0;0;0;0;0.375;0;0;0;0;0;3.24;1.655;1.231;0.6;0.992;1096;0.09;1.044;1.304;0.003;0;1.602;0;0.19;0.129;0.081;0.701;0.05;0.027;1.542;3;1.579;0.562;1.294;2.551;0.622;3.587;1.936;0.938;0.998;0.281;2;0;1.5989;199.052;12.2458;3.4;0.278;3.94;1.356;1.242;1.327;5.173;21.331;0.072;0.14…
664;O(CCN(C)C)C(c1ccccc1)c2ccccc2;INA;0;0;0;6.385;0.6;0.652;1.121;0.146;1;1;0;0;2;0;42.5;2.5;2.5;0;0;2;0.632;0;1;2;1;0;0;0;0;0;0;0;0;0;0.6;0;0;0;0;0;3.162;1.932;0.995;0.8;1.069;2148;0.092;1.317;2.583;0.002;0;1.46;0;0.194;0.128;0.085;0.612;0.054;0.031;1.279;2.945;1.19;0.526;0.892;2.61;0.72;4.043;2.006;0.976;0.998;0.305;2;0;1.2252;300.924;10.94;3.452;0.282;3.69;1.496;1.289;1.496;5.317;22.675;0.058;…
665;N#CN=C2N(Cc1cnc(cc1)Cl)CCS2;INA;0;0;0;10.11;0.707;0.753;1.124;0.077;4;0;1;2;6;1;40;16;0;1;0;2;0.687;0;1;2;1;0;0;1;0;0;0;0;0;0;0.353;45.349;0;0;0;0;2.236;1.92;1.078;1;1.102;1983;0.092;1.175;2.54;0.002;0;1.125;2.398;0.194;0.126;0.087;0.625;0.076;0.041;1.854;3.625;1.299;1;0.867;3.753;0.948;2.79;0.32;0.974;0.998;0.305;1.984;0.13;1.0094;233.283;10.6381;3.743;0.265;3.917;1.633;1.316;1.533;4.976;16.…
666;N#CC(OC(=O)C1C(C=C(Cl)Cl)C1(C)(C))c3ccc(F)c(Oc2ccccc2)c3;INA;0;0;0;9.241;0.691;0.716;1.117;0.143;1;3;0;2;7;3;46.8;2.1;6.4;1;0;3;0.517;0;1;3;1;1;0;0;0;0;0;0;0;0;0.387;0;0;0;0;0;4.359;1.785;0.933;0.875;1.807;11935;0.101;2.534;6.151;0;0;1.096;4.263;0.178;0.115;0.077;0.595;0.048;0.028;1.726;4.513;1.713;0.862;0.585;3.66;0.895;3.828;1.112;0.947;0.997;0.289;1.995;0.257;1.0789;631.258;12.0922;3.7;0.2…
667;O=C1NC(=O)C(N1)(c2ccccc2)c3ccccc3;INA;0;0;0;8.138;0.681;0.701;1.113;0.061;2;2;0;0;4;0;48.4;6.5;6.5;0;0;3;0.895;0;1;3;1;0;0;1;0;0;0;0;0;0;0.571;48.54;0;0;0;0;2.236;1.983;0.854;1;0.831;3013;0.121;2.389;5.313;0.001;0;0.565;2.398;0.165;0.108;0.072;0.531;0.04;0.022;1.547;3.09;1.457;0.579;1.035;2.617;0.753;3.407;1.894;0.972;0.996;0.301;1.982;0.067;0.9583;372.812;11.2645;3.671;0.264;3.857;1.6;1.306;…
668;OCC1OC1;INA;0;0;0;6.735;0.546;0.563;1.151;0.091;0;2;0;0;2;0;27.3;0;18.2;0;0;1;0.6;0;1;1;1;1;0;0;0;0;0;0;0;0;0;0;0;0;0;0;1.225;1.765;0.994;0.5;0.48;37;0;1.306;2.081;0.119;-0.13;1.393;3.714;0.246;0.204;0;0.569;0.053;0;1.435;1.922;1.371;1;2.983;2.222;0.804;2.024;0.727;0.973;0.996;0.331;1.857;0.486;1.3977;14.667;4.4139;3.175;0.305;3.325;1.327;1.074;1.33;4.049;2.449;-0.004;-0.409;0.032;-0.069;0.79…
669;c1ccc(cc1)C(Cl)Cl;INA;0;0;0;10.735;0.717;0.784;1.103;0;0;0;0;2;2;2;46.7;0;0;0;0;1;0.667;0;1;1;1;0;0;0;0;0;0;0;0;0;0.667;0;0;0;0;0;1.871;1.742;1.17;0.667;0.667;239;0.066;1.73;1.457;0.028;-0.014;1.187;0;0.216;0.15;0.104;0.692;0.074;0.042;1.429;2.197;1.436;0.667;1.764;2.226;0.829;2.477;1.358;0.957;0.998;0.304;2;0;1.1929;78.667;8.4791;3.784;0.265;3.981;1.706;1.307;1.477;4.389;12.258;0;0.024;0.105…
670;OCCCCCCCC;INA;0;0;0;4.824;0.498;0.567;1.146;0.231;0;1;0;0;1;0;29.6;0;3.7;0;0;0;0;0;0;0;0;0;0;0;0;0;0;0;0;0;0;0;0;0;0;0;2.646;1.636;1.509;1;1.136;120;0.05;1.133;2.423;0.068;-0.01;2.281;0;0.285;0.206;0.151;0.711;0.178;0.126;1.086;2.281;0.764;1;1.46;1.607;0.823;3.669;2.14;0.981;0.998;0.335;2;0;2.5951;36;8;2.865;0.342;2.936;1.224;1.179;1.223;4.663;9.584;-0.087;-0.256;0.003;0.004;0.004;0.005;0.006…
671;O=C(OCCC(C)C)CCC;INA;0;0;0;5.458;0.523;0.578;1.143;0.214;0;2;0;0;2;0;31;0;6.9;0;0;0;0;0;0;0;0;0;0;0;0;0;0;0;0;0;0;0;0;0;0;0;3.317;1.535;1.296;1;1.124;194;0.042;1.729;3.802;0.021;-0.004;2.187;0;0.251;0.189;0.114;0.702;0.086;0.051;1.217;3.096;1.495;0.909;1.684;2.037;0.785;3.641;1.467;0.939;0.997;0.294;2;0;3.0996;55;10;3.035;0.312;3.368;1.231;1.208;1.227;4.972;13.379;-0.018;0.014;-0.079;0.079;-0…
672;O=C(OC1OC(OC(C)C1)C)C;INA;0;0;0;6.701;0.559;0.583;1.144;0.077;0;4;0;0;4;0;30.8;0;15.4;0;0;1;0.5;0;1;1;1;0;0;0;0;0;0;0;0;0;0;0;0;0;0;0;2.345;1.636;1.014;1;0.833;510;0.076;1.985;3.582;0.008;0.002;1.425;0;0.193;0.142;0.082;0.631;0.058;0.029;1.42;2.522;1.585;1;1.456;2.42;0.867;3.281;0.933;0.929;0.997;0.266;2;0;1.3876;124.9;10.1247;3.255;0.288;3.477;1.24;1.206;1.235;5.105;12.979;0.062;0.18;-0.297;…
673;O=NN(CCC)CCC;INA;0;0;0;5.662;0.518;0.567;1.161;0.227;2;1;0;0;3;0;26.1;8.7;4.3;0;0;0;0;0;0;0;0;0;0;0;0;0;0;0;0;0;0;0;0;0;0;0;2.828;1.543;1.286;1;0.815;102;0.057;0.711;2.961;0.034;-0.013;1.891;0;0.246;0.196;0.174;0.681;0.101;0.076;1.445;2.503;1.352;0.667;2.272;1.945;0.639;3.079;1.631;0.966;0.994;0.335;2;0;3.1753;36;8;3.017;0.321;3.318;1.317;1.187;1.318;4.668;10.547;0.013;-0.037;0.077;-0.073;-0.…
674;OCCOCCCC;INA;0;0;0;5.373;0.505;0.556;1.151;0.238;0;2;0;0;2;0;27.3;0;9.1;0;0;0;0;0;0;0;0;0;0;0;0;0;0;0;0;0;0;0;0;0;0;0;2.449;1.6;1.329;0.75;1;84;0.047;1.357;2.241;0.054;0.023;2;0;0.291;0.213;0.16;0.674;0.103;0.073;1.241;2;0.811;1;1.574;1.966;0.85;3.219;1.285;0.979;0.998;0.343;2;0;2.5301;28;7;2.888;0.339;2.997;1.238;1.151;1.237;4.632;7.274;-0.048;-0.232;0.008;0.015;-0.063;-0.094;0.045;-0.038;-0…
675;O=[N+]([O-])c1ccccc1C;INA;0;0;0;8.068;0.649;0.659;1.127;0.059;1;2;0;0;3;0;41.2;5.9;11.8;0;0;1;0.6;0;1;1;1;0;0;0;0;0;0;0;0;0;0.6;0;0;0;0;0;2;1.667;0.875;0.667;0.6;314;0.062;2.38;3.227;0.011;0.009;1.185;0;0.202;0.146;0.096;0.557;0.048;0.027;1.658;2.722;1.571;0.8;1.869;2.749;0.903;2.43;0.986;0.943;0.996;0.291;2;0;1.2456;96.333;9.3487;3.585;0.265;3.854;1.542;1.299;1.537;4.751;7.842;0.051;0.143;-0…
676;O=C(O)c2cc(cnc2(C1=NC(C(=O)N1)(C)C(C)C))CC;INA;0;0;0;7.234;0.611;0.637;1.136;0.098;3;3;0;0;6;0;37.5;7.5;7.5;0;0;2;0.524;0;1;2;1;0;0;1;0;0;0;0;0;0;0.273;57.919;0;0;0;0;3.536;1.669;0.945;1;1.17;3754;0.094;2.747;5.125;0;0;1.139;2.398;0.18;0.108;0.069;0.6;0.04;0.02;1.601;4.107;1.782;0.952;1.015;3.557;0.864;3.721;1.175;0.932;0.996;0.288;1.986;0.067;1.2433;381.181;12.8928;3.498;0.267;3.889;1.458;1.…
677;O=C(NC)N(c1nnc(C(C)(C)C)s1)C;INA;0;0;0;7.366;0.585;0.635;1.149;0.065;4;1;1;1;6;0;29;12.9;3.2;0;0;1;0.333;0;1;1;1;0;0;1;0;0;0;0;0;0;0.333;45.35;0;0;0;0;3.742;1.565;1.094;1;1.093;812;0.064;1.855;4.325;0.003;0;1.698;2.398;0.199;0.12;0.073;0.698;0.068;0.039;1.711;3.59;1.806;0.867;1.362;2.781;0.721;3.243;1.574;0.914;0.996;0.287;1.971;0.13;1.8179;151.625;10.6036;3.475;0.267;4.226;1.434;1.257;1.384;…
678;OCC(CO)(CBr)CBr;INA;0;0;0;13.787;0.613;0.694;1.136;0.111;0;2;0;2;4;2;26.3;0;10.5;0;0;0;0;0;0;0;0;0;0;0;0;0;0;0;0;0;0;0;0;0;0;0;3.162;1.44;1.809;1;0.593;88;0;1.639;2.757;0.024;-0.015;1.392;0;0.25;0.25;0;0.906;0.315;0;1.678;1.392;1.392;0.556;3.634;2.458;0.625;2.57;1.368;0.943;0.986;0.347;2;0;3.8247;36;8;4.203;0.269;6.874;2.199;1.186;1.251;4.806;135.129;-0.011;-0.162;0.022;-0.044;-0.15;0.298;0;0…
679;ON=C(C)CC;INA;0;0;0;5.809;0.523;0.567;1.158;0.071;1;1;0;0;2;0;26.7;6.7;6.7;0;0;0;0;0;0;0;0;0;0;0;0;0;0;0;0;0;0;0;0;0;0;0;2.236;1.385;1.191;1;0.556;31;0;0.894;1.923;0.072;0.081;1.459;0;0.348;0.289;0;0.684;0.071;0;1.472;1.918;1.459;1;3.135;2.307;0.737;2.435;0.767;0.936;0.994;0.353;2;0;2.7542;15;5;2.991;0.312;3.342;1.303;1.171;1.302;4.222;5.561;-0.075;0.081;-0.13;-0.489;0.229;0.649;0;0;-0.133;-0…
680;O=C1OC3(C(OC(=O)C(C)(C)CC)=C1c2ccc(cc2Cl)Cl)(CCCCC3);INA;0;0;0;8.066;0.635;0.675;1.12;0.094;0;4;0;2;6;2;41.2;0;7.8;0;0;3;0.593;0;1.062;2;0.667;0;0;1;0;0;0;0;0;0;0.207;76.972;0;0;0;0;4.123;1.761;1.046;0.833;1.166;9187;0.103;2.168;5.833;0;0;1.385;2.398;0.175;0.104;0.065;0.644;0.052;0.028;1.51;4.255;1.816;0.889;0.847;3.162;0.84;4.162;1.707;0.941;0.996;0.289;1.985;0.045;1.049;669.326;13.6612;3.61…
681;c1ccc(cc1)C(C)(C)C;INA;0;0;0;5.593;0.57;0.639;1.121;0.042;0;0;0;0;0;0;41.7;0;0;0;0;1;0.6;0;1;1;1;0;0;0;0;0;0;0;0;0;0.6;0;0;0;0;0;2.55;1.644;1.098;0.667;0.72;296;0.062;0.957;0.225;0.042;0.006;1.185;0;0.202;0.141;0.098;0.689;0.067;0.038;0.98;2.446;1.685;0.6;1.847;2.231;0.625;3.605;2.152;0.921;0.998;0.277;2;0;1.3455;91.333;8.8592;3.337;0.277;3.64;1.389;1.294;1.389;4.772;12.834;0;0.167;-0.384;0.0…
682;O=C(N(c1c(csc1C)C)C(C)COC)CCl;INA;0;0;0;7.881;0.606;0.665;1.129;0.114;1;2;1;2;5;1;34.3;2.9;5.7;0;0;1;0.294;0;1;1;1;0;0;1;0;0;0;0;0;0;0.294;53.517;0;0;0;0;3.674;1.619;1.21;0.75;0.858;985;0.102;1.749;4.974;0.002;0;1.978;2.398;0.185;0.118;0.082;0.717;0.075;0.05;1.698;3.455;1.58;1;1.596;3.087;0.872;3.431;0.829;0.944;0.994;0.309;1.982;0.089;2.0285;194.36;11.9038;3.527;0.271;4.184;1.473;1.273;1.385…
683;O=C(C=Cc1ccc(F)cc1)NC5CCC(CCN3CCc2ccc(cc2CC3)c4noc(n4)C)CC5;INA;0;0;0;6.982;0.616;0.653;1.13;0.092;4;2;0;0;7;1;41.7;5.6;2.8;0;0;6;0.757;0.071;1.071;4;0.8;0;0;1;1;0;0;0;1;0;0.415;113.458;0;0;207.567;0;3.606;2.037;0.981;1;2.955;78320;0.095;1.94;5.304;0;0;0.435;2.398;0.191;0.122;0.08;0.58;0.063;0.038;1.493;4.885;1.241;0.892;0.289;3.55;0.877;4.677;1.426;0.974;0.999;0.296;1.997;0.13;0.6113;1303.81…
684;n1nc(nnc1c2ccccc2Cl)c3ccccc3Cl;INA;0;0;0;10.827;0.761;0.787;1.112;0.067;4;0;0;2;6;2;50;14.3;0;0;0;3;0.9;0;1;3;1;0;0;0;0;0;0;0;0;0;0.818;0;0;0;0;0;1.732;2;0.898;0.833;1.48;5920;0.095;1.286;1.973;0;0;0.548;0;0.185;0.122;0.08;0.584;0.043;0.022;1.689;2.846;1.295;0.45;0.674;2.522;0.762;3.118;1.857;0.975;0.997;0.302;2;0;0.8173;417.835;11.5107;3.87;0.256;3.996;1.709;1.326;1.587;5.366;14.242;0.009;0.…
685;O=C(OCCCCCCC(C)C)CCCCC(=O)OCCCCCCC(C)C;INA;0;0;0;5.388;0.527;0.586;1.14;0.288;0;4;0;0;4;0;32.4;0;5.4;0;0;0;0;0;0;0;0;0;0;0;0;0;0;0;0;0;0;0;0;0;0;0;5.477;1.714;1.303;0.917;3.143;3284;0.055;1.808;4.667;0;0;3.468;0;0.244;0.17;0.119;0.682;0.118;0.076;1.181;3.664;1.287;0.464;1.021;1.924;0.693;5.029;2.873;0.958;0.999;0.3;2;0;3.3187;378;27;3.103;0.312;3.394;1.274;1.217;1.272;5.924;40.019;0.004;-0.06…
686;O=C(OCC#C)C(Oc2ccc(Oc1ncc(cc1(F))Cl)cc2)C;INA;0;0;0;9.453;0.697;0.701;1.122;0.184;1;4;0;1;7;2;45.9;2.7;10.8;2;0;2;0.5;0;1;2;1;0;0;0;0;0;0;0;0;0;0.48;0;0;0;0;0;3.674;1.8;0.867;1;2.042;5787;0.088;2.34;5.616;0;0;1.809;0;0.203;0.128;0.085;0.559;0.04;0.02;1.815;3.689;1.49;0.917;0.626;3.949;0.923;3.394;0.713;0.958;0.998;0.301;2;0;1.2119;437.443;12.4125;3.634;0.267;3.932;1.567;1.282;1.513;5.893;15.2…
687;O(OC(C)(C)C)C(C)(C)C;INA;0;0;0;5.224;0.506;0.563;1.148;0.111;0;2;0;0;2;0;28.6;0;7.1;0;0;0;0;0;0;0;0;0;0;0;0;0;0;0;0;0;0;0;0;0;0;0;3.742;1.333;1.192;0.667;0.72;127;0.069;1.465;1.594;0.028;0.007;1.371;0;0.232;0.125;0.125;0.782;0.042;0.042;1.198;1.371;1.371;0.3;2.422;1.43;0.297;3.609;3.377;0.841;0.999;0.232;2;0;3.563;45;9;2.994;0.285;3.425;1.057;1.192;1.053;5.191;14.229;0.027;0.405;-0.679;0.163;…
688;C(=NC)=S;INA;0;0;0;10.447;0.676;0.774;1.119;0;1;0;1;1;2;0;28.6;14.3;0;1;0;0;0;0;0;0;0;0;0;0;0;0;0;0;0;0;0;0;0;0;0;0;1.414;1.333;1.283;0.5;0.5;10;0;0.41;0.47;0.126;0.252;1;0;0.5;0;0;0.793;0;0;1.842;1;1;1;3.132;2.128;0.329;0.965;0.679;0.957;0.998;0.375;2;0;1.9747;6;3;3.475;0.29;3.844;1.626;1.304;1.49;2.762;4.244;0.001;0.286;-0.024;-1.899;0;0;0;0;-0.216;0.493;-0.417;-1.493;0;0;0;0;-0.042;-0.141;…
689;O=C2N(C(=O)C3C1C=CC(C1)C23)CC(CC)CCCC;INA;0;0;0;6.121;0.573;0.623;1.131;0.128;1;2;0;0;3;0;37.8;2.2;4.4;0;0;6;0.5;0.6;1.5;1;0.333;0;0;3;0;1;1;0;0;0;0;121.04;73.936;0;0;0;3.391;1.875;1.119;1;1.1;6376;0.112;1.549;5.584;0.002;0;1.877;3.434;0.165;0.1;0.063;0.627;0.064;0.036;1.323;3.822;1.522;0.75;0.789;2.522;0.848;4.169;1.661;0.967;0.996;0.304;1.982;0.217;0.78;463.615;12.9343;3.423;0.282;3.803;1.4…
690;O=C1OC(CC1)CCCCCCC;INA;0;0;0;5.585;0.536;0.592;1.139;0.182;0;2;0;0;2;0;33.3;0;6.1;0;0;1;0.385;0;1;1;1;0;0;1;0;0;0;0;0;0;0;39.656;0;0;0;0;2.646;1.814;1.274;1;1.266;632;0.064;1.668;3.766;0.019;-0.001;2.408;2.398;0.22;0.146;0.107;0.658;0.098;0.068;1.211;3.547;1.198;1;0.9;1.83;0.851;3.833;2.062;0.973;0.998;0.311;1.982;0.13;1.4479;113.227;9.1524;3.156;0.31;3.472;1.32;1.223;1.32;5.11;15.05;0.024;-0…
691;O=C(c1ccccc1)C;INA;0;0;0;7.068;0.637;0.676;1.11;0.059;0;1;0;0;1;0;47.1;0;5.9;0;0;1;0.667;0;1;1;1;0;0;0;0;0;0;0;0;0;0.667;0;0;0;0;0;1.871;1.742;0.955;0.667;0.667;239;0.066;1.546;3.645;0.028;-0.014;1.187;0;0.216;0.15;0.104;0.588;0.056;0.032;1.264;2.197;1.436;0.778;1.764;2.442;0.816;2.824;1.36;0.957;0.998;0.304;2;0;1.1929;78.667;8.4791;3.479;0.276;3.652;1.547;1.303;1.545;4.679;6.001;0;0.032;-0.1…
692;OCCOC;INA;0;0;0;5.855;0.503;0.535;1.16;0.167;0;2;0;0;2;0;23.1;0;15.4;0;0;0;0;0;0;0;0;0;0;0;0;0;0;0;0;0;0;0;0;0;0;0;1.732;1.429;1.135;1;0.64;20;0;1.378;1.941;0.098;-0.142;1.522;0;0.354;0.354;0;0.654;0.091;0;1.335;1.522;0.971;1;2.34;2.035;0.741;2.366;0.981;0.966;0.996;0.341;2;0;2.1906;10;4;2.815;0.344;2.919;1.172;1.116;1.168;4.094;3.109;-0.07;-0.273;-0.134;0.089;-0.093;0.601;0;0;-0.269;-0.104;-…
693;O=C(OC(C(=O)OCC=C)(C)C)c1cc(ccc1Cl)N2C(=O)C=C(N(C2(=O))C)C(F)(F)F;INA;0;0;0;9.497;0.672;0.66;1.147;0.157;2;6;0;1;12;4;40;4;12;0;0;2;0.375;0;1;2;1;0;0;0;0;0;0;0;0;0;0.182;0;0;0;0;0;5.099;1.613;0.845;1;1.891;11683;0.091;6.174;5.611;0;0;1.874;0;0.181;0.114;0.071;0.56;0.037;0.019;1.969;4.242;1.805;0.875;0.785;4.06;0.89;3.675;0.715;0.919;0.995;0.282;2;0;1.4274;779.774;16.5862;3.594;0.26;3.983;1.49…
694;O=C(OCCCCCC)CC(OC(=O)CCC)(C(=O)OCCCCCC)CC(=O)OCCCCCC;INA;0;0;0;5.986;0.545;0.589;1.14;0.318;0;8;0;0;8;0;32.6;0;9.3;0;0;0;0;0;0;0;0;0;0;0;0;0;0;0;0;0;0;0;0;0;0;0;6.403;1.708;1.204;1;2.093;4530;0.08;3.349;6.224;0;0;3.163;0;0.21;0.137;0.089;0.644;0.068;0.036;1.301;4.538;1.391;0.722;1.939;2.103;0.717;5.126;2.948;0.964;0.997;0.307;2;0;5.4177;630;35;3.188;0.304;3.674;1.312;1.21;1.309;6.267;52.849;0…
695;O=C(Nc1nc(OC)cc(n1)OC)NS(=O)(=O)c2ncccc2(OCC(F)(F)F);INA;0;0;0;10.172;0.672;0.646;1.167;0.159;5;6;1;1;15;3;32.6;11.6;14;0;0;2;0.414;0;1;2;1;0;0;0;0;0;0;0;0;0;0.4;0;0;0;0;0;4.848;1.706;0.898;1;1.738;8538;0.091;5.954;5.338;0;0;1.354;0;0.186;0.122;0.079;0.54;0.046;0.025;2.206;4.185;1.768;0.759;0.73;4.054;0.862;3.22;0.861;0.934;0.997;0.283;2;0;1.2838;645.883;15.3782;3.637;0.26;4.716;1.453;1.214;1…
697;O=C(NC1c2cc(ccc2(OC(C)(C)C1(O)))C(=O)C)c3ccc(F)cc3;INA;0;0;0;7.77;0.642;0.66;1.127;0.062;1;4;0;0;6;1;43.5;2.2;8.7;0;0;4;0.615;0.125;1.125;2;0.667;0;0;0;0;0;0;1;0;0;0.429;0;0;113.332;0;0;3.674;1.763;0.886;1;1.269;11736;0.102;2.374;5.557;0;0;0.871;0;0.181;0.108;0.068;0.567;0.044;0.023;1.591;4.008;1.75;0.885;0.739;3.711;0.881;3.932;1.058;0.937;0.997;0.282;2;0;0.8194;780.18;15.5705;3.582;0.263;3.…
698;O=C1CCC3(C)(C(C1)CCC2C4CCC(O)C4(C)(CCC23));INA;0;0;0;5.696;0.556;0.614;1.13;0;0;2;0;0;2;0;37.3;0;3.9;0;0;10;0.81;0.353;1.353;1;0.25;0;0;1;0;0;1;2;0;0;0;28.728;46.808;102.038;0;0;3;1.909;1.143;1;1.261;16523;0.11;1.401;4.864;0.004;0;0.665;2.398;0.162;0.098;0.062;0.648;0.089;0.054;1.164;4.297;1.819;1;0.828;2.25;0.905;4.508;1.898;0.948;0.996;0.286;1.987;0.067;0.4126;1082.485;21.3509;3.413;0.278;3…
699;O=C(OC(C(=O)OCCCC)(CC(=O)OCCCC)CC(=O)OCCCC)C;INA;0;0;0;6.493;0.559;0.59;1.141;0.311;0;8;0;0;8;0;32.3;0;12.9;0;0;0;0;0;0;0;0;0;0;0;0;0;0;0;0;0;0;0;0;0;0;0;5.745;1.639;1.11;1;1.577;2162;0.091;3.341;5.691;0;0;2.798;0;0.2;0.131;0.087;0.627;0.051;0.027;1.383;4.066;1.572;0.714;2.161;2.341;0.696;4.571;2.187;0.95;0.997;0.299;2;0;5.2835;378;27;3.224;0.297;3.673;1.31;1.202;1.307;6.049;37.732;0.025;0.09…
700;O=C(Nc1ccc(O)cc1)C;INA;0;0;0;7.559;0.628;0.648;1.129;0.05;1;2;0;0;3;0;40;5;10;0;0;1;0.545;0;1;1;1;0;0;0;0;0;0;0;0;0;0.545;0;0;0;0;0;2.236;1.692;0.886;0.75;1.041;409;0.081;1.782;3.524;0.008;-0.005;1.455;0;0.21;0.139;0.097;0.56;0.047;0.025;1.595;2.664;1.539;0.818;1.351;3.284;0.852;2.726;0.838;0.942;0.998;0.291;2;0;1.3413;104.933;9.2029;3.459;0.274;3.663;1.444;1.271;1.441;4.988;8.185;-0.042;0.1;…
701;O=C(NC(c1ccccc1)CC)c4cc(F)ccc4(NS(=O)(=O)c3cccc2cccnc23);INA;0;0;0;8.429;0.674;0.701;1.119;0.121;3;3;1;1;8;1;45.5;5.5;5.5;0;0;5;0.667;0.091;1.091;3;0.75;0;0;0;0;0;0;1;0;0;0.639;0;0;147.74;0;0;4.301;1.913;0.991;0.875;1.739;27948;0.109;5.027;6.199;0;0;0.718;0;0.178;0.115;0.076;0.565;0.056;0.031;1.714;4.62;1.554;0.879;0.534;3.583;0.947;4.068;1.252;0.963;0.997;0.299;2;0;0.7574;1102.685;14.5944;3.…
702;O=P(Oc1nc(nc(c1)C)C(C)C)(OCC)OCC;INA;0;0;0;7.208;0.577;0.628;1.143;0.175;2;4;0;1;7;0;30;5;10;0;0;1;0.316;0;1;1;1;0;0;0;0;0;0;0;0;0;0.316;0;0;0;0;0;3.937;1.64;1.232;0.8;1.069;1574;0.086;4.407;5.248;0.001;0;1.958;0;0.19;0.132;0.081;0.681;0.07;0.038;1.69;3.827;1.747;0.789;1.266;2.811;0.757;3.631;1.594;0.937;0.996;0.283;2;0;1.8594;257.056;13.3875;3.435;0.274;4.425;1.346;1.233;1.338;5.44;28.366;0.…
703;O=C(Nc1c(F)cc(F)cc1(F))N(Cc2ccccc2)Cc5oc3ccc(cc3c5(c4ccc(cc4)Cl))C;INA;0;0;0;8.916;0.696;0.712;1.123;0.094;2;2;0;1;8;4;50;3.3;3.3;0;0;6;0.711;0.074;1.074;4;0.8;0;0;1;0;0;1;0;0;0;0.667;88.231;171.76;0;0;0;3.873;1.932;0.87;0.875;1.471;40622;0.108;2.878;6.401;0;0;0.559;2.398;0.177;0.112;0.071;0.553;0.042;0.023;1.672;4.774;1.462;0.816;0.49;3.544;0.908;4.234;1.472;0.962;0.998;0.291;1.995;0.06;0.71…
704;OCCCCCCCCCCCC;INA;0;0;0;4.779;0.502;0.573;1.144;0.263;0;1;0;0;1;0;30.8;0;2.6;0;0;0;0;0;0;0;0;0;0;0;0;0;0;0;0;0;0;0;0;0;0;0;3.317;1.733;1.506;1;1.633;364;0.054;1.128;2.566;0.031;-0.001;2.777;0;0.271;0.193;0.138;0.71;0.178;0.126;1.049;2.777;0.619;0.923;1.193;1.457;0.681;4.237;3.005;0.987;0.999;0.331;2;0;2.7581;78;12;2.913;0.339;2.971;1.241;1.189;1.241;5.043;15.562;-0.062;-0.255;0.001;0.002;0.00…
705;O=C(N(C)C)C1N(CC(O)C1)C3(C(=O)N(c2ccc(cc23)Cl)S(=O)(=O)c4ccc(OC)cc4(OC))(c5ccccc5(OC));INA;0;0;0;8.402;0.649;0.674;1.123;0.101;3;8;1;2;13;1;40;4;10.7;0;0;6;0.605;0.077;1.077;4;0.8;0;0;2;0;0;1;0;0;0;0.383;199.237;170.668;0;0;0;4.95;1.792;0.968;1;1.48;55907;0.133;5.559;8.173;0;0;1.074;3.045;0.158;0.094;0.057;0.601;0.049;0.027;1.749;5.287;1.769;0.907;0.665;3.79;0.889;4.479;1.344;0.95;0.995;0.295…
706;O=C3NC(=Nc1c3(nn(c1CC)Cc2ncccc2))c4cc(ccc4(OCCC))S(=O)(=O)N5CCN(CC)CC5;INA;0;0;0;7.544;0.621;0.656;1.134;0.127;7;4;1;1;12;0;37.3;9.3;5.3;0;0;6;0.675;0.074;1.074;4;0.8;0;0;1;0;0;1;0;0;0;0.386;95.083;167.883;0;0;0;4.243;1.928;1.035;0.9;1.98;79801;0.107;4.666;6.603;0;0;1.09;2.398;0.175;0.109;0.068;0.599;0.056;0.03;1.672;4.922;1.553;0.925;0.452;3.803;0.901;4.557;1.217;0.967;0.997;0.301;1.995;0.06…
707;O=C(OCCCCCCCC(C)C)CCCCC(=O)OCCCCCCCC(C)C;INA;0;0;0;5.334;0.525;0.586;1.14;0.291;0;4;0;0;4;0;32.5;0;5;0;0;0;0;0;0;0;0;0;0;0;0;0;0;0;0;0;0;0;0;0;0;0;5.657;1.731;1.317;0.923;3.413;4067;0.055;1.805;4.716;0;0;3.59;0;0.245;0.171;0.119;0.684;0.122;0.08;1.167;3.774;1.242;0.467;0.984;1.878;0.686;5.155;3.07;0.961;0.999;0.304;2;0;3.3088;435;29;3.1;0.313;3.394;1.281;1.215;1.279;5.987;43.042;0.003;-0.079;…
708;O=C(OCC)CCC(=O)OCC;INA;0;0;0;6.701;0.559;0.583;1.144;0.28;0;4;0;0;4;0;30.8;0;15.4;0;0;0;0;0;0;0;0;0;0;0;0;0;0;0;0;0;0;0;0;0;0;0;3.464;1.565;1.095;0.8;1;244;0.052;2.023;3.722;0.005;0.003;2.252;0;0.247;0.184;0.118;0.622;0.067;0.037;1.42;2.585;1.459;0.5;1.72;2.189;0.644;3.281;1.673;0.95;0.996;0.312;2;0;3.2674;66;11;3.158;0.304;3.435;1.329;1.195;1.326;5.074;10.17;0.014;0.087;-0.014;-0.457;-0.091;…
709;N#CC(Br)Br;INA;0;0;0;33.14;0.933;1.079;1.099;0;1;0;0;2;3;2;33.3;16.7;0;1;0;0;0;0;0;0;0;0;0;0;0;0;0;0;0;0;0;0;0;0;0;0;2;1.304;2.085;0.5;0.48;18;0;1.519;1.8;0.078;-0.157;0.971;0;0.408;0;0;1.09;0;0;1.918;1.922;1.371;0.8;3.916;2.252;0;0.667;0.333;0.908;0.997;0.315;2;0;2.5395;10;4;5.31;0.224;7.065;2.851;1.371;1.462;3.689;0;-0.08;-0.22;-0.352;0;0;0;0;0;-0.007;-0.415;-0.02;0;0;0;0;0;-0.12;-0.426;0.1…
710;O=C(N)C(=C)C;INA;0;0;0;6.548;0.563;0.596;1.15;0.083;1;1;0;0;2;0;30.8;7.7;7.7;0;0;0;0;0;0;0;0;0;0;0;0;0;0;0;0;0;0;0;0;0;0;0;2.449;1.286;0.958;0.5;0.444;29;0;2.102;2.822;0.045;0.096;0.918;0;0.333;0;0;0.615;0;0;1.573;0.918;0.918;1;3.971;3.027;0.664;2.127;0.673;0.881;0.998;0.278;2;0;2.9935;15;5;3.163;0.283;3.498;1.331;1.248;1.336;4.55;5.361;-0.118;0.293;-0.426;-0.55;0.832;0;0;0;-0.034;0.143;-0.67…
711;O=C(OOC(C)(C)C)c1ccccc1;INA;0;0;0;6.937;0.601;0.632;1.126;0.143;0;3;0;0;3;0;39.3;0;10.7;0;0;1;0.429;0;1;1;1;0;0;0;0;0;0;0;0;0;0.429;0;0;0;0;0;3.391;1.663;0.951;1;1.143;698;0.073;2.138;4.344;0.004;0.001;1.876;0;0.211;0.137;0.098;0.615;0.041;0.022;1.375;2.896;1.689;0.714;1.172;2.789;0.693;3.433;1.845;0.927;0.998;0.285;2;0;1.5973;144.448;10.1183;3.391;0.275;3.678;1.416;1.252;1.414;5.34;16.974;0.…
712;O=[N+]([O-])c1cc(c(N)c(c1)Cl)Cl;INA;0;0;0;12.939;0.761;0.76;1.133;0.062;2;2;0;2;6;2;37.5;12.5;12.5;0;0;1;0.5;0;1;1;1;0;0;0;0;0;0;0;0;0;0.5;0;0;0;0;0;2.236;1.565;0.917;0.5;0.694;494;0.082;2.586;3.264;0.002;0.003;1.124;0;0.204;0.123;0.083;0.605;0.055;0.025;2.156;2.585;1.483;0.667;1.705;3.125;0.812;1.844;0.75;0.92;0.996;0.288;2;0;1.4344;130.433;10.4989;3.864;0.246;4.079;1.622;1.297;1.474;5.168;1…
713;[O-][N+](C)(C)CCCCCCCCCC;INA;0;0;0;4.912;0.502;0.57;1.149;0.225;1;1;0;0;2;0;29.3;2.4;2.4;0;0;0;0;0;0;0;0;0;0;0;0;0;0;0;0;0;0;0;0;0;0;0;3.873;1.6;1.442;0.833;1.592;424;0.046;1.629;4.215;0.017;0;2.522;0;0.253;0.179;0.127;0.732;0.168;0.118;1.177;2.896;1.198;0.929;1.29;1.592;0.735;4.181;2.531;0.937;0.999;0.294;2;0;2.9945;91;13;2.961;0.319;3.355;1.188;1.195;1.186;5.36;18.174;0;-0.077;-0.186;0.045;…
714;O=C(OCC2OC(OC1(OC(COC(=O)C)C(OC(=O)C)C1(OC(=O)C))(COC(=O)C))C(OC(=O)C)C(OC(=O)C)C2(OC(=O)C))C;INA;0;0;0;7.984;0.607;0.601;1.14;0.244;0;19;0;0;19;0;32.9;0;22.4;0;0;2;0.234;0;1;2;1;0;0;1;0;0;0;0;0;0;0;155.503;0;0;0;0;6.557;1.644;0.883;1;1.482;25454;0.127;3.73;5.33;0;0;1.77;2.398;0.166;0.1;0.067;0.574;0.041;0.022;1.53;5.172;1.697;1;1.007;2.591;0.704;4.879;2.851;0.93;0.998;0.275;1.995;0.045;1.934…
715;O=C1N(N=C(N1C(F)F)C)c2cc(NS(=O)(=O)C)c(cc2Cl)Cl;INA;0;0;0;11.734;0.711;0.71;1.157;0.088;4;3;1;3;12;4;33.3;12.1;9.1;0;0;2;0.478;0;1;2;1;0;0;1;0;0;0;0;0;0;0.25;65.211;0;0;0;0;3.742;1.614;1.074;1;1.217;4746;0.096;4.565;5.018;0;0;1.229;2.398;0.17;0.113;0.069;0.611;0.049;0.027;2.377;4.143;1.695;0.913;0.97;4.025;0.919;2.668;0.591;0.914;0.996;0.266;1.989;0.06;1.2875;444.521;13.6724;3.812;0.246;4.688…
716;O=C(OCC(CC)CCCC)c1ccc(cc1)C(=O)OCC(CC)CCCC;INA;0;0;0;5.918;0.559;0.61;1.132;0.242;0;4;0;0;4;0;36.4;0;6.1;0;0;1;0.214;0;1;1;1;0;0;0;0;0;0;0;0;0;0.214;0;0;0;0;0;5;1.75;1.178;0.9;2.5;5086;0.079;2;5.236;0;0;2.681;0;0.214;0.139;0.091;0.649;0.074;0.042;1.234;3.468;1.414;0.464;0.789;2.514;0.717;4.81;2.5;0.968;0.996;0.319;2;0;1.999;463.124;16.5382;3.271;0.297;3.757;1.404;1.232;1.403;5.902;41.002;0.02…
717;CCCCCCCCCC;INA;0;0;0;4.447;0.494;0.574;1.143;0.226;0;0;0;0;0;0;31.3;0;0;0;0;0;0;0;0;0;0;0;0;0;0;0;0;0;0;0;0;0;0;0;0;0;2.828;1.667;1.638;0.8;1.2;165;0.051;0.131;0.27;0.094;0.005;2.322;0;0.28;0.201;0.146;0.766;0.201;0.146;0.896;2.322;0.722;0.5;1.372;1.122;0.591;4.104;3.094;0.983;0.998;0.338;2;0;2.6476;45;9;2.847;0.344;2.938;1.24;1.202;1.24;4.712;10.735;-0.071;-0.234;-0.005;-0.006;-0.007;-0.009;…
718;O=C1NC(=O)N(C=C1C)C2OC(C=C2)CO;INA;0;0;0;8.009;0.626;0.63;1.14;0.069;2;4;0;0;6;0;35.7;7.1;14.3;0;0;2;0.687;0;1;2;1;0;0;1;0;0;0;0;0;0;0;41.692;0;0;0;0;2;1.778;0.862;0.8;0.953;1896;0.095;2.191;4.505;0.001;0;1;2.398;0.189;0.116;0.075;0.545;0.04;0.021;1.727;3.625;1.561;1;1.041;3.793;0.95;3.08;0.313;0.952;0.996;0.299;1.982;0.13;1.0697;244.215;11.0435;3.499;0.273;3.736;1.457;1.249;1.462;5.523;16.39…
720;O=C(O)c2cc3ccccc3(nc2(C1=NC(C(=O)N1)(C)C(C)C));INA;0;0;0;7.784;0.647;0.668;1.126;0.071;3;3;0;0;6;0;42.5;7.5;7.5;0;0;4;0.652;0.133;1.133;2;0.667;0;0;1;0;0;0;1;0;0;0.44;54.726;0;98.537;0;0;3.464;1.781;0.885;1;1.115;9016;0.101;2.77;5.265;0;0;1.009;2.398;0.174;0.106;0.066;0.571;0.038;0.019;1.61;4.35;1.762;0.957;0.828;3.742;0.895;3.712;1.103;0.941;0.997;0.284;1.989;0.067;0.7825;639.935;14.7823;3.6…
721;O=C(OCN1C(=O)C2=C(C1(=O))CCCC2)C3C(C=C(C)C)C3(C)(C);INA;0;0;0;6.764;0.596;0.632;1.129;0.098;1;4;0;0;5;0;38.8;2;8.2;0;0;4;0.5;0.167;1.167;2;0.667;1;0;1;0;0;1;0;0;0;0;54.284;105.814;0;0;0;3.937;1.745;0.998;1;1.354;9133;0.103;1.993;5.383;0;0;1.092;4.394;0.167;0.108;0.072;0.619;0.054;0.034;1.435;3.72;1.759;0.708;0.631;2.986;0.771;4.18;1.327;0.937;0.995;0.281;1.948;0.288;0.8744;550.923;12.609;3.48…
722;O=C(O)C(=O)N(c1c(cccc1CC)C)C(C)COC;INA;0;0;0;6.814;0.589;0.62;1.134;0.146;1;4;0;0;5;0;36.6;2.4;9.8;0;0;1;0.3;0;1;1;1;0;0;0;0;0;0;0;0;0;0.3;0;0;0;0;0;4.062;1.622;0.986;1;0.9;1617;0.112;3.127;5.051;0;0;1.921;0;0.185;0.115;0.076;0.617;0.052;0.029;1.483;3.622;1.581;0.95;1.581;3.284;0.895;3.874;0.873;0.943;0.994;0.303;2;0;2.0056;293.495;14.4696;3.379;0.279;3.811;1.419;1.25;1.416;5.77;24.727;0.012;…
723;O(C)CCOCCOCCOC;INA;0;0;0;5.942;0.52;0.556;1.152;0.31;0;4;0;0;4;0;26.7;0;13.3;0;0;0;0;0;0;0;0;0;0;0;0;0;0;0;0;0;0;0;0;0;0;0;3.162;1.714;1.104;0.833;1.5;286;0.053;0.882;1.663;0.012;0.002;2.585;0;0.273;0.195;0.14;0.656;0.076;0.047;1.338;2.585;0.65;0.5;1.242;1.555;0.596;3.569;2.668;0.986;0.999;0.334;2;0;2.7272;66;11;2.987;0.329;3.079;1.251;1.152;1.249;4.911;11.816;0.055;-0.227;-0.164;0.072;0.047;…
724;O=C(Nc1nccnc1)C(c2ccc(c(c2)Cl)S(=O)(=O)C)CC3CCCC3;INA;0;0;0;8.326;0.643;0.684;1.125;0.118;3;3;1;2;8;1;38.8;6.1;6.1;0;0;3;0.63;0;1;3;1;0;0;1;0;0;0;0;0;0;0.414;88.711;0;0;0;0;4.062;1.851;1.156;1;1.421;6717;0.081;4.335;5.954;0;0;0.803;2.398;0.183;0.123;0.076;0.616;0.078;0.038;1.771;4.282;1.623;0.889;0.674;3.59;0.895;3.843;1.132;0.951;0.998;0.283;1.995;0.189;1.1431;572.263;11.4974;3.69;0.263;4.72…
725;Oc1nc(O)nc(O)n1;INA;0;0;0;10.758;0.684;0.615;1.177;0;3;3;0;0;6;0;25;25;25;0;0;1;0.667;0;1;1;1;0;0;0;0;0;0;0;0;0;0.667;0;0;0;0;0;1.225;1.636;0.671;0.333;0.444;243;0.058;2.375;2.412;0.006;-0.02;0.881;0;0.201;0.157;0.082;0.465;0.023;0.011;2;1.585;1.585;0.333;1.903;2;0.558;1.585;1.585;0.929;0.996;0.268;2;0;1.1668;83.5;9.0029;3.539;0.264;3.79;1.367;1.199;1.363;4.543;1.434;-0.27;0.202;-0.274;0.149;…
726;c1ccc(cc1)C(C)CC;INA;0;0;0;5.593;0.57;0.639;1.121;0.083;0;0;0;0;0;0;41.7;0;0;0;0;1;0.6;0;1;1;1;0;0;0;0;0;0;0;0;0;0.6;0;0;0;0;0;2.121;1.765;1.168;1;0.76;308;0.07;0.624;0.259;0.047;0.006;1.461;0;0.221;0.145;0.101;0.667;0.073;0.042;0.98;2.646;1.371;0.8;1.608;2.345;0.823;3.605;1.495;0.969;0.996;0.327;2;0;1.2918;90.467;8.7761;3.317;0.291;3.586;1.497;1.284;1.497;4.633;10.707;0;-0.029;-0.035;-0.213;…
727;O=C(c1ccccc1)C2CCCCC2;INA;0;0;0;6.276;0.598;0.652;1.118;0.065;0;1;0;0;1;0;43.3;0;3.3;0;0;2;0.857;0;1;2;1;0;0;0;0;0;0;0;0;0;0.4;0;0;0;0;0;2;2;1.094;1;0.959;1269;0.091;1.315;5;0.013;0.001;0.544;0;0.199;0.132;0.089;0.601;0.079;0.05;1.17;2.379;1.095;0.714;1.026;2.477;0.796;3.737;1.945;0.982;0.998;0.317;2;0;0.9807;200.41;10.1081;3.444;0.287;3.676;1.535;1.267;1.535;5.216;16.85;0.033;-0.102;0.045;0.…
728;O=C(NC1CCCCC1)N3C(=O)SC(c2ccc(cc2)Cl)C3C;INA;0;0;0;8.021;0.631;0.683;1.123;0.043;2;2;1;2;6;1;38.6;4.5;4.5;0;0;3;0.739;0;1;3;1;0;0;1;0;0;0;0;0;0;0.24;65.983;0;0;0;0;2.739;1.89;1.125;0.857;1.664;7069;0.097;1.918;5.525;0;0;0.636;2.398;0.181;0.119;0.075;0.639;0.077;0.045;1.693;3.882;1.478;0.826;0.671;3.286;0.855;3.766;1.335;0.962;0.997;0.293;1.986;0.06;0.9503;474.31;11.5267;3.619;0.271;4.01;1.522…
730;O=C(O)C(Oc1cccc(c1)Cl)C;INA;0;0;0;9.12;0.664;0.683;1.12;0.136;0;3;0;1;4;1;40.9;0;13.6;0;0;1;0.462;0;1;1;1;0;0;0;0;0;0;0;0;0;0.462;0;0;0;0;0;2.828;1.66;0.951;0.75;0.899;609;0.071;2.667;3.431;0.003;-0.001;1.662;0;0.216;0.135;0.089;0.599;0.051;0.027;1.65;3.547;1.577;1;1.288;3.369;0.952;2.81;0.58;0.937;0.998;0.285;2;0;1.4862;134.605;10.1099;3.57;0.269;3.882;1.507;1.267;1.42;5.281;10.893;-0.014;0.…
731;NC1CCCCC1;INA;0;0;0;4.96;0.509;0.579;1.149;0;1;0;0;0;1;0;30;5;0;0;0;1;0.857;0;1;1;1;0;0;0;0;0;0;0;0;0;0;0;0;0;0;0;0.707;1.826;1.35;0.333;0.408;131;0.062;0.797;1.635;0.146;-0.029;0.802;0;0.237;0.163;0.113;0.67;0.142;0.097;1.141;2.236;1.149;0.714;2.022;1.739;0.722;3.181;2.099;0.97;0.999;0.306;2;0;0.9696;56.333;7.8978;3.056;0.318;3.143;1.274;1.178;1.279;4.563;7.358;-0.027;-0.162;-0.149;-0.043;0.…
732;O2CN1COCC1(C2)CC;INA;0;0;0;6.227;0.548;0.586;1.148;0.042;1;2;0;0;3;0;30.4;4.3;8.7;0;0;3;0.8;0.25;1.25;1;0.5;0;0;2;0;1;0;0;0;0;0;33.605;0;0;0;0;2.121;1.967;1.031;1;0.6;590;0.065;1.014;1.852;0.045;0.006;0.997;3.045;0.175;0.119;0.084;0.63;0.059;0.035;1.491;2.722;1.357;0.7;1.991;2.171;0.724;3.033;1.25;0.975;0.994;0.302;1.893;0.189;0.7576;145.583;11.5086;3.31;0.291;3.554;1.322;1.207;1.311;4.738;16…
733;O=[N+]([O-])N=C(NC)NCc1cnc(Cl)s1;INA;0;0;0;10.857;0.678;0.694;1.157;0.217;5;2;1;2;9;1;26.1;21.7;8.7;0;0;1;0.333;0;1;1;1;0;0;1;0;0;0;0;0;0;0.333;47.627;0;0;0;0;3.317;1.698;1.012;0.8;1.084;816;0.07;2.779;3.091;0.001;0;2.198;2.398;0.208;0.14;0.102;0.62;0.074;0.045;2.214;3.507;1.53;0.933;1.055;3.758;0.916;2.31;0.468;0.948;0.997;0.299;1.986;0.13;1.7201;143.46;10.0178;3.722;0.262;4.287;1.543;1.265;…
734;O=C(NC(C#C)(C)C)c1cc(cc(c1)Cl)Cl;INA;0;0;0;9.487;0.687;0.731;1.114;0.074;1;1;0;2;4;2;44.4;3.7;3.7;2;0;1;0.375;0;1;1;1;0;0;0;0;0;0;0;0;0;0.375;0;0;0;0;0;3.536;1.587;1.005;1;1.062;992;0.077;1.965;4.8;0.001;0;1.781;0;0.202;0.131;0.082;0.655;0.057;0.028;1.678;3.078;1.805;0.75;1.31;3.606;0.801;3.077;1.047;0.917;0.996;0.277;2;0;1.7274;190.819;11.7127;3.675;0.257;4.01;1.608;1.322;1.443;5.393;21.023;…
735;O=C(C=C)NCNC(=O)C=C;INA;0;0;0;7.342;0.599;0.617;1.146;0.2;2;2;0;0;4;0;33.3;9.5;9.5;0;0;0;0;0;0;0;0;0;0;0;0;0;0;0;0;0;0;0;0;0;0;0;3.317;1.535;0.903;1;1.058;192;0.038;1.991;3.475;0.005;-0.005;2.187;0;0.279;0.175;0.115;0.554;0.052;0.027;1.684;2.55;1.495;0.545;1.706;2.987;0.74;2.708;1.143;0.946;0.996;0.326;2;0;3.1274;55;10;3.291;0.29;3.448;1.513;1.236;1.515;5.054;8.78;-0.038;-0.012;-0.024;-0.447;…
736;c1ccc(cc1)c3cc(c2ccccc2)[n+](n3C)C;INA;0;0;0;6.927;0.639;0.687;1.114;0.053;2;0;0;0;2;0;47.2;5.6;0;0;1;3;0.895;0;1;3;1;0;0;1;0;0;0;0;0;0;0.81;48.54;0;0;0;0;1.732;2;0.935;1;1.23;4520;0.106;0.443;0.241;0.002;0;0.565;2.398;0.181;0.113;0.074;0.595;0.048;0.026;1.254;2.88;1.324;0.421;0.81;2.403;0.68;3.916;2.363;0.976;0.997;0.306;1.976;0.06;0.8676;369.121;11.2089;3.667;0.265;3.963;1.596;1.331;1.595;5…
737;O=C(C)CC;INA;0;0;0;5.548;0.525;0.577;1.144;0.083;0;1;0;0;1;0;30.8;0;7.7;0;0;0;0;0;0;0;0;0;0;0;0;0;0;0;0;0;0;0;0;0;0;0;2;1.304;1.324;0.5;0.48;18;0;1.412;2.812;0.113;-0.133;0.971;0;0.408;0;0;0.723;0;0;1.239;1.922;1.371;1;3.916;1.854;0.607;2.462;0.885;0.908;0.997;0.315;2;0;2.5395;10;4;2.955;0.313;3.281;1.268;1.196;1.266;4.297;3.063;-0.103;0.098;-0.335;-0.383;0.607;0;0;0;-0.165;-0.055;-0.215;-0.2…
738;O=C(c1cccc(c1)C)N(CC)CC;INA;0;0;0;6.171;0.579;0.631;1.13;0.097;1;1;0;0;2;0;38.7;3.2;3.2;0;0;1;0.429;0;1;1;1;0;0;0;0;0;0;0;0;0;0.429;0;0;0;0;0;3;1.68;1.081;0.75;0.898;692;0.076;1.543;4.885;0.007;0.001;1.733;0;0.205;0.141;0.086;0.649;0.061;0.03;1.325;3.039;1.557;0.786;1.419;2.757;0.79;3.629;1.299;0.955;0.994;0.31;2;0;1.6354;151.671;10.6008;3.356;0.284;3.725;1.441;1.265;1.442;5.154;16.347;0.023;…
740;N(=Nc1ccccc1)c2ccccc2;INA;0;0;0;7.593;0.673;0.711;1.111;0.08;2;0;0;0;2;0;50;8.3;0;0;0;2;0.857;0;1;2;1;0;0;0;0;0;0;0;0;0;0.8;0;0;0;0;0;1.732;2.1;0.894;0.8;1.02;1390;0.084;0.795;1.101;0.006;0.001;0;0;0.211;0.143;0.097;0.548;0.046;0.025;1.325;2.236;0.592;0.357;0.797;1.65;0.636;3.26;2.53;0.993;0.999;0.316;2;0;0.9137;194.571;9.7827;3.622;0.274;3.683;1.65;1.318;1.65;4.891;8.482;0.053;-0.149;-0.028;…
741;O=P(OC)(OC)C(O)C(Cl)(Cl)Cl;INA;0;0;0;12.872;0.671;0.732;1.144;0.158;0;4;0;4;8;3;20;0;20;0;0;0;0;0;0;0;0;0;0;0;0;0;0;0;0;0;0;0;0;0;0;0;4.123;1.358;1.495;0.667;0.625;185;0.032;4.54;4.35;0.002;0.003;1.384;0;0.22;0.136;0.102;0.791;0.174;0.179;2.084;2.522;1.614;0.667;3.375;2.902;0.669;2.238;1.213;0.879;0.992;0.293;2;0;4.5274;66;11;3.758;0.248;4.485;1.497;1.196;1.264;5.591;14.455;0.043;0.379;-0.164…
742;O=C(O)COc1ccc(cc1C)Cl;INA;0;0;0;9.12;0.664;0.683;1.12;0.136;0;3;0;1;4;1;40.9;0;13.6;0;0;1;0.462;0;1;1;1;0;0;0;0;0;0;0;0;0;0.462;0;0;0;0;0;2.55;1.66;0.941;1;1.053;640;0.081;2.658;3.2;0.003;-0.001;1.662;0;0.207;0.135;0.087;0.603;0.057;0.027;1.65;3.239;1.577;1;1.268;3.499;0.931;2.81;0.523;0.937;0.997;0.283;2;0;1.4235;139.967;10.4358;3.57;0.269;3.904;1.5;1.268;1.403;5.207;10.791;-0.014;0.102;-0.2…
743;OC(C#CC(O)(C)CC(C)C)(C)CC(C)C;INA;0;0;0;5.39;0.53;0.591;1.138;0.098;0;2;0;0;2;0;33.3;0;4.8;2;0;0;0;0;0;0;0;0;0;0;0;0;0;0;0;0;0;0;0;0;0;0;4.69;1.433;1.206;0.8;1.062;484;0.05;2.255;3.998;0.003;0;2;0;0.2;0.155;0.095;0.716;0.098;0.036;1.166;2.5;1.75;0.437;2.038;2.117;0.6;4.227;2.549;0.88;0.997;0.249;2;0;4.1113;120;15;3.121;0.286;3.624;1.199;1.243;1.194;5.63;23.57;-0.06;0.215;-0.319;0.29;-0.402;-0…
744;O=C1c2ccccc2(NS(=O)(=O)N1C(C)C);INA;0;0;0;8.582;0.643;0.672;1.129;0.034;2;3;1;1;6;0;35.7;7.1;10.7;0;0;3;0.625;0.2;1.2;1;0.5;0;0;0;0;0;0;1;0;0;0.353;0;0;60.596;0;0;2.828;1.699;1.117;0.75;0.875;2212;0.094;4.668;4.981;0.001;0;1.024;0;0.165;0.117;0.066;0.611;0.066;0.034;1.843;3.078;1.823;0.875;1.345;3.391;0.855;2.964;1.054;0.929;0.995;0.271;2;0;0.8122;374.805;15.501;3.712;0.253;4.711;1.473;1.288;…
745;c1ccc(cc1)CCCCCCCCCCCC;INA;0;0;0;5.135;0.54;0.613;1.13;0.229;0;0;0;0;0;0;37.5;0;0;0;0;1;0.333;0;1;1;1;0;0;0;0;0;0;0;0;0;0.333;0;0;0;0;0;3.391;1.929;1.329;0.875;1.975;1594;0.068;0.239;0.284;0.01;0;3.012;0;0.235;0.162;0.112;0.676;0.117;0.075;0.954;3.503;0.614;0.833;0.644;1.99;0.725;4.631;2.824;0.992;0.999;0.322;2;0;1.4495;207.447;11.4512;3.176;0.313;3.553;1.388;1.255;1.388;5.268;21.496;0;-0.188…
746;OCCC(O)C;INA;0;0;0;5.634;0.504;0.545;1.156;0.133;0;2;0;0;2;0;25;0;12.5;0;0;0;0;0;0;0;0;0;0;0;0;0;0;0;0;0;0;0;0;0;0;0;2.236;1.385;1.236;1;0.667;32;0;1.685;2.392;0.066;0.084;1.459;0;0.289;0.289;0;0.648;0.093;0;1.299;1.918;1.459;1;2.636;2.25;0.801;2.701;0.672;0.923;0.996;0.294;2;0;2.6272;15;5;2.881;0.324;3.056;1.124;1.145;1.118;4.529;5.854;-0.14;-0.146;-0.189;0.144;-0.138;0.578;0;0;-0.07;-0.227;…
747;O=P(OC(C)C)(OC(C)C)C;INA;0;0;0;6.436;0.529;0.603;1.146;0.148;0;3;0;1;4;0;25;0;10.7;0;0;0;0;0;0;0;0;0;0;0;0;0;0;0;0;0;0;0;0;0;0;0;3.742;1.389;1.73;1;0.926;164;0.026;3.61;4.39;0.016;-0.004;1.686;0;0.192;0.176;0.083;0.793;0.182;0.075;1.454;2.187;1.686;0.545;2.548;1.897;0.541;3.353;2.206;0.879;0.996;0.243;2;0;3.7938;55;10;3.245;0.276;4.417;1.17;1.22;1.132;5.09;21.899;0.363;0.154;-0.167;-0.299;-0.…
749;O=C(O)c5ccc(Oc1ccc(cc1)CN4CCC2(C(=O)NC(C(=O)N2(CCCC))C(O)C3CCCCC3)CC4)cc5;INA;0;0;0;6.798;0.599;0.635;1.13;0.112;3;6;0;0;9;0;38.8;3.5;7.1;0;0;5;0.69;0;1.034;4;0.8;0;0;0;0;0;0;0;0;0;0.261;0;0;0;0;0;4.359;1.931;1.007;0.917;2.705;96578;0.105;2.642;6.816;0;0;0.995;0;0.179;0.113;0.072;0.583;0.06;0.035;1.468;4.869;1.522;0.81;0.344;3.444;0.87;4.942;1.742;0.967;0.997;0.3;2;0;0.7693;1449.264;12.6052;3…
750;O=C(Oc2cccc1c2(OC(C)(C)C1))N(C)SN(CCCC)CCCC;INA;0;0;0;6.562;0.574;0.628;1.134;0.169;2;3;1;1;6;0;34.5;3.4;5.2;0;0;3;0.346;0.222;1.222;1;0.5;0;0;1;0;0;1;0;0;0;0.222;62.361;119.885;0;0;0;4.637;1.763;1.143;0.857;1.621;6814;0.101;2.047;5.557;0;0;2.427;2.398;0.187;0.116;0.079;0.674;0.066;0.04;1.493;4.008;1.657;0.808;0.723;2.92;0.789;4.365;1.664;0.951;0.998;0.296;1.994;0.067;1.2097;568.658;14.5811;3…
751;OCCOCCCCCC;INA;0;0;0;5.224;0.506;0.563;1.148;0.259;0;2;0;0;2;0;28.6;0;7.1;0;0;0;0;0;0;0;0;0;0;0;0;0;0;0;0;0;0;0;0;0;0;0;2.828;1.667;1.367;0.8;1.2;165;0.051;1.353;2.344;0.037;0.006;2.322;0;0.28;0.201;0.146;0.681;0.133;0.088;1.198;2.322;0.722;1;1.372;1.87;0.861;3.609;1.652;0.983;0.998;0.338;2;0;2.6476;45;9;2.914;0.337;3.011;1.244;1.159;1.243;4.846;10.353;-0.04;-0.237;0.007;0.011;-0.013;0.008;-0…
752;O=C(ON=CC(C)(C)SC)NC;INA;0;0;0;7.319;0.57;0.621;1.147;0.16;2;2;1;1;5;0;26.9;7.7;7.7;0;0;0;0;0;0;0;0;0;0;0;0;0;0;0;0;0;0;0;0;0;0;0;3.742;1.485;1.289;1;1.014;233;0.034;2.219;3.532;0.007;0.002;2.117;0;0.267;0.164;0.103;0.714;0.056;0.029;1.741;3.085;1.65;0.917;1.857;2.969;0.779;2.96;1.039;0.919;0.996;0.306;2;0;3.4232;66;11;3.286;0.282;3.814;1.363;1.205;1.318;5.039;15.096;0.07;0.13;-0.439;-0.024;0…
753;O=[N+]([O-])c1cc(c(c(c1(NC(CC)CC))[N+](=O)[O-])C)C;INA;0;0;0;7.214;0.593;0.613;1.145;0.154;3;4;0;0;7;0;33.3;7.7;10.3;0;0;1;0.3;0;1;1;1;0;0;0;0;0;0;0;0;0;0.3;0;0;0;0;0;3.808;1.579;0.979;1;0.905;1832;0.106;2.579;4.271;0;0;1.641;0;0.183;0.113;0.07;0.605;0.047;0.023;1.655;3.584;1.522;0.8;1.572;2.92;0.801;3.63;1.411;0.933;0.994;0.298;2;0;1.8473;315.61;15.446;3.489;0.269;4.006;1.458;1.26;1.453;5.59…
755;O=C4C=C3CCC2C(CCC1(CC)(C2(CCC1(O)(C#C))))C3CC4;INA;0;0;0;6.127;0.584;0.639;1.122;0.019;0;2;0;0;2;0;41.2;0;3.9;2;0;10;0.739;0.353;1.353;1;0.25;0;0;1;0;0;1;2;0;0;0;32.389;52.869;119.108;0;0;3.317;1.917;1.094;0.833;1.361;20787;0.111;2.143;5.111;0.001;0;0.942;2.398;0.159;0.1;0.062;0.617;0.08;0.048;1.185;4.35;1.76;1;0.77;2.878;0.921;4.487;1.482;0.96;0.994;0.299;1.986;0.051;0.4364;1203.62;20.9667;3…
756;O=C(Nc2ccccc2(c1ccc(cc1)Cl))c3cccnc3Cl;INA;0;0;0;9.806;0.731;0.764;1.102;0.081;2;1;0;2;5;2;51.4;5.7;2.9;0;0;3;0.783;0;1;3;1;0;0;0;0;0;0;0;0;0;0.72;0;0;0;0;0;2.646;1.944;0.921;1;1.376;7917;0.098;1.968;5.416;0;0;0.58;0;0.187;0.122;0.079;0.586;0.046;0.025;1.641;4.089;1.371;0.913;0.678;2.9;0.955;3.488;1.292;0.969;0.997;0.299;2;0;0.8325;526.714;12.6543;3.806;0.259;3.958;1.674;1.326;1.568;5.556;18.…
757;O=C(O)Cc2ccccc2(Nc1c(cccc1Cl)Cl);INA;0;0;0;9.872;0.709;0.74;1.11;0.129;1;2;0;2;5;2;46.7;3.3;6.7;0;0;2;0.632;0;1;2;1;0;0;0;0;0;0;0;0;0;0.6;0;0;0;0;0;2.739;1.81;0.951;0.8;1.014;3176;0.097;2.556;3.827;0;0;1.144;0;0.188;0.124;0.08;0.599;0.054;0.027;1.728;3.827;1.509;0.842;0.941;3.33;0.932;3.179;1.08;0.955;0.997;0.29;2;0;1.0079;350.184;12.9554;3.74;0.261;4.034;1.59;1.312;1.48;5.451;21.905;-0.018;0…
758;N#CC(OC(=O)C1C(C=C(Cl)Cl)C1(C)(C))c3cccc(Oc2ccccc2)c3;INA;0;0;0;8.858;0.683;0.717;1.11;0.143;1;3;0;2;6;2;46.8;2.1;6.4;1;0;3;0.536;0;1;3;1;1;0;0;0;0;0;0;0;0;0.4;0;0;0;0;0;4.301;1.816;0.954;0.875;1.857;11250;0.099;2.362;5.611;0;0;1.092;4.263;0.177;0.118;0.079;0.605;0.05;0.03;1.606;4.307;1.678;0.857;0.572;3.464;0.884;3.948;1.379;0.952;0.997;0.289;1.995;0.257;1.0477;589.04;11.775;3.696;0.262;4.05…
759;O=C(OCc2cccc(Oc1ccccc1)c2)C3C(C=C(Cl)Cl)C3(C)(C);INA;0;0;0;8.507;0.665;0.706;1.111;0.146;0;3;0;2;5;2;45.7;0;6.5;0;0;3;0.577;0;1;3;1;1;0;0;0;0;0;0;0;0;0.429;0;0;0;0;0;3.937;1.846;0.98;0.875;1.828;10389;0.096;1.903;5.393;0;0;1;4.263;0.18;0.119;0.082;0.62;0.053;0.032;1.492;4.239;1.648;0.846;0.521;3.285;0.873;4.031;1.452;0.952;0.997;0.285;1.995;0.257;0.9567;520.294;11.2859;3.675;0.264;4.049;1.562…
760;N#Cc1c(cccc1Cl)Cl;INA;0;0;0;13.232;0.825;0.865;1.094;0;1;0;0;2;3;2;53.8;7.7;0;1;0;1;0.6;0;1;1;1;0;0;0;0;0;0;0;0;0;0.6;0;0;0;0;0;1.581;1.667;1.005;0.667;0.54;320;0.059;1.328;2.48;0.01;0.009;1.185;0;0.203;0.15;0.088;0.645;0.064;0.031;1.669;2.446;1.571;0.7;1.96;2.661;0.834;2.031;0.827;0.951;0.994;0.301;2;0;1.2174;99.833;9.7043;3.89;0.253;4.046;1.755;1.365;1.536;4.724;9.38;0;-0.004;-0.122;0.087;-…
761;O=C1CCCCC1;INA;0;0;0;5.774;0.55;0.604;1.134;0;0;1;0;0;1;0;35.3;0;5.9;0;0;1;0.857;0;1;1;1;0;0;0;0;0;0;0;0;0;0;0;0;0;0;0;0.707;1.826;1.248;0.333;0.408;131;0.062;1.203;3.463;0.101;-0.035;0.802;0;0.237;0.163;0.113;0.635;0.118;0.079;1.221;2.236;1.149;0.714;2.022;1.736;0.683;2.866;1.618;0.97;0.999;0.306;2;0;0.9696;56.333;7.8978;3.198;0.308;3.344;1.364;1.22;1.362;4.641;6.37;0;-0.109;-0.122;-0.063;0.…
762;C1CCC(CC1)SSC2CCCCC2;INA;0;0;0;6.402;0.56;0.658;1.122;0.081;0;0;2;2;2;0;33.3;0;0;0;0;2;0.857;0;1;2;1;0;0;0;0;0;0;0;0;0;0;0;0;0;0;0;1.732;2.1;1.709;0.8;1.02;1390;0.084;0.337;0.387;0.052;0;0;0;0.211;0.143;0.097;0.763;0.248;0.184;1.194;2.236;0.592;0.357;0.797;1.411;0.57;3.976;3.221;0.993;0.999;0.316;2;0;0.9137;194.571;9.7827;3.392;0.299;4.099;1.402;1.228;1.348;5.08;35.307;0.275;-0.016;-0.025;-0.…
763;n1nc2ccccc2([nH]1);INA;0;0;0;8.51;0.685;0.698;1.136;0;3;0;0;0;3;0;42.9;21.4;0;0;0;3;1;0.222;1.222;1;0.5;0;0;1;0;0;1;0;0;0;1;12.724;23.893;0;0;0;1;2.16;0.817;0.333;0.494;540;0.078;0.752;0.813;0.031;-0.013;0;2.398;0.189;0.128;0.089;0.523;0.038;0.022;1.531;1.975;0.764;1;1.7;2.664;1;2.277;0.714;0.993;0.998;0.306;1.945;0.13;0.6088;146;12.895;3.783;0.262;3.901;1.662;1.335;1.649;4.324;4.511;0.055;-0…
764;n1cccc2ccccc12;INA;0;0;0;7.598;0.682;0.723;1.103;0;1;0;0;0;1;0;52.9;5.9;0;0;0;3;1;0.2;1.2;1;0.5;0;0;0;0;0;0;1;0;0;1;0;0;29.717;0;0;1;2.143;0.89;0.667;0.64;751;0.095;0.606;1.181;0.03;0.007;0;0;0.193;0.13;0.089;0.549;0.046;0.026;1.253;1.522;0.722;0.9;1.477;2.019;1;2.834;1.148;0.993;0.998;0.313;2;0;0.5881;190.133;14.0354;3.718;0.267;3.842;1.676;1.346;1.677;4.511;5.774;0.051;-0.141;-0.042;-0.284;…
766;O=C(OCC)C(O)(c1ccc(cc1)Cl)c2ccc(cc2)Cl;INA;0;0;0;9.291;0.686;0.719;1.11;0.139;0;3;0;2;5;2;45.7;0;8.6;0;0;2;0.571;0;1;2;1;0;0;0;0;0;0;0;0;0;0.545;0;0;0;0;0;3.606;1.762;0.976;1;1.12;2690;0.101;3.148;5.298;0;0;1.33;0;0.185;0.115;0.074;0.612;0.046;0.027;1.585;3.345;1.705;0.571;1.06;3.255;0.751;3.545;1.507;0.95;0.996;0.297;2;0;1.4198;360.238;11.7229;3.69;0.263;3.944;1.597;1.292;1.483;5.809;19.144;…
767;OC1CCC(CC1)C2CCCCC2;INA;0;0;0;5.21;0.529;0.595;1.136;0.028;0;1;0;0;1;0;34.3;0;2.9;0;0;2;0.923;0;1;2;1;0;0;0;0;0;0;0;0;0;0;0;0;0;0;0;1.225;2;1.295;1;0.959;1172;0.095;1.306;3.425;0.042;-0.001;0.569;0;0.199;0.129;0.087;0.657;0.122;0.08;1.097;2.873;1.14;0.692;1.038;1.622;0.755;4.032;2.68;0.978;0.998;0.306;2;0;0.9084;186.305;10.1507;3.205;0.306;3.323;1.34;1.196;1.338;5.255;20.939;0.027;-0.129;-0.0…
768;O1CC1C[N+](C)(C)C;INA;0;0;0;5.282;0.507;0.564;1.155;0.091;1;1;0;0;2;0;27.3;4.5;4.5;0;1;1;0.375;0;1;1;1;1;0;0;0;0;0;0;0;0;0;0;0;0;0;0;2.739;1.574;1.198;1;0.625;115;0.041;0.769;1.569;0.085;0.019;1.656;3.714;0.187;0.134;0.102;0.737;0.1;0.059;1.332;1.906;1.811;0.75;1.858;1.82;0.62;3.128;1.695;0.895;0.999;0.251;1.956;0.486;1.8162;34.167;5.423;3.142;0.287;3.443;1.155;1.169;1.17;4.57;11.55;0.094;-0.…
769;OC(C)CC(C)C;INA;0;0;0;4.867;0.495;0.561;1.148;0.1;0;1;0;0;1;0;28.6;0;4.8;0;0;0;0;0;0;0;0;0;0;0;0;0;0;0;0;0;0;0;0;0;0;0;2.646;1.355;1.403;1;0.653;48;0;1.458;2.723;0.085;-0.038;1.379;0;0.236;0.236;0;0.758;0.171;0;1.116;1.379;1.379;0.857;2.672;1.875;0.689;3.277;1.549;0.893;0.997;0.259;2;0;2.9532;21;6;2.88;0.314;3.134;1.083;1.205;1.077;4.651;7.994;-0.109;-0.003;-0.317;0.226;-0.542;0.489;0;0;-0.08…
770;O=C(c1c(c(c(OCCC)s1)Br)C)N3CCC(c2cc(ccc2(F))CN)CC3;INA;0;0;0;8.694;0.628;0.681;1.128;0.107;2;2;1;2;7;2;38.9;3.7;3.7;0;0;3;0.607;0;1;3;1;0;0;1;0;0;0;0;0;0;0.367;87.767;0;0;0;0;3.391;1.826;1.126;1;1.906;14004;0.102;1.849;6.274;0;0;1.263;2.398;0.185;0.114;0.074;0.667;0.074;0.043;1.71;4.495;1.531;0.929;0.572;3.62;0.879;4.045;0.885;0.961;0.996;0.306;1.994;0.06;0.9996;651.797;12.6521;3.735;0.269;6.…
771;O=C(O)COc1ccc(cc1)CC(NCC(O)c2nc(C(F)(F)F)sc2)C;INA;0;0;0;8.792;0.641;0.65;1.151;0.191;2;4;1;1;10;3;37;4.3;8.7;0;0;2;0.407;0;1;2;1;0;0;1;0;0;0;0;0;0;0.393;93.893;0;0;0;0;4.69;1.733;0.954;0.889;2.272;7310;0.08;5.76;4.55;0;0;1.311;2.398;0.197;0.125;0.084;0.562;0.061;0.033;1.938;4.357;1.706;0.852;0.56;4.123;0.907;3.586;0.598;0.937;0.998;0.282;1.996;0.13;1.2924;488.929;12.6858;3.552;0.268;4.19;1.4…
772;O=C(O)c1c2ncc(cc2(ccc1Cl))Cl;INA;0;0;0;12.103;0.784;0.796;1.103;0.048;1;2;0;2;5;2;50;5;10;0;0;3;0.667;0.2;1.2;1;0.5;0;0;0;0;0;0;1;0;0;0.687;0;0;54.363;0;0;2.345;1.765;0.904;0.75;0.969;1965;0.105;2.763;3.963;0.001;0;1.029;0;0.174;0.115;0.074;0.592;0.044;0.024;1.88;3.457;1.566;1;1.267;3.484;1;2.441;0.338;0.946;0.996;0.288;2;0;0.7735;333.195;14.9616;3.899;0.249;4.087;1.654;1.325;1.529;5.21;5.604…
773;O=C(N=C(N)N)c1ccc(c(c1)S(=O)(=O)C)C(C)C;INA;0;0;0;7.872;0.613;0.649;1.137;0.111;3;3;1;1;7;0;33.3;8.3;8.3;0;0;1;0.316;0;1;1;1;0;0;0;0;0;0;0;0;0;0.316;0;0;0;0;0;4.183;1.551;1.184;0.8;1.169;1607;0.091;4.343;4.759;0;0;1.617;0;0.179;0.118;0.076;0.624;0.072;0.044;1.781;3.577;1.747;0.842;1.366;3.594;0.816;3.389;1.084;0.908;0.997;0.266;2;0;1.8591;268.895;13.8221;3.583;0.257;4.721;1.419;1.269;1.419;5.…
774;O=C(OC(C)CC)N1CCCCC1CCO;INA;0;0;0;5.881;0.537;0.583;1.146;0.128;1;3;0;0;4;0;30.8;2.6;7.7;0;0;1;0.375;0;1;1;1;0;0;0;0;0;0;0;0;0;0;0;0;0;0;0;3.317;1.714;1.175;0.8;1;1077;0.091;1.882;4.875;0.004;0;2;0;0.201;0.132;0.088;0.645;0.072;0.046;1.393;3.75;1.5;1;1.29;2.421;0.886;3.893;1.352;0.961;0.996;0.311;2;0;1.5591;198.802;12.1841;3.187;0.302;3.54;1.326;1.186;1.323;5.392;24.774;0.022;0.005;0.043;-0.0…
775;OCCOCCOCCCC;INA;0;0;0;5.595;0.513;0.559;1.151;0.286;0;3;0;0;3;0;27.6;0;10.3;0;0;0;0;0;0;0;0;0;0;0;0;0;0;0;0;0;0;0;0;0;0;0;3;1.692;1.253;1;1.388;220;0.052;1.408;2.341;0.02;-0.004;2.55;0;0.276;0.198;0.142;0.656;0.09;0.057;1.278;2.55;0.684;1;1.301;1.924;0.838;3.58;1.818;0.984;0.999;0.332;2;0;2.6909;55;10;2.953;0.333;3.056;1.237;1.154;1.235;4.966;10.896;-0.008;-0.229;-0.006;0.028;-0.014;-0.076;0.…
776;O=NN(CC)CC;INA;0;0;0;6.009;0.521;0.56;1.169;0.187;2;1;0;0;3;0;23.5;11.8;5.9;0;0;0;0;0;0;0;0;0;0;0;0;0;0;0;0;0;0;0;0;0;0;0;2.449;1.448;1.215;1;0.612;48;0;0.792;2.643;0.05;-0.046;1.449;0;0.289;0.289;0;0.674;0.113;0;1.545;1.449;1.449;0.714;2.933;1.898;0.545;2.542;1.618;0.956;0.991;0.345;2;0;2.9923;21;6;3.018;0.317;3.311;1.321;1.168;1.322;4.407;6.903;0.02;0.047;0.058;-0.49;-0.205;0.683;0;0;-0.275…
777;O=C(OC)CCCCC(=O)OC;INA;0;0;0;6.701;0.559;0.583;1.144;0.28;0;4;0;0;4;0;30.8;0;15.4;0;0;0;0;0;0;0;0;0;0;0;0;0;0;0;0;0;0;0;0;0;0;0;3.464;1.565;1.047;0.8;1.167;254;0.041;1.903;3.588;0.005;0.003;2.252;0;0.276;0.174;0.124;0.622;0.093;0.059;1.42;2.585;1.459;0.5;1.549;2.189;0.644;3.281;1.673;0.95;0.997;0.331;2;0;3.0976;66;11;3.158;0.304;3.385;1.378;1.179;1.376;5.053;12.854;0.014;0.036;-0.073;-0.378;-…
778;N(CCCC)(CCCC)CCCC;INA;0;0;0;4.635;0.497;0.573;1.147;0.231;1;0;0;0;1;0;30;2.5;0;0;0;0;0;0;0;0;0;0;0;0;0;0;0;0;0;0;0;0;0;0;0;0;3.464;1.66;1.518;1;1.101;300;0.087;0.184;0.635;0.04;-0.001;2.237;0;0.241;0.159;0.123;0.755;0.123;0.095;1.037;2.237;1.14;0.385;1.843;1.487;0.558;4.285;2.652;0.976;0.998;0.332;2;0;3.468;78;12;2.915;0.333;3.165;1.245;1.202;1.246;4.997;17.3;-0.023;-0.152;0.001;0.001;-0.023;…
779;OCCCCCCCCCCCCC;INA;0;0;0;4.772;0.502;0.574;1.143;0.268;0;1;0;0;1;0;31;0;2.4;0;0;0;0;0;0;0;0;0;0;0;0;0;0;0;0;0;0;0;0;0;0;0;3.464;1.75;1.505;0.857;1.714;455;0.054;1.128;2.589;0.025;0;2.807;0;0.269;0.191;0.137;0.709;0.178;0.126;1.042;2.807;0.592;1;1.151;1.43;0.648;4.35;3.176;0.988;0.999;0.332;2;0;2.7848;91;13;2.921;0.338;2.976;1.251;1.191;1.25;5.119;17.055;-0.057;-0.254;0.001;0.001;0.001;0.002;0…
780;O1CC1C2CCC3OC3(C2);INA;0;0;0;6.373;0.572;0.613;1.132;0.042;0;2;0;0;2;0;36.4;0;9.1;0;0;4;1;0.2;1.2;2;0.667;2;0;0;1;0;0;0;0;0;0;0;0;0;0;0;1.414;2.308;1.051;0.667;0.72;831;0.065;0.717;1.93;0.069;0.005;0;4.511;0.167;0.108;0.068;0.595;0.081;0.048;1.322;2.922;0.971;1;1.191;1.981;0.918;3.137;1.228;0.987;0.999;0.293;1.87;0.699;0.7243;124.083;8.6238;3.473;0.284;3.552;1.394;1.169;1.414;4.673;12.694;0.1…
781;OCC=C;INA;0;0;0;5.809;0.53;0.574;1.145;0.111;0;1;0;0;1;0;30;0;10;0;0;0;0;0;0;0;0;0;0;0;0;0;0;0;0;0;0;0;0;0;0;0;1.414;1.333;1.133;0.5;0.5;10;0;1.417;1.757;0.128;0.25;1;0;0.5;0;0;0.61;0;0;1.295;1;1;1;3.132;2.646;0.68;2.026;0.4;0.957;0.998;0.375;2;0;1.9747;6;3;2.892;0.334;2.974;1.406;1.17;1.404;3.738;1.683;-0.179;-0.341;0.008;-0.043;0.644;0;0;0;-0.144;-0.359;-0.112;0.145;0.63;0;0;0;-0.16;-0.186;…
782;N#Cc1c(c(C#N)c(c(c1Cl)Cl)Cl)Cl;INA;0;0;0;18.993;0.991;1.015;1.085;0;2;0;0;4;6;4;57.1;14.3;0;2;0;1;0.429;0;1;1;1;0;0;0;0;0;0;0;0;0;0.429;0;0;0;0;0;2.236;1.556;1.01;0.5;0.571;726;0.087;1.741;2.705;0.001;0.001;1.197;0;0.189;0.126;0.07;0.674;0.059;0.028;1.379;2.503;1.449;0.643;1.866;2.236;0.812;2.429;1.143;0.934;0.99;0.309;2;0;1.5607;177.267;12.2282;4.08;0.238;4.254;1.765;1.375;1.548;5.277;14.667…
783;O=C(OCCC(F)(F)C(F)(F)C(F)(F)C(F)(F)C(F)(F)C(F)(F)F)C(=C)C;INA;0;0;0;12.006;0.672;0.569;1.261;0.257;0;2;0;0;15;13;33.3;0;5.6;0;0;0;0;0;0;0;0;0;0;0;0;0;0;0;0;0;0;0;0;0;0;0;6.708;1.373;0.734;1;1.61;1776;0.045;9.195;5.261;0;0;2.014;0;0.194;0.103;0.058;0.476;0.029;0.016;1.791;4.134;1.56;0.741;2.459;2.91;0.863;3.379;1.486;0.858;0.995;0.252;2;0;5.7427;351;26;3.435;0.256;3.922;1.267;1.109;1.225;7.485…
785;OC(CCl)CCl;INA;0;0;0;10.749;0.623;0.685;1.147;0;0;1;0;2;3;2;25;0;8.3;0;0;0;0;0;0;0;0;0;0;0;0;0;0;0;0;0;0;0;0;0;0;0;2.236;1.385;1.607;1;0.556;31;0;1.867;2.403;0.056;0.089;1.459;0;0.348;0.289;0;0.784;0.371;0;1.73;1.918;1.459;0.667;3.135;2.284;0.351;1.855;1;0.936;0.994;0.353;2;0;2.7542;15;5;3.476;0.288;3.659;1.497;1.166;1.245;4.69;19.497;-0.024;-0.289;0.011;-0.033;0;0;0;0;-0.026;-0.319;-0.068;0.…
786;O=C(O)COc1nc(F)c(c(N)c1Cl)Cl;INA;0;0;0;12.752;0.74;0.716;1.155;0.15;2;3;0;2;8;3;35;10;15;0;0;1;0.4;0;1;1;1;0;0;0;0;0;0;0;0;0;0.4;0;0;0;0;0;2.739;1.579;0.867;1;1.022;908;0.081;2.915;4.935;0;0;1.571;0;0.204;0.121;0.077;0.576;0.041;0.019;2.321;3.507;1.522;1;1.383;3.922;0.954;2.001;0.3;0.924;0.995;0.297;2;0;1.564;185.743;12.0028;3.715;0.257;4.105;1.502;1.226;1.403;5.64;14.391;-0.055;0.068;0.056;-…
787;O=C(O)CC(O)C(=O)O;INA;0;0;0;8.94;0.61;0.57;1.153;0.214;0;5;0;0;5;0;26.7;0;33.3;0;0;0;0;0;0;0;0;0;0;0;0;0;0;0;0;0;0;0;0;0;0;0;3.162;1.385;0.812;0.667;0.691;96;0.043;3.183;2.721;0.004;-0.021;1.436;0;0.248;0.169;0.136;0.494;0.042;0.019;1.566;2.725;1.352;1;2.527;2.873;0.966;2.341;0.533;0.897;0.996;0.273;2;0;3.3766;36;8;3.264;0.281;3.49;1.28;1.17;1.274;5.336;7.471;-0.168;0.039;-0.261;-0.075;0.407;…
788;O=S1(=O)(C(=C(C)S(=O)(=O)CC1)C);INA;0;0;0;9.559;0.63;0.678;1.125;0;0;4;2;2;6;0;27.3;0;18.2;0;0;1;0.5;0;1;1;1;0;0;0;0;0;0;0;0;0;0;0;0;0;0;0;2.646;1.469;1.677;0.667;0.556;470;0.072;4.198;4.157;0.004;0.003;0.799;0;0.201;0.112;0.074;0.708;0.226;0.153;1.79;2.252;1.792;0.417;2.107;2.222;0.597;2.67;1.796;0.879;0.995;0.273;2;0;1.4867;136.667;10.9283;3.843;0.234;4.825;1.452;1.282;1.452;5.525;23.087;0.…
789;c1ccc2c(c1)cccc2C;INA;0;0;0;6.772;0.649;0.705;1.099;0;0;0;0;0;0;0;52.4;0;0;0;0;3;0.909;0.2;1.2;1;0.5;0;0;0;0;0;0;1;0;0;0.917;0;0;34.168;0;0;1.225;2;0.955;0.667;0.661;940;0.094;0.34;0.157;0.029;-0.003;0.629;0;0.187;0.125;0.084;0.595;0.053;0.029;0.998;3.278;1.241;0.727;1.476;2.199;0.905;3.394;1.615;0.978;0.997;0.302;2;0;0.6262;217.767;14.3087;3.657;0.266;3.873;1.598;1.349;1.598;4.651;9.182;0.04…
790;O=C4OC1(CCN(CC1)C3(C)(CCN(C(=O)c2c(ncnc2C)C)CC3))C(CN4CC5CCOCC5)CCCC;INA;0;0;0;6.246;0.568;0.613;1.14;0.075;5;4;0;0;9;0;34.8;5.6;4.5;0;0;5;0.725;0;1.034;4;0.8;0;0;0;0;0;0;0;0;0;0.136;0;0;0;0;0;4.183;1.92;1.065;1;2.518;79592;0.103;1.777;6.31;0;0;0.943;0;0.177;0.113;0.07;0.628;0.067;0.039;1.439;4.434;1.601;0.775;0.386;2.789;0.825;5.037;2.012;0.962;0.997;0.295;2;0;0.7723;1377.709;12.6861;3.43;0.…
791;O=[N+]([O-])c1cc(cc(c1N(Cc2c(F)cccc2Cl)CC)[N+](=O)[O-])C(F)(F)F;INA;0;0;0;10.544;0.699;0.669;1.164;0.146;3;4;0;1;12;5;40;7.5;10;0;0;2;0.429;0;1;2;1;0;0;0;0;0;0;0;0;0;0.414;0;0;0;0;0;4.528;1.639;0.834;0.833;1.214;6967;0.112;6.278;6.074;0;0;1.103;0;0.175;0.107;0.069;0.533;0.041;0.021;2.128;3.825;1.733;0.714;1.006;3.712;0.861;3.194;0.978;0.926;0.996;0.278;2;0;1.4124;650.787;15.9608;3.697;0.255;4…
792;N#Cc3c(nc1ccccc1c3(NCc2ccccc2))NC(=O)c4ccc(OC)cc4;INA;0;0;0;8.01;0.681;0.706;1.112;0.111;4;2;0;0;6;0;49;7.8;3.9;1;0;5;0.71;0.091;1.091;3;0.75;0;0;0;0;0;0;1;0;0;0.676;0;0;144.141;0;0;3.464;2;0.861;1;1.742;24840;0.104;2.018;5.787;0;0;0.741;0;0.183;0.117;0.074;0.546;0.041;0.022;1.505;4.632;1.277;0.871;0.53;3.519;0.921;4.167;1.421;0.98;0.997;0.308;2;0;0.68;1066.37;14.9616;3.691;0.265;3.985;1.624;…
793;O=C(O)c2cc(cnc2(C1=NC(=O)C(N1)(C)C(C)C))C;INA;0;0;0;7.442;0.619;0.641;1.136;0.079;3;3;0;0;6;0;37.8;8.1;8.1;0;0;2;0.55;0;1;2;1;0;0;1;0;0;0;0;0;0;0.286;53.741;0;0;0;0;3.391;1.655;0.91;0.8;1.02;3315;0.095;2.758;5.044;0;0;1.078;2.398;0.178;0.108;0.07;0.595;0.039;0.02;1.634;3.922;1.776;0.95;1.056;3.673;0.86;3.576;0.954;0.925;0.996;0.278;1.984;0.067;1.2058;354.807;12.6827;3.521;0.264;3.889;1.443;1.…
794;O=C(NC5(c1cccc(F)c1)(CCN(CCC3(OCC(=O)N(c2ccccc2)C3)(c4ccc(c(c4)Cl)Cl))CC5))C;INA;0;0;0;8.119;0.648;0.684;1.125;0.092;3;3;0;2;9;3;43.1;4.2;4.2;0;0;5;0.75;0;1;5;1;0;0;0;0;0;0;0;0;0;0.409;0;0;0;0;0;4.062;1.92;0.966;1;1.73;39749;0.112;2.049;6.089;0;0;0.81;0;0.176;0.11;0.071;0.596;0.056;0.031;1.655;5.003;1.601;0.875;0.442;3.538;0.908;4.515;1.584;0.96;0.997;0.293;2;0;0.8486;1352.53;12.5218;3.66;0.2…
795;N(C)(C)CCCCCCCC;INA;0;0;0;4.628;0.495;0.57;1.149;0.212;1;0;0;0;1;0;29.4;2.9;0;0;0;0;0;0;0;0;0;0;0;0;0;0;0;0;0;0;0;0;0;0;0;0;3.162;1.61;1.475;0.8;1.289;212;0.048;0.244;0.264;0.059;-0.003;2.3;0;0.267;0.19;0.136;0.763;0.173;0.122;1.05;2.732;1.241;0.818;1.389;1.512;0.767;4.037;2.214;0.958;0.999;0.313;2;0;2.7964;55;10;2.896;0.331;3.085;1.203;1.2;1.204;4.816;13.222;-0.028;-0.16;-0.144;0.048;-0.001;…
796;C(C(CCl)Cl)Cl;INA;0;0;0;13.403;0.69;0.784;1.136;0;0;0;0;3;3;3;27.3;0;0;0;0;0;0;0;0;0;0;0;0;0;0;0;0;0;0;0;0;0;0;0;0;0;2.236;1.385;1.845;1;0.556;31;0;1.395;1.275;0.067;0.084;1.459;0;0.348;0.289;0;0.899;0.371;0;1.539;1.918;1.459;0.667;3.135;1.79;0.283;1.92;1.091;0.936;0.994;0.353;2;0;2.7542;15;5;3.746;0.274;3.819;1.538;1.22;1.239;4.404;15.206;-0.001;-0.295;-0.012;0.004;0;0;0;0;-0.063;-0.251;-0.0…
797;O=C(O)c1ccccc1(C(=O)OCCCC);INA;0;0;0;7.409;0.618;0.638;1.125;0.2;0;4;0;0;4;0;40;0;13.3;0;0;1;0.375;0;1;1;1;0;0;0;0;0;0;0;0;0;0.375;0;0;0;0;0;3.317;1.714;0.967;0.8;1.187;1092;0.088;2.789;4.559;0.001;0;2.125;0;0.197;0.13;0.09;0.569;0.044;0.024;1.429;3.625;1.5;1;1.23;3.156;0.886;3.477;1.025;0.958;0.996;0.305;2;0;1.5324;199.384;12.1993;3.418;0.282;3.793;1.475;1.245;1.472;5.329;15.051;-0.006;0.058…
798;O=S(=O)(N)C(F)(F)C(F)(F)C(F)(F)C(F)(F)C(F)(F)C(F)(F)C(F)(F)C(F)(F)F;INA;0;0;0;16.103;0.739;0.56;1.334;0.233;1;2;1;1;21;17;25.8;3.2;6.5;0;0;0;0;0;0;0;0;0;0;0;0;0;0;0;0;0;0;0;0;0;0;0;7.348;1.303;0.78;1;1.213;1864;0.047;10.087;5.078;0;0;1.601;0;0.182;0.092;0.046;0.45;0.029;0.015;1.809;3.013;0.894;0.655;3.144;2.083;0.826;3.145;1.993;0.828;0.993;0.236;2;0;6.819;406;28;3.58;0.238;4.744;1.205;1.078;…
799;O=C(OC)N(C(=O)N2N=C3c1ccc(cc1CC3(OC2)(C(=O)OC))Cl)c4ccc(OC(F)(F)F)cc4;INA;0;0;0;9.96;0.694;0.674;1.145;0.089;3;7;0;1;14;4;41.5;5.7;13.2;0;0;7;0.528;0.211;1.211;2;0.5;0;0;1;0;0;2;0;0;0;0.308;70.167;268.789;0;0;0;5.244;1.785;0.809;1;1.881;41502;0.107;6.172;6.327;0;0;1.241;2.398;0.169;0.104;0.065;0.54;0.037;0.02;2.016;4.871;1.784;0.889;0.543;4.053;0.913;3.712;0.942;0.944;0.996;0.29;1.995;0.045;0…
800;O=C1OCCC1;INA;0;0;0;7.175;0.584;0.599;1.139;0;0;2;0;0;2;0;33.3;0;16.7;0;0;1;0.833;0;1;1;1;0;0;1;0;0;0;0;0;0;0;12.467;0;0;0;0;0.707;1.8;1.025;0.5;0.5;79;0.023;1.713;3.021;0.082;0.077;0.862;2.398;0.235;0.161;0.144;0.573;0.068;0.029;1.459;1.918;1.252;1;2.803;2.292;0.861;2.126;0.5;0.965;0.998;0.309;1.869;0.189;1.0242;36.167;7.0256;3.285;0.298;3.416;1.382;1.226;1.396;4.258;2.563;0.04;-0.019;-0.184…
801;O=C(N)C;INA;0;0;0;6.564;0.532;0.554;1.171;0;1;1;0;0;2;0;22.2;11.1;11.1;0;0;0;0;0;0;0;0;0;0;0;0;0;0;0;0;0;0;0;0;0;0;0;1.732;1.2;0.993;1;0.375;9;0;2;2.222;0.098;0.284;0.811;0;0;0;0;0.621;0;0;1.658;0.811;0.811;1;0;2.419;0.319;1.512;0.751;0.866;1;0.25;2;0;2.3238;6;3;2.983;0.299;3.281;1.132;1.187;1.135;3.951;1.283;-0.163;0.281;-1.123;0.776;0;0;0;0;-0.113;-0.091;-0.692;0.736;0;0;0;0;-0.202;0.345;-0…
802;CCCCCCCCCCC;INA;0;0;0;4.467;0.495;0.575;1.142;0.235;0;0;0;0;0;0;31.4;0;0;0;0;0;0;0;0;0;0;0;0;0;0;0;0;0;0;0;0;0;0;0;0;0;3;1.692;1.624;1;1.388;220;0.052;0.13;0.275;0.078;-0.002;2.55;0;0.276;0.198;0.142;0.76;0.198;0.142;0.898;2.55;0.684;0.545;1.301;1.113;0.568;4.231;3.263;0.984;0.999;0.332;2;0;2.6909;55;10;2.863;0.343;2.949;1.23;1.201;1.23;4.816;12.222;-0.064;-0.235;-0.004;-0.005;-0.006;-0.007;-…
803;O=C(OC)CCC(=O)OC;INA;0;0;0;7.308;0.575;0.581;1.146;0.263;0;4;0;0;4;0;30;0;20;0;0;0;0;0;0;0;0;0;0;0;0;0;0;0;0;0;0;0;0;0;0;0;3.162;1.5;0.947;0.75;0.88;141;0.048;2.064;3.402;0.008;0.009;1.922;0;0.283;0.163;0.12;0.605;0.068;0.031;1.485;2.322;1.522;0.5;1.932;2.161;0.612;2.836;1.675;0.94;0.996;0.334;2;0;3.1682;45;9;3.186;0.298;3.431;1.402;1.17;1.399;4.882;8.806;0.02;0.116;-0.205;-0.685;0.452;0.505;…
804;O=C1NC(=C(C(=O)N1C(C)CC)Br)C;INA;0;0;0;9.672;0.617;0.661;1.139;0.074;2;2;0;1;5;1;33.3;7.4;7.4;0;0;1;0.429;0;1;1;1;0;0;0;0;0;0;0;0;0;0;0;0;0;0;0;2.55;1.556;1.133;0.75;0.837;724;0.084;2.009;4.707;0.003;0.001;1.34;0;0.194;0.123;0.074;0.715;0.05;0.033;1.768;3.379;1.449;1;1.753;3.013;0.873;2.986;0.825;0.926;0.993;0.301;2;0;1.5622;171.867;11.8803;3.749;0.266;6.88;1.721;1.263;1.394;5.345;32.286;-0.0…
805;O=C(OC(C(=O)OCC)C)c2cc(Oc1ccc(cc1Cl)C(F)(F)F)ccc2[N+](=O)[O-];INA;0;0;0;10.039;0.69;0.668;1.145;0.191;1;7;0;1;12;4;41.3;2.2;15.2;0;0;2;0.387;0;1;2;1;0;0;0;0;0;0;0;0;0;0.375;0;0;0;0;0;5;1.668;0.846;1;1.896;10812;0.088;5.859;5.375;0;0;1.811;0;0.188;0.12;0.077;0.543;0.039;0.02;1.964;4.736;1.739;0.903;0.728;3.908;0.928;3.559;0.908;0.931;0.997;0.282;2;0;1.3878;712.962;15.6853;3.638;0.26;3.979;1.49…
806;O=C(N(Cc1ccccc1)C(C)C)C(C)(C)C;INA;0;0;0;5.835;0.563;0.621;1.132;0.1;1;1;0;0;2;0;37.5;2.5;2.5;0;0;1;0.353;0;1;1;1;0;0;0;0;0;0;0;0;0;0.353;0;0;0;0;0;4.062;1.606;1.089;1;0.955;1012;0.082;1.57;5.337;0.003;0;1.855;0;0.2;0.125;0.087;0.678;0.061;0.04;1.256;3.455;1.792;0.706;1.355;2.575;0.714;4.066;2.143;0.92;0.997;0.28;2;0;1.9781;195.381;11.3975;3.321;0.278;3.649;1.37;1.275;1.37;5.505;27.15;0.019;0…
807;C1=CCCC=CCCC=CCC1;INA;0;0;0;5.41;0.558;0.628;1.125;0;0;0;0;0;0;0;40;0;0;0;0;1;1;0;1;1;1;0;0;0;0;0;0;0;0;1;0;0;0;0;0;56.125;0;2;1.237;0;0;792;0.062;0.291;0.291;0.036;0.002;0;0;0.25;0.177;0.125;0.642;0.107;0.069;0.971;0;0;0.167;1.055;1.922;0.392;3.936;2.985;1;1;0.311;2;0;0.75;274.8;15.3943;3.216;0.312;3.237;1.413;1.274;1.413;4.873;14.093;0;-0.259;0;-0.028;0;-0.097;0;0.667;0;-0.259;0;-0.028;0;-0…
808;O1C2C1C3CC2C4C3C5(C(=C(C4(C5(Cl)Cl)Cl)Cl)Cl)Cl;INA;0;0;0;14.107;0.791;0.849;1.103;0;0;1;0;6;7;6;44.4;0;3.7;0;0;15;0.684;0.923;1.769;1;0.2;1;0;4;1;1;2;2;1;0;0;100.823;90.01;102.004;56.577;0;3.606;1.824;1.111;0.5;0.62;16825;0.126;2.625;2.713;0.001;0;0.749;4.511;0.138;0.076;0.044;0.731;0.071;0.04;1.698;2.985;1.813;0.579;1.127;2.977;0.813;3.057;1.037;0.924;0.994;0.275;1.901;0.424;0.4805;689.2;16.…
811;O=C(O)COc1nc(c(cc1Cl)Cl)Cl;INA;0;0;0;14.248;0.79;0.79;1.122;0.167;1;3;0;3;7;3;38.9;5.6;16.7;0;0;1;0.429;0;1;1;1;0;0;0;0;0;0;0;0;0;0.429;0;0;0;0;0;2.646;1.615;0.964;1;1.041;769;0.086;2.797;3.181;0.001;0.001;1.618;0;0.205;0.126;0.084;0.636;0.052;0.028;2.105;3.182;1.577;1;1.314;3.684;0.973;2.065;0.222;0.929;0.997;0.287;2;0;1.4939;161.438;11.1547;3.836;0.254;4.13;1.566;1.267;1.399;5.37;10.053;-0.…
812;O=C(N(c1c(cccc1CC)C)COCC)CCl;INA;0;0;0;7.1;0.593;0.642;1.132;0.132;1;2;0;1;4;1;36.8;2.6;5.3;0;0;1;0.333;0;1;1;1;0;0;0;0;0;0;0;0;0;0.333;0;0;0;0;0;3.536;1.687;1.119;1;0.944;1320;0.111;1.797;4.953;0.001;0;1.991;0;0.191;0.119;0.082;0.664;0.055;0.032;1.518;3.419;1.547;0.944;1.495;3.064;0.888;3.73;0.922;0.961;0.995;0.321;2;0;1.7935;247.257;13.5049;3.421;0.283;3.801;1.464;1.25;1.423;5.442;21.16;0.0…
813;n1c(nc(nc1NC(C)C)NC(C)C)OC;INA;0;0;0;6.438;0.557;0.595;1.16;0.143;5;1;0;0;6;0;28.6;14.3;2.9;0;0;1;0.375;0;1;1;1;0;0;0;0;0;0;0;0;0;0.375;0;0;0;0;0;3.24;1.655;1.001;0.6;0.992;1096;0.09;1.36;1.516;0.003;0;1.602;0;0.19;0.129;0.081;0.65;0.038;0.019;1.542;3;1.579;0.562;1.294;2.551;0.622;3.587;1.936;0.938;0.998;0.281;2;0;1.5989;199.052;12.2458;3.317;0.283;3.788;1.319;1.22;1.327;5.204;18.662;0.045;0.…
814;O=C(O)c1cccc(c1)C(=O)O;INA;0;0;0;9.23;0.691;0.672;1.116;0.111;0;4;0;0;4;0;44.4;0;22.2;0;0;1;0.5;0;1;1;1;0;0;0;0;0;0;0;0;0;0.5;0;0;0;0;0;2.646;1.636;0.794;1;0.778;502;0.08;2.793;3.383;0.002;0.003;1.258;0;0.202;0.13;0.088;0.502;0.041;0.022;1.53;1.555;1.585;0.583;1.539;2.725;0.813;2.639;1.111;0.935;0.997;0.289;2;0;1.407;124.767;10.1243;3.549;0.265;3.762;1.527;1.257;1.522;5.131;7.281;-0.101;0.017…
815;O=C(N(c1c(cccc1CC)CC)COC)CCl;INA;0;0;0;7.1;0.593;0.642;1.132;0.132;1;2;0;1;4;1;36.8;2.6;5.3;0;0;1;0.333;0;1;1;1;0;0;0;0;0;0;0;0;0;0.333;0;0;0;0;0;3.536;1.687;1.114;0.75;0.778;1348;0.121;1.797;4.953;0.001;0;1.811;0;0.186;0.117;0.082;0.664;0.056;0.033;1.518;3.461;1.547;0.778;1.585;3.011;0.788;3.73;1.185;0.965;0.994;0.328;2;0;1.7669;253.852;13.86;3.421;0.283;3.8;1.487;1.249;1.446;5.422;21.751;0.…
816;O=C(OCC)c1ccc(O)cc1;INA;0;0;0;7.554;0.626;0.644;1.123;0.136;0;3;0;0;3;0;40.9;0;13.6;0;0;1;0.5;0;1;1;1;0;0;0;0;0;0;0;0;0;0.5;0;0;0;0;0;2.449;1.714;0.925;1;0.944;497;0.08;2.03;4.052;0.006;0.003;1.695;0;0.212;0.141;0.09;0.565;0.045;0.025;1.437;2.855;1.5;0.833;1.338;3.204;0.85;3.023;0.852;0.956;0.997;0.303;2;0;1.4453;119.067;9.5904;3.436;0.279;3.713;1.469;1.256;1.465;5.054;8.997;-0.01;0.069;0.04;…
817;O(c1ccccc1)c2ccc(cc2)Br;INA;0;0;0;10.831;0.712;0.766;1.092;0.083;0;1;0;1;2;1;52.2;0;4.3;0;0;2;0.857;0;1;2;1;0;0;0;0;0;0;0;0;0;0.8;0;0;0;0;0;1.581;2;1.024;0.8;1;1407;0.092;0.82;2.113;0.007;0.001;0.544;0;0.206;0.133;0.091;0.648;0.054;0.031;1.413;2.896;1.095;0.714;0.877;1.956;0.846;3.111;1.969;0.978;0.999;0.307;2;0;0.9347;200.052;10.0307;3.981;0.263;6.879;1.888;1.337;1.573;4.905;16.595;0.001;0;-…
818;c1ccc3c(c1)c2ccccc2C3;INA;0;0;0;7.227;0.68;0.731;1.09;0;0;0;0;0;0;0;56.5;0;0;0;0;6;1;0.308;1.308;1;0.333;0;0;1;0;0;2;0;0;0;0.8;14.015;57.113;0;0;0;1.414;2.229;0.922;0.5;0.71;2805;0.116;0.396;0.218;0.018;-0.001;0;2.398;0.17;0.109;0.073;0.564;0.05;0.028;0.988;2.777;0.89;0.538;1.172;2.176;0.789;3.536;1.826;0.992;0.998;0.302;1.951;0.06;0.4516;395.367;17.7493;3.732;0.265;3.866;1.633;1.355;1.633;4.…
819;N#CC(OC(=O)C(c1ccc(cc1)Cl)C(C)C)c3cccc(Oc2ccccc2)c3;INA;0;0;0;8.076;0.669;0.704;1.108;0.148;1;3;0;1;5;1;48.1;1.9;5.8;1;0;3;0.6;0;1;3;1;0;0;0;0;0;0;0;0;0;0.562;0;0;0;0;0;4.183;1.875;0.941;1;1.844;11882;0.095;2.37;5.951;0;0;0.855;0;0.187;0.125;0.082;0.585;0.049;0.026;1.49;4.44;1.436;0.8;0.574;3.186;0.878;4.211;1.675;0.965;0.997;0.3;2;0;1.0675;703.714;12.5638;3.643;0.267;3.884;1.584;1.317;1.544;…
820;OCCNCCO;INA;0;0;0;5.842;0.505;0.54;1.166;0.235;1;2;0;0;3;0;22.2;5.6;11.1;0;0;0;0;0;0;0;0;0;0;0;0;0;0;0;0;0;0;0;0;0;0;0;2.236;1.556;1.17;1;0.898;56;0.043;1.361;2.149;0.046;-0.048;1.95;0;0.302;0.226;0.177;0.603;0.094;0.056;1.5;1.95;0.863;0.571;1.73;2.392;0.68;2.67;1.333;0.975;0.998;0.338;2;0;2.4475;21;6;2.894;0.338;2.955;1.209;1.106;1.205;4.58;5.956;-0.115;-0.322;0.017;0.027;-0.02;0.06;-0.021;0…
821;O=[N+]([O-])c1c(c(c(c(c1Cl)Cl)Cl)Cl)Cl;INA;0;0;0;21.094;0.974;0.981;1.105;0.071;1;2;0;5;8;5;42.9;7.1;14.3;0;0;1;0.429;0;1;1;1;0;0;0;0;0;0;0;0;0;0.429;0;0;0;0;0;2.449;1.5;1.055;0.5;0.612;714;0.082;2.779;3.535;0.001;0.001;1.044;0;0.189;0.12;0.069;0.71;0.063;0.032;1.727;3.093;1;0.643;1.916;2.006;0.812;2.08;1.455;0.911;0.992;0.293;2;0;1.5813;176.933;12.2024;4.178;0.229;4.314;1.667;1.324;1.432;5.3…
822;O=C(OCC#CI)NCCCC;INA;0;0;0;11.713;0.622;0.714;1.13;0.217;1;2;0;1;4;1;33.3;4.2;8.3;2;0;0;0;0;0;0;0;0;0;0;0;0;0;0;0;0;0;0;0;0;0;0;3.317;1.636;1.331;1;1.417;261;0.058;2.053;3.789;0.009;0.002;2.522;0;0.26;0.181;0.123;0.765;0.078;0.043;1.709;2.752;1.189;1;1.515;2.916;0.884;2.876;0.698;0.968;0.998;0.32;2;0;3.0418;66;11;3.95;0.291;10.695;2.086;1.264;1.381;4.749;32.874;-0.001;0.029;0.06;-0.039;0.045;…
823;O=C(NN1CCCCC1)c4nn(c2ccc(cc2Cl)Cl)c(c3ccc(cc3)Br)c4CC;INA;0;0;0;9.672;0.672;0.721;1.12;0.088;4;1;0;3;8;3;42.6;7.4;1.9;0;0;4;0.742;0;1;4;1;0;0;1;0;0;0;0;0;0;0.5;88.908;0;0;0;0;3.162;1.918;1.051;0.857;1.49;17528;0.113;1.86;6.224;0;0;0.744;2.398;0.175;0.11;0.069;0.654;0.052;0.028;1.716;4.503;1.462;0.871;0.622;3.743;0.882;4.039;1.11;0.966;0.997;0.295;1.987;0.06;0.8963;875.554;12.8177;3.867;0.262;…
825;c1ccc(c(c1)Cl)Cl;INA;0;0;0;12.25;0.77;0.833;1.094;0;0;0;0;2;2;2;50;0;0;0;0;1;0.75;0;1;1;1;0;0;0;0;0;0;0;0;0;0.75;0;0;0;0;0;1;1.714;1.11;0.333;0.5;182;0.057;1.061;1.466;0.036;0.026;0.875;0;0.231;0.15;0.102;0.697;0.071;0.04;1.459;2;1.5;0.5;2.091;1.918;0.721;2.126;1.333;0.951;0.997;0.31;2;0;1.0609;70;8.5279;3.88;0.257;4.034;1.674;1.342;1.476;4.47;9.135;0;0;0.143;-0.5;-0.999;0;0;0;0;-0.137;0.025;…
826;O=C(OCC)CCCCCC;INA;0;0;0;5.458;0.523;0.578;1.143;0.25;0;2;0;0;2;0;31;0;6.9;0;0;0;0;0;0;0;0;0;0;0;0;0;0;0;0;0;0;0;0;0;0;0;3.162;1.61;1.339;0.8;1.091;202;0.048;1.719;3.784;0.023;-0.004;2.3;0;0.259;0.195;0.129;0.687;0.116;0.082;1.217;3.278;1.241;1;1.56;1.925;0.847;3.641;1.569;0.965;0.997;0.323;2;0;2.9726;55;10;3.017;0.322;3.363;1.292;1.2;1.29;4.909;11.789;-0.018;-0.056;0.036;-0.08;-0.144;0.006;0…
828;O=[N+]([O-])c1cc(cc(c1(NC(C)CC))[N+](=O)[O-])C(C)(C)C;INA;0;0;0;7.033;0.587;0.612;1.145;0.143;3;4;0;0;7;0;33.3;7.1;9.5;0;0;1;0.286;0;1;1;1;0;0;0;0;0;0;0;0;0;0.286;0;0;0;0;0;4.359;1.546;0.973;0.8;1.048;2057;0.107;2.576;4.289;0;0;1.607;0;0.181;0.105;0.068;0.617;0.042;0.023;1.623;3.345;1.717;0.619;1.529;2.882;0.732;3.769;1.937;0.912;0.997;0.275;2;0;1.9609;334.986;15.6465;3.477;0.265;3.987;1.417;…
829;O=C(OCCCCCCC(C)C)c1ccc(C(=O)OCCCCCCC(C)C)c(c1)C(=O)OCCCCCCC(C)C;INA;0;0;0;5.774;0.55;0.604;1.134;0.265;0;6;0;0;6;0;35.3;0;5.9;0;0;1;0.143;0;1;1;1;0;0;0;0;0;0;0;0;0;0.143;0;0;0;0;0;6.364;1.75;1.198;0.917;3.116;16452;0.072;2.28;6.053;0;0;3.052;0;0.211;0.136;0.088;0.658;0.077;0.043;1.221;5.107;1.414;0.929;0.783;2.313;0.668;5.451;3.222;0.958;0.998;0.297;2;0;2.1178;1054.309;25.1176;3.253;0.297;3.8…
830;O=C(C=C4c1ccccc1N(C(=O)c2ccc(cc2)NC(=O)c3ccoc3C)CCC4(F)(F))N6CCC(N5CCCCC5)CC6;INA;0;0;0;7.431;0.629;0.656;1.132;0.057;4;4;0;0;10;2;42.2;4.8;4.8;0;0;7;0.756;0.059;1.059;5;0.833;0;0;1;1;0;0;0;1;0;0.34;145.528;0;0;234.941;0;4.416;1.964;0.943;0.917;3.132;138384;0.1;4.563;7.768;0;0;0.51;2.398;0.178;0.114;0.072;0.565;0.053;0.03;1.593;5.003;1.517;0.822;0.332;3.554;0.885;4.782;1.636;0.965;0.997;0.295…
831;OCCN;INA;0;0;0;5.555;0.483;0.522;1.178;0.1;1;1;0;0;2;0;18.2;9.1;9.1;0;0;0;0;0;0;0;0;0;0;0;0;0;0;0;0;0;0;0;0;0;0;0;1.414;1.333;1.224;0.5;0.5;10;0;1.403;1.75;0.128;0.25;1;0;0.5;0;0;0.61;0;0;1.491;1;1;1;3.132;2.55;0.661;1.968;0.545;0.957;0.998;0.375;2;0;1.9747;6;3;2.726;0.354;2.79;1.215;1.066;1.214;4.086;1.784;-0.21;-0.325;0.052;-0.028;0.556;0;0;0;-0.107;-0.42;-0.01;0.156;0.531;0;0;0;-0.299;-0.2…
832;O=C(Nc1ccc(c(c1)C(F)(F)F)[N+](=O)[O-])C(C)C;INA;0;0;0;9.208;0.65;0.625;1.171;0.1;2;3;0;0;8;3;36.7;6.7;10;0;0;1;0.316;0;1;1;1;0;0;0;0;0;0;0;0;0;0.316;0;0;0;0;0;4.183;1.551;0.835;0.8;1.197;1629;0.088;6.11;4.668;0;0;1.617;0;0.188;0.114;0.079;0.532;0.036;0.019;1.986;3.682;1.747;0.789;1.321;3.576;0.835;2.921;1.034;0.908;0.997;0.268;2;0;1.8364;267.819;13.7769;3.535;0.261;3.925;1.434;1.223;1.413;5.7…
833;O=C(Oc1ccccc1)c2cccc(c2)C(=O)Oc3ccccc3;INA;0;0;0;8.377;0.699;0.714;1.099;0.15;0;4;0;0;4;0;52.6;0;10.5;0;0;3;0.75;0;1;3;1;0;0;0;0;0;0;0;0;0;0.692;0;0;0;0;0;3.162;2;0.85;1;1.792;7910;0.093;2.199;5.173;0;0;0.49;0;0.196;0.129;0.085;0.53;0.041;0.022;1.36;2.939;1.189;0.458;0.57;2.179;0.749;3.888;2.446;0.977;0.998;0.303;2;0;0.8927;507.62;11.5586;3.666;0.267;3.795;1.613;1.308;1.611;5.654;16.582;0.042…
834;O=S(=O)(Oc1ccc2OC(OCC)C(c2(c1))(C)C)C;INA;0;0;0;7.74;0.608;0.643;1.127;0.105;0;5;1;1;6;0;35.1;0;13.5;0;0;3;0.474;0.222;1.222;1;0.5;0;0;1;0;0;1;0;0;0;0.3;40.532;74.074;0;0;0;3.742;1.676;1.182;1;1.363;3440;0.099;4.444;4.151;0.001;0;1.432;2.398;0.169;0.108;0.071;0.646;0.052;0.029;1.567;3.682;1.871;0.895;1.002;3.132;0.839;3.643;1.244;0.92;0.997;0.269;1.979;0.045;0.993;402.563;14.2517;3.589;0.259;…
835;O=C(OC)C(=NOC)c1ccccc1CON=C(c2cccc(c2)C(F)(F)F)C;INA;0;0;0;8.509;0.652;0.651;1.146;0.163;2;4;0;0;9;3;41.7;4.2;8.3;0;0;2;0.414;0;1;2;1;0;0;0;0;0;0;0;0;0;0.4;0;0;0;0;0;4.796;1.749;0.839;1;1.641;9266;0.096;5.693;4.941;0;0;1.435;0;0.19;0.122;0.082;0.551;0.041;0.022;1.795;4.349;1.665;0.931;0.679;3.485;0.922;3.79;1.245;0.95;0.997;0.298;2;0;1.2171;646.368;15.4069;3.532;0.27;3.806;1.497;1.237;1.48;5.…
836;O=C(C)CC(O)(C)C;INA;0;0;0;5.809;0.53;0.574;1.145;0.105;0;2;0;0;2;0;30;0;10;0;0;0;0;0;0;0;0;0;0;0;0;0;0;0;0;0;0;0;0;0;0;0;3.162;1.315;1.129;1;0.625;66;0;2.078;3.299;0.03;0.027;1.299;0;0.204;0.204;0;0.695;0.102;0;1.295;1.906;1.549;0.875;3.005;2.319;0.669;3.026;1.213;0.854;0.997;0.23;2;0;3.3889;28;7;3.067;0.285;3.422;1.115;1.225;1.107;5.043;10.219;-0.085;0.265;-0.738;0.482;-1.066;0.644;0;0;-0.06…
837;O=S(=O)(Nc1c(F)cccc1(F))c2nc3nc(ccn3(n2))C;INA;0;0;0;10.495;0.712;0.701;1.153;0.091;5;2;1;1;10;2;38.7;16.1;6.5;0;0;4;0.682;0.133;1.133;2;0.667;0;0;1;0;0;1;0;0;0;0.667;44.352;87.016;0;0;0;3.24;1.821;0.94;0.833;1.355;7364;0.103;5.263;5.529;0;0;0.688;2.398;0.179;0.111;0.073;0.544;0.046;0.025;2.143;4.096;1.742;0.818;0.733;3.91;0.904;2.812;0.67;0.942;0.997;0.282;1.989;0.089;0.8199;536.491;13.2396;…
838;O=C(OC)c1ccc(O)cc1;INA;0;0;0;8.008;0.645;0.653;1.12;0.105;0;3;0;0;3;0;42.1;0;15.8;0;0;1;0.545;0;1;1;1;0;0;0;0;0;0;0;0;0;0.545;0;0;0;0;0;2.236;1.692;0.849;0.75;0.942;397;0.074;2.065;3.821;0.007;-0.005;1.455;0;0.219;0.137;0.09;0.552;0.045;0.024;1.471;2.845;1.539;0.818;1.48;3.156;0.842;2.777;0.882;0.952;0.996;0.313;2;0;1.379;105.8;9.2739;3.474;0.274;3.713;1.512;1.249;1.509;4.961;8.425;-0.017;0.0…
839;O=[N+]([O-])c2ccc(Oc1ccc(cc1Cl)C(F)(F)F)cc2(OCC);INA;0;0;0;10.335;0.701;0.681;1.149;0.139;1;4;0;1;9;4;42.9;2.9;11.4;0;0;2;0.5;0;1;2;1;0;0;0;0;0;0;0;0;0;0.48;0;0;0;0;0;3.873;1.704;0.847;1;1.583;5672;0.093;5.766;4.604;0;0;1.276;0;0.183;0.119;0.077;0.542;0.04;0.021;2.003;3.939;1.759;0.875;0.767;3.582;0.925;3.126;0.886;0.935;0.997;0.28;2;0;1.2546;469.672;13.3375;3.673;0.259;3.973;1.503;1.25;1.452…
840;O=[N+]([O-])c2ccc(Oc1ccc(cc1Cl)Cl)cc2;INA;0;0;0;11.364;0.757;0.765;1.107;0.115;1;3;0;2;6;2;48;4;12;0;0;2;0.667;0;1;2;1;0;0;0;0;0;0;0;0;0;0.632;0;0;0;0;0;2.55;1.8;0.898;0.833;1.333;2719;0.085;2.473;3.491;0;0;0.946;0;0.196;0.128;0.081;0.582;0.049;0.024;1.867;3.308;1.53;0.833;0.793;2.752;0.914;2.777;1.216;0.951;0.997;0.29;2;0;1.0722;294.578;11.2495;3.844;0.254;4.016;1.648;1.317;1.539;5.422;13.69…
841;O=C(O)C3CCN(c2ccc(F)cc2(NC(=O)NC(=O)c1cc(F)c(F)cc1Cl))CC3;INA;0;0;0;9.497;0.68;0.674;1.147;0.08;3;4;0;1;11;4;41.7;6.3;8.3;0;0;3;0.581;0;1;3;1;0;0;0;0;0;0;0;0;0;0.364;0;0;0;0;0;3.937;1.771;0.87;1;1.809;16911;0.094;2.98;5.766;0;0;0.824;0;0.186;0.12;0.075;0.538;0.048;0.026;1.972;4.414;1.565;0.935;0.564;4.001;0.925;3.613;0.841;0.945;0.997;0.286;2;0;0.9625;815.773;14.0706;3.641;0.264;3.991;1.489;1…
842;O=C(OCCCCCC)c1ccccc1(C(=O)OCCCCCC);INA;0;0;0;6.194;0.57;0.616;1.131;0.259;0;4;0;0;4;0;37;0;7.4;0;0;1;0.25;0;1;1;1;0;0;0;0;0;0;0;0;0;0.25;0;0;0;0;0;4.359;1.8;1.142;0.889;2.153;3560;0.081;2.12;5.188;0;0;2.713;0;0.208;0.136;0.091;0.626;0.063;0.034;1.28;3.418;1.252;0.5;0.887;2.529;0.731;4.475;2.287;0.975;0.997;0.316;2;0;1.6505;393.651;16.2632;3.291;0.298;3.794;1.416;1.237;1.415;5.704;29.697;0.025…
843;O=C(OCC)N;INA;0;0;0;6.855;0.541;0.554;1.166;0.167;1;2;0;0;3;0;23.1;7.7;15.4;0;0;0;0;0;0;0;0;0;0;0;0;0;0;0;0;0;0;0;0;0;0;0;2.236;1.385;1.016;1;0.667;32;0;2.377;2.599;0.044;0.097;1.459;0;0.289;0.289;0;0.6;0.071;0;1.669;1.918;1.459;1;2.636;2.654;0.741;2.031;0.673;0.923;0.996;0.294;2;0;2.6272;15;5;3.047;0.308;3.36;1.216;1.159;1.218;4.122;2.948;-0.059;0.18;-0.16;-0.566;-0.422;0.826;0;0;-0.176;-0.1…
844;O=C(O)c1ccc(cc1)[N+](=O)[O-];INA;0;0;0;9.831;0.702;0.667;1.127;0.118;1;4;0;0;5;0;41.2;5.9;23.5;0;0;1;0.5;0;1;1;1;0;0;0;0;0;0;0;0;0;0.5;0;0;0;0;0;2.646;1.636;0.772;0.75;1.167;502;0.066;2.759;3.312;0.002;0.003;1.258;0;0.206;0.138;0.083;0.494;0.04;0.021;1.778;1.459;1.585;0.75;1.39;3.029;0.856;2.309;0.824;0.935;0.997;0.29;2;0;1.4578;121.333;9.7449;3.632;0.26;3.849;1.567;1.268;1.561;5.119;6.515;-0…
845;O=C(OCCCCCCC(C)C)C1CCCCC1(C(=O)OCCCCCCC(C)C);INA;0;0;0;5.445;0.532;0.591;1.138;0.231;0;4;0;0;4;0;33.3;0;5.1;0;0;1;0.2;0;1;1;1;0;0;0;0;0;0;0;0;0;0;0;0;0;0;0;5.196;1.765;1.275;0.909;2.978;6918;0.073;1.854;5.564;0;0;2.972;0;0.211;0.139;0.094;0.675;0.097;0.06;1.179;3.774;1.371;0.467;0.73;1.909;0.704;5.106;3.072;0.961;0.998;0.3;2;0;1.6848;575.866;19.1557;3.167;0.306;3.572;1.303;1.218;1.301;6.034;4…
846;O=C(Nc1c(cccc1C(C)C)C(C)C)NS(=O)(=O)c2occ(c2)C(O)(C)C;INA;0;0;0;7.296;0.601;0.64;1.131;0.105;2;5;1;1;8;0;35.7;3.6;8.9;0;0;2;0.393;0;1;2;1;0;0;1;0;0;0;0;0;0;0.379;88.662;0;0;0;0;5.05;1.631;1.095;1;1.587;7226;0.087;5.142;5.463;0;0;1.047;2.398;0.177;0.116;0.072;0.637;0.057;0.034;1.617;3.78;1.835;0.714;0.79;3.445;0.752;4.19;1.84;0.916;0.997;0.265;1.995;0.13;1.3583;588.299;14.775;3.564;0.26;4.718;…
847;O=C(OCCCCCOC(=O)c1ccccc1)c2ccccc2;INA;0;0;0;7.265;0.631;0.661;1.116;0.227;0;4;0;0;4;0;44.2;0;9.3;0;0;2;0.522;0;1;2;1;0;0;0;0;0;0;0;0;0;0.5;0;0;0;0;0;3.742;1.944;0.964;1;1.936;4184;0.078;1.971;4.688;0;0;0.503;0;0.213;0.144;0.098;0.563;0.055;0.031;1.353;3.219;1.068;0.435;0.495;2.766;0.717;4.073;2.145;0.98;0.998;0.313;2;0;1.1165;376.776;11.24;3.489;0.283;3.677;1.539;1.27;1.537;5.617;22.824;0.039…
848;O=C(OCCC(C)C)C;INA;0;0;0;5.661;0.527;0.576;1.145;0.182;0;2;0;0;2;0;30.4;0;8.7;0;0;0;0;0;0;0;0;0;0;0;0;0;0;0;0;0;0;0;0;0;0;0;3;1.459;1.222;1;0.889;108;0.038;1.851;3.203;0.031;-0.013;1.837;0;0.26;0.187;0.118;0.701;0.088;0.05;1.265;1.837;1.53;0.889;1.821;2.119;0.748;3.259;1.142;0.917;0.999;0.277;2;0;2.9147;36;8;3.039;0.307;3.352;1.196;1.21;1.192;4.742;9.854;-0.02;0.083;-0.277;0.077;0.011;-0.002;…
849;c1cc(ccc1C(c2ccc(cc2)Cl)C(Cl)(Cl)Cl)Cl;INA;0;0;0;12.66;0.779;0.844;1.094;0.069;0;0;0;5;5;5;50;0;0;0;0;2;0.632;0;1;2;1;0;0;0;0;0;0;0;0;0;0.6;0;0;0;0;0;3.317;1.74;1.102;1;1.075;2296;0.098;2.707;2.002;0.001;0;0.954;0;0.18;0.116;0.079;0.703;0.066;0.038;1.47;2.84;1.763;0.421;1.035;2.709;0.682;3.337;1.813;0.934;0.997;0.279;2;0;1.2965;311.162;11.2328;3.971;0.249;4.252;1.703;1.342;1.427;5.328;17.629;…
851;N#CCCCCC#N;INA;0;0;0;6.76;0.601;0.643;1.14;0.2;2;0;0;0;2;0;37.5;12.5;0;2;0;0;0;0;0;0;0;0;0;0;0;0;0;0;0;0;0;0;0;0;0;0;2.449;1.6;1.138;0.75;1;84;0.047;0.915;2.033;0.029;0.027;2;0;0.291;0.213;0.16;0.59;0.102;0.058;1.406;2;0.811;0.5;1.574;2;0.625;2.594;1.5;0.979;0.998;0.343;2;0;2.5301;28;7;3.213;0.311;3.275;1.567;1.31;1.568;4.463;5.574;-0.055;-0.189;0.024;-0.016;-0.103;-0.452;1.572;0;-0.088;-0.30…
852;O=C(N)N;INA;0;0;0;7.509;0.536;0.528;1.203;0;2;1;0;0;3;0;12.5;25;12.5;0;0;0;0;0;0;0;0;0;0;0;0;0;0;0;0;0;0;0;0;0;0;0;1.732;1.2;0.781;1;0.375;9;0;2.5;2;0.071;0.327;0.811;0;0;0;0;0.516;0;0;1.75;0.811;0.811;0.75;0;1.75;0.167;1.25;1.25;0.866;1;0.25;2;0;2.3238;6;3;3.025;0.295;3.301;1.109;1.134;1.118;3.807;1.171;-0.239;0.309;-1.127;0.977;0;0;0;0;0.085;-0.315;-0.68;0.921;0;0;0;0;-0.555;0.699;-1.123;0.…
853;O=C(OCc2cccc(c1ccccc1)c2C)C3C(C=C(C(F)(F)F)Cl)C3(C)(C);INA;0;0;0;8.292;0.652;0.676;1.133;0.113;0;2;0;1;6;4;45.1;0;3.9;0;0;3;0.517;0;1;3;1;1;0;0;0;0;0;0;0;0;0.387;0;0;0;0;0;4.583;1.74;0.935;0.875;1.738;13415;0.084;5.857;5.526;0;0;1.183;4.263;0.18;0.113;0.074;0.591;0.053;0.03;1.576;4.323;1.822;0.828;0.553;3.449;0.872;4.096;1.329;0.933;0.996;0.279;1.994;0.257;1.0309;640.412;12.2907;3.613;0.262;3…
854;O=C1C(=C(C=NN1C(C)(C)C)SCc2ccc(cc2)C(C)(C)C)Cl;INA;0;0;0;7.449;0.614;0.676;1.124;0.1;2;1;1;2;5;1;38.8;4.1;2;0;0;2;0.5;0;1;2;1;0;0;0;0;0;0;0;0;0;0.24;0;0;0;0;0;4.123;1.655;1.124;0.857;1.663;5678;0.073;1.905;5.358;0;0;1.018;0;0.186;0.122;0.074;0.698;0.068;0.039;1.557;3.772;1.855;0.75;0.696;3.093;0.722;4.057;2.093;0.917;0.996;0.272;2;0;1.2525;455.468;12.89;3.565;0.261;4.067;1.462;1.298;1.373;5.8…
855;O=C1C=C(C)CC(C)(C)C1;INA;0;0;0;5.76;0.558;0.616;1.13;0;0;1;0;0;1;0;37.5;0;4.2;0;0;1;0.6;0;1;1;1;0;0;0;0;0;0;0;0;0;0;0;0;0;0;0;2;1.558;1.109;0.333;0.42;306;0.053;1.381;4.013;0.033;0.007;0.861;0;0.186;0.149;0.073;0.69;0.088;0.041;1.175;2.122;1.846;0.9;1.997;2.414;0.761;3.41;1.261;0.899;0.996;0.247;2;0;1.2899;98.833;9.561;3.286;0.276;3.597;1.245;1.293;1.242;5.001;15.683;0;0.221;-0.528;0.34;-1.10…
856;OCCO;INA;0;0;0;6.208;0.501;0.519;1.166;0.111;0;2;0;0;2;0;20;0;20;0;0;0;0;0;0;0;0;0;0;0;0;0;0;0;0;0;0;0;0;0;0;0;1.414;1.333;1.132;0.5;0.5;10;0;1.625;1.625;0.105;0.275;1;0;0.5;0;0;0.577;0;0;1.371;1;1;0.5;3.132;1.922;0.439;1.951;1.4;0.957;0.998;0.375;2;0;1.9747;6;3;2.768;0.35;2.817;1.218;1.057;1.215;4.277;1.455;-0.198;-0.368;0.076;0.025;0.641;0;0;0;-0.136;-0.453;0.041;0.223;0.608;0;0;0;-0.291;-0…
857;O=C1C=CC3(C(=C1)CCC2C4CC(O)C(O)(C(=O)CO)C4(C)(CC(O)C23(F)))(C);INA;0;0;0;7.172;0.601;0.624;1.135;0.034;0;6;0;0;7;1;38.2;0;10.9;0;0;10;0.607;0.353;1.353;1;0.25;0;0;1;0;0;1;2;0;0;0;40.545;67.71;153.146;0;0;4.359;1.714;0.951;1;1.378;31795;0.115;3.482;8.777;0;0;1.041;2.398;0.156;0.091;0.055;0.574;0.059;0.033;1.488;4.423;1.944;1;0.827;3.564;0.939;4.293;0.928;0.926;0.993;0.288;1.988;0.034;0.5;1634.…
858;O=C(O)C(N2C(=O)c1ccccc1S2)C(C)CC;INA;0;0;0;8.041;0.638;0.677;1.12;0.118;1;3;1;1;5;0;39.4;3;9.1;0;0;3;0.5;0.222;1.222;1;0.5;0;0;1;0;0;1;0;0;0;0.316;35.977;70.708;0;0;0;3.464;1.742;1.052;1;0.944;2609;0.103;2.613;5.205;0.001;0;1.561;2.398;0.175;0.111;0.073;0.617;0.065;0.036;1.667;4.059;1.572;1;1.142;3.432;0.931;3.378;0.834;0.951;0.995;0.299;1.976;0.06;1.0219;357.595;13.5222;3.581;0.267;4.066;1.5…
859;O=S1OCC2C(CO1)C3(C(=C(C2(C3(Cl)Cl)Cl)Cl)Cl)Cl;INA;0;0;0;16.277;0.818;0.869;1.108;0;0;3;1;7;10;6;36;0;12;0;0;6;0.632;0.5;1.417;1;0.333;0;0;2;1;0;0;1;1;0;0;57.022;0;60.148;65.846;0;3.391;1.664;1.208;0.75;0.742;6317;0.119;3.083;4.316;0;0;0.754;3.045;0.155;0.087;0.052;0.754;0.079;0.045;2.072;3.195;1.931;0.579;1.294;3.223;0.776;2.572;1.04;0.914;0.993;0.283;1.926;0.034;0.6478;625.586;18.1126;4.144;…
860;O=C1ON=C(N1)CC2(CN)(CCCCC2);INA;0;0;0;6.603;0.568;0.602;1.151;0.091;3;2;0;0;5;0;31.3;9.4;6.3;0;0;2;0.733;0;1;2;1;0;0;1;0;0;0;0;0;0;0;41.535;0;0;0;0;2.449;1.895;1.029;1;0.889;1347;0.084;2.145;3.809;0.005;0;0.909;2.398;0.192;0.125;0.085;0.586;0.074;0.049;1.579;3.64;1.426;0.867;1.047;2.823;0.825;3.421;1.437;0.965;0.997;0.304;1.985;0.13;1.1134;205.461;9.9574;3.36;0.288;3.644;1.381;1.206;1.38;5.28…
861;O=C(O)CCCCCCCCC=C;INA;0;0;0;5.585;0.536;0.592;1.139;0.281;0;2;0;0;2;0;33.3;0;6.1;0;0;0;0;0;0;0;0;0;0;0;0;0;0;0;0;0;0;0;0;0;0;0;3.464;1.66;1.274;0.833;1.562;354;0.05;2.341;3.162;0.01;-0.001;2.565;0;0.264;0.187;0.133;0.638;0.141;0.097;1.211;2.931;1.14;1;1.247;2.43;0.832;3.833;1.91;0.965;0.999;0.314;2;0;2.8354;78;12;3.081;0.317;3.329;1.336;1.224;1.333;5.088;15.01;-0.056;-0.149;-0.039;0.008;0.006…
862;OCCN(C)C;INA;0;0;0;5.245;0.492;0.545;1.164;0.125;1;1;0;0;2;0;23.5;5.9;5.9;0;0;0;0;0;0;0;0;0;0;0;0;0;0;0;0;0;0;0;0;0;0;0;2.236;1.385;1.216;1;0.667;32;0;1.243;2.195;0.092;0.073;1.459;0;0.289;0.289;0;0.718;0.1;0;1.378;1.918;1.459;0.833;2.636;2.016;0.632;2.709;1.265;0.923;0.996;0.294;2;0;2.6272;15;5;2.853;0.325;3.077;1.118;1.163;1.115;4.27;6.112;-0.066;-0.126;-0.355;0.193;-0.171;0.532;0;0;-0.269;…
863;O=C2OC(=O)C3C1C=CC(C1)C23;INA;0;0;0;8.208;0.663;0.67;1.114;0;0;3;0;0;3;0;45;0;15;0;0;6;0.833;0.6;1.5;1;0.333;0;0;3;0;1;1;0;0;0;0;50.293;31.518;0;0;0;1.732;2;0.902;0.667;0.556;1952;0.109;1.971;4.179;0.01;0.002;0.73;3.434;0.155;0.099;0.063;0.533;0.054;0.029;1.458;2.585;1.459;0.583;1.488;2.746;0.792;2.864;1.1;0.962;0.996;0.283;1.879;0.233;0.5847;249.183;14.0134;3.665;0.264;3.774;1.526;1.296;1.53…
864;O=C(OCCCC)c1ccccc1;INA;0;0;0;6.602;0.597;0.638;1.123;0.185;0;2;0;0;2;0;40.7;0;7.4;0;0;1;0.462;0;1;1;1;0;0;0;0;0;0;0;0;0;0.462;0;0;0;0;0;2.739;1.814;1.053;0.8;1.077;609;0.076;1.894;4.297;0.008;-0.001;2.123;0;0.219;0.148;0.099;0.602;0.054;0.03;1.297;2.969;1.198;0.846;1.109;2.764;0.854;3.458;1.227;0.976;0.998;0.318;2;0;1.4613;129.281;9.7126;3.363;0.291;3.666;1.488;1.255;1.486;5.012;12.432;0.023;…
865;O=C(OCC(CC)CCCC)CCCCCCCCC(=O)OCC(CC)CCCC;INA;0;0;0;5.334;0.525;0.586;1.14;0.291;0;4;0;0;4;0;32.5;0;5;0;0;0;0;0;0;0;0;0;0;0;0;0;0;0;0;0;0;0;0;0;0;0;5.657;1.731;1.332;0.917;2.809;3785;0.072;1.711;4.863;0;0;3.457;0;0.238;0.16;0.113;0.684;0.113;0.072;1.167;3.907;1.242;0.5;1.079;1.878;0.717;5.155;3.07;0.971;0.997;0.32;2;0;3.5324;435;29;3.1;0.314;3.392;1.308;1.205;1.306;5.977;45.453;0.003;-0.079;0.…
866;O=C(Oc2cccc1c2(OC(C)(C)C1))NC;INA;0;0;0;7.138;0.608;0.635;1.13;0.062;1;3;0;0;4;0;38.7;3.2;9.7;0;0;3;0.562;0.222;1.222;1;0.5;0;0;1;0;0;1;0;0;0;0.353;29.642;57.929;0;0;0;3.082;1.761;0.921;1;1;2206;0.105;2.151;4.154;0.002;0;1.5;2.398;0.179;0.109;0.074;0.604;0.044;0.025;1.523;3.328;1.772;0.937;1.092;3.291;0.842;3.432;0.936;0.939;0.998;0.285;1.977;0.067;0.8829;310.017;13.3957;3.481;0.27;3.825;1.41…
867;Oc1ccc(cc1n2nc3ccccc3(n2))C(C)(C)CC(C)(C)C;INA;0;0;0;6.602;0.604;0.65;1.128;0.078;3;1;0;0;4;0;40.8;6.1;2;0;0;4;0.625;0.133;1.133;2;0.667;0;0;1;0;0;1;0;0;0;0.615;47.441;94.701;0;0;0;4;1.778;0.96;0.833;1.354;9708;0.09;1.481;4.311;0;0;1.264;2.398;0.172;0.113;0.069;0.627;0.054;0.023;1.384;3.97;1.825;0.708;0.718;3.076;0.764;4.23;1.939;0.93;0.998;0.267;1.991;0.089;0.872;598.968;13.3952;3.572;0.261;…
868;OCCOCCOCC;INA;0;0;0;5.835;0.514;0.552;1.154;0.273;0;3;0;0;3;0;26.1;0;13;0;0;0;0;0;0;0;0;0;0;0;0;0;0;0;0;0;0;0;0;0;0;0;2.646;1.636;1.192;1;1.136;120;0.05;1.411;2.257;0.029;-0.014;2.281;0;0.285;0.206;0.151;0.644;0.086;0.047;1.325;2.281;0.764;1;1.46;1.84;0.82;3.199;1.945;0.981;0.998;0.335;2;0;2.5951;36;8;2.939;0.334;3.042;1.226;1.138;1.224;4.762;7.3;-0.01;-0.226;-0.048;-0.047;0.037;-0.033;-0.113…
869;O=C(OC(C)COCC(OC(=O)c1ccccc1)C)c2ccccc2;INA;0;0;0;7.286;0.625;0.652;1.119;0.208;0;5;0;0;5;0;42.6;0;10.6;0;0;2;0.48;0;1;2;1;0;0;0;0;0;0;0;0;0;0.462;0;0;0;0;0;4.243;1.852;0.941;1;1.933;4664;0.079;2.055;4.907;0;0;0.609;0;0.207;0.142;0.092;0.575;0.049;0.028;1.381;3.364;1.359;0.44;0.554;2.928;0.711;4.174;2.048;0.965;0.997;0.301;2;0;1.2457;430.887;11.8429;3.482;0.278;3.686;1.498;1.264;1.495;5.799;2…
870;O=C(Oc1ccccc1(OC(C)C))NC;INA;0;0;0;6.976;0.595;0.623;1.134;0.133;1;3;0;0;4;0;36.7;3.3;10;0;0;1;0.4;0;1;1;1;0;0;0;0;0;0;0;0;0;0.4;0;0;0;0;0;3.162;1.698;0.957;1;1.022;943;0.095;2.171;4.03;0.002;0;1.805;0;0.202;0.128;0.089;0.607;0.041;0.023;1.526;3.774;1.53;0.933;1.319;3.133;0.835;3.38;1.142;0.951;0.997;0.302;2;0;1.4607;180.99;11.8163;3.378;0.282;3.712;1.417;1.242;1.416;5.248;13.532;0.035;0.181;…
871;N1CCNCC1;INA;0;0;0;5.385;0.509;0.566;1.166;0;2;0;0;0;2;0;25;12.5;0;0;0;1;1;0;1;1;1;0;0;0;0;0;0;0;0;0;0;0;0;0;0;0;0;2;1.207;0;0;90;0.062;0.361;0.722;0.164;0.054;0;0;0.25;0.177;0.125;0.638;0.101;0.062;1.299;0;0;0.333;2.056;1.75;0.437;2.701;2.25;1;1;0.333;2;0;0.8571;45;7.5;3.058;0.327;3.061;1.334;1.128;1.336;4.186;4.254;0.017;-0.266;-0.144;-0.001;0.594;0;0;0;-0.07;-0.229;-0.103;-0.044;0.572;0;0;…
872;O=C(c1ccc(F)cc1)CCCN3CCC(O)(c2ccc(cc2)Cl)CC3;INA;0;0;0;7.671;0.632;0.67;1.126;0.118;1;2;0;1;5;2;42.9;2;4.1;0;0;3;0.692;0;1;3;1;0;0;0;0;0;0;0;0;0;0.429;0;0;0;0;0;3.391;1.891;1;0.889;1.964;10300;0.089;2.051;5.121;0;0;0.596;0;0.196;0.124;0.08;0.592;0.065;0.038;1.568;4.162;1.542;0.731;0.477;3.353;0.847;4.047;1.465;0.958;0.998;0.296;2;0;0.9463;553.797;11.2331;3.576;0.272;3.886;1.522;1.268;1.467;5.…
873;N=C(N)c2ccc(OCCCCCOc1ccc(cc1)C(=N)N)cc2;INA;0;0;0;6.948;0.608;0.644;1.134;0.2;4;2;0;0;6;0;38.8;8.2;4.1;0;0;2;0.48;0;1;2;1;0;0;0;0;0;0;0;0;0;0.462;0;0;0;0;0;3.873;1.852;0.947;1;2.208;6582;0.076;1.609;2.34;0;0;0.9;0;0.208;0.139;0.089;0.565;0.054;0.029;1.518;3.204;1.359;0.44;0.465;3.37;0.724;4.097;1.827;0.965;0.998;0.298;2;0;1.122;442.029;12.0189;3.469;0.28;3.712;1.478;1.263;1.483;5.751;25.761;-…
874;O=C(OCCOCC)C;INA;0;0;0;6.294;0.538;0.568;1.149;0.25;0;3;0;0;3;0;28.6;0;14.3;0;0;0;0;0;0;0;0;0;0;0;0;0;0;0;0;0;0;0;0;0;0;0;2.828;1.543;1.118;0.75;1.037;114;0.045;1.922;3.129;0.023;-0.015;1.975;0;0.273;0.196;0.142;0.65;0.078;0.037;1.379;2.503;1.352;1;1.622;2.117;0.832;3.014;1.191;0.949;0.998;0.313;2;0;2.7467;36;8;3.053;0.315;3.35;1.259;1.179;1.258;4.699;6.443;0.017;0.013;-0.213;-0.232;0.135;0.0…
875;c1c(cc(cc1C)C)C;INA;0;0;0;5.724;0.579;0.646;1.119;0;0;0;0;0;0;0;42.9;0;0;0;0;1;0.667;0;1;1;1;0;0;0;0;0;0;0;0;0;0.667;0;0;0;0;0;1.225;1.636;1.077;0.333;0.444;243;0.058;0.312;0.187;0.056;-0.011;0.881;0;0.201;0.157;0.082;0.692;0.08;0.033;0.985;1.585;1.585;0.333;1.903;2.128;0.485;3.407;2.264;0.929;0.996;0.268;2;0;1.1668;83.5;9.0029;3.372;0.276;3.69;1.328;1.331;1.328;4.511;9.193;0;0.215;-0.462;0.0…
877;OCCOCCO;INA;0;0;0;6.244;0.516;0.539;1.159;0.25;0;3;0;0;3;0;23.5;0;17.6;0;0;0;0;0;0;0;0;0;0;0;0;0;0;0;0;0;0;0;0;0;0;0;2.236;1.556;1.105;1;0.898;56;0.043;1.472;2.086;0.039;-0.05;1.95;0;0.302;0.226;0.177;0.59;0.077;0.046;1.383;1.95;0.863;0.571;1.73;1.97;0.655;2.704;1.882;0.975;0.998;0.338;2;0;2.4475;21;6;2.918;0.336;2.997;1.207;1.103;1.205;4.668;4.911;-0.08;-0.311;-0.003;0.025;-0.066;0.081;0.03;…
878;c1cc(ccc1C)C(C)C;INA;0;0;0;5.593;0.57;0.639;1.121;0.042;0;0;0;0;0;0;41.7;0;0;0;0;1;0.6;0;1;1;1;0;0;0;0;0;0;0;0;0;0.6;0;0;0;0;0;2;1.667;1.129;1;1;314;0.072;0.68;0.213;0.045;0.006;1.185;0;0.215;0.139;0.091;0.689;0.068;0.038;0.98;2.446;1.571;0.7;1.597;2.367;0.725;3.605;1.594;0.94;0.997;0.29;2;0;1.2895;93;8.9537;3.337;0.282;3.646;1.397;1.299;1.397;4.686;11.004;0;0.11;-0.213;-0.176;-0.002;0.057;-0…
879;O=C(OCCCC)CCCCC(=O)OCCCC;INA;0;0;0;5.873;0.539;0.584;1.142;0.302;0;4;0;0;4;0;31.8;0;9.1;0;0;0;0;0;0;0;0;0;0;0;0;0;0;0;0;0;0;0;0;0;0;0;4.243;1.687;1.238;0.875;1.827;859;0.059;1.831;4.235;0.002;0;2.948;0;0.25;0.172;0.118;0.65;0.084;0.052;1.289;3.17;1.224;0.5;1.267;2.057;0.694;4.171;2.103;0.967;0.998;0.316;2;0;3.2657;153;17;3.114;0.314;3.393;1.315;1.196;1.313;5.468;21.796;0.007;-0.042;0.049;-0.0…
880;C[N+]1(C)(CCCCC1);INA;0;0;0;4.76;0.499;0.572;1.151;0;1;0;0;0;1;0;29.2;4.2;0;0;1;1;0.75;0;1;1;1;0;0;0;0;0;0;0;0;0;0;0;0;0;0;0;1.732;1.684;1.39;0.333;0.469;174;0.055;0.25;0.319;0.138;0.015;0.875;0;0.221;0.151;0.103;0.754;0.151;0.103;1.099;1.906;1.299;0.625;2.215;1.554;0.641;3.485;1.876;0.927;0.998;0.276;2;0;1.1171;68.667;8.3245;3.076;0.303;3.367;1.195;1.205;1.198;4.716;11.264;0.064;-0.015;-0.34…
881;O=C(NC2CN1CCC2(CC1))c3ncc4occc4(c3);INA;0;0;0;7.334;0.627;0.656;1.13;0.05;3;2;0;0;5;0;40.5;8.1;5.4;0;0;6;0.85;0.471;1.353;2;0.5;0;0;1;0;0;1;0;0;0;0.435;44.141;75.604;0;0;0;2.646;2.143;0.934;1;1.255;10286;0.1;1.744;5.332;0.001;0;0.432;2.398;0.178;0.114;0.073;0.561;0.057;0.034;1.565;3.784;1.188;0.9;0.592;3.594;0.886;3.644;0.798;0.979;0.998;0.296;1.992;0.13;0.6186;491.876;11.9251;3.651;0.27;3.94…
882;O=C(Nc2cccc1c2(oc(c1C(O)(C)C)C))c3c(cccc3Cl)Cl;INA;0;0;0;9.006;0.68;0.713;1.113;0.068;1;3;0;2;6;2;45.2;2.4;7.1;0;0;4;0.6;0.133;1.133;2;0.667;0;0;1;0;0;1;0;0;0;0.593;51.513;97.942;0;0;0;3.742;1.754;0.94;0.833;1.264;11175;0.094;2.315;5.617;0;0;0.886;2.398;0.166;0.113;0.068;0.62;0.048;0.023;1.655;4.054;1.757;0.84;0.724;3.832;0.866;3.737;1.09;0.936;0.996;0.273;1.991;0.06;0.811;689.931;15.0041;3.7…
883;O=C(O)c1c(OC)c(ccc1Cl)Cl;INA;0;0;0;11.634;0.732;0.743;1.115;0.105;0;3;0;2;5;2;42.1;0;15.8;0;0;1;0.462;0;1;1;1;0;0;0;0;0;0;0;0;0;0.462;0;0;0;0;0;2.449;1.592;0.943;0.667;0.663;611;0.092;2.829;3.731;0.002;-0.002;1.23;0;0.183;0.127;0.089;0.63;0.05;0.032;1.813;3.393;1.549;1;1.871;3.577;0.941;2.435;0.566;0.935;0.993;0.3;2;0;1.4484;154.133;11.5284;3.735;0.257;4.059;1.563;1.277;1.438;5.113;6.871;-0.0…
884;O=C(O)CCCCCCCCCCCCCCCCC;INA;0;0;0;5.081;0.516;0.582;1.141;0.291;0;2;0;0;2;0;32.1;0;3.6;0;0;0;0;0;0;0;0;0;0;0;0;0;0;0;0;0;0;0;0;0;0;0;4.359;1.765;1.419;1;2.455;1313;0.054;2.32;3.333;0.003;0;3.284;0;0.258;0.183;0.13;0.683;0.165;0.116;1.108;3.422;0.884;0.95;1;1.555;0.565;4.7;3.608;0.977;0.999;0.314;2;0;2.9235;190;19;3.022;0.326;3.329;1.274;1.205;1.271;5.528;26.029;-0.038;-0.176;-0.013;0.003;0.00…
885;O=C(Oc1cccc2OC(Oc12)(C)C)NC;INA;0;0;0;7.698;0.622;0.634;1.132;0.067;1;4;0;0;5;0;37.9;3.4;13.8;0;0;3;0.562;0.222;1.222;1;0.5;0;0;1;0;0;1;0;0;0;0.353;29.642;57.929;0;0;0;3.082;1.761;0.869;1;1;2206;0.105;2.207;4.113;0.001;0;1.5;2.398;0.179;0.109;0.074;0.585;0.035;0.019;1.611;3.328;1.772;0.937;1.092;3.244;0.842;3.247;1.07;0.939;0.998;0.285;1.977;0.067;0.8829;310.017;13.3957;3.502;0.269;3.845;1.41…
886;OCC(O)C;INA;0;0;0;5.855;0.503;0.535;1.16;0.083;0;2;0;0;2;0;23.1;0;15.4;0;0;0;0;0;0;0;0;0;0;0;0;0;0;0;0;0;0;0;0;0;0;0;2;1.304;1.17;0.5;0.48;18;0;1.894;2.111;0.08;-0.156;0.971;0;0.408;0;0;0.636;0;0;1.335;1.922;1.371;1;3.916;2.2;0.706;2.366;0.673;0.908;0.997;0.315;2;0;2.5395;10;4;2.855;0.322;3.047;1.151;1.1;1.148;4.667;3.863;-0.163;-0.124;-0.193;0.009;0.601;0;0;0;-0.093;-0.217;-0.272;0.176;0.578…
887;Fc1ccc(c(F)c1)C(O)(Cn2ncnc2)Cn3ncnc3;INA;0;0;0;9.009;0.668;0.659;1.163;0.139;6;1;0;0;9;2;38.2;17.6;2.9;0;0;3;0.727;0;1;3;1;0;0;2;0;0;0;0;0;0;0.667;134.102;0;0;0;0;3.24;1.927;0.799;0.8;1.116;3824;0.083;2.945;6.112;0;0;0.595;3.045;0.181;0.12;0.07;0.516;0.04;0.022;1.892;3.459;1.529;0.727;0.818;3.664;0.861;3.195;0.905;0.961;0.997;0.287;1.984;0.348;1.0794;411.049;10.5813;3.668;0.262;3.836;1.506;1.…
888;N(C)(C)CCCN(C)CCCN(C)C;INA;0;0;0;4.912;0.497;0.565;1.158;0.2;3;0;0;0;3;0;26.8;7.3;0;0;0;0;0;0;0;0;0;0;0;0;0;0;0;0;0;0;0;0;0;0;0;0;3.873;1.556;1.269;1;1.51;397;0.047;0.308;0.424;0.018;0;2.407;0;0.246;0.172;0.108;0.756;0.13;0.068;1.182;2.468;1.531;0.5;1.486;1.583;0.6;4.175;2.786;0.931;0.998;0.283;2;0;3.2339;91;13;2.975;0.314;3.188;1.16;1.197;1.165;5.078;20.525;0.029;-0.057;-0.328;0.079;0.044;0.…
889;O=C=NCC1(C)(CC(N=C=O)CC(C)(C)C1);INA;0;0;0;6.539;0.579;0.618;1.139;0.088;2;2;0;0;4;0;35.3;5.9;5.9;2;0;1;0.375;0;1;1;1;0;0;0;0;0;0;0;0;0;0;0;0;0;0;0;3.391;1.627;1.034;0.8;0.961;1041;0.095;1.326;3.332;0.002;0;1.774;0;0.182;0.125;0.077;0.632;0.091;0.045;1.497;3.5;1.649;0.937;1.446;2.365;0.825;3.591;1.67;0.926;0.997;0.278;2;0;1.6701;203.484;12.4374;3.345;0.278;3.568;1.345;1.266;1.346;5.331;31.656…
890;o1ccc2ccccc12;INA;0;0;0;7.876;0.686;0.716;1.097;0;0;1;0;0;1;0;53.3;0;6.7;0;0;3;1;0.222;1.222;1;0.5;0;0;1;0;0;1;0;0;0;1;12.724;23.893;0;0;0;1;2.16;0.867;0.333;0.494;540;0.078;0.711;1.618;0.039;-0.013;0;2.398;0.189;0.128;0.089;0.541;0.043;0.025;1.273;1.975;0.764;0.889;1.7;2.099;1;2.634;1.041;0.993;0.998;0.306;1.945;0.13;0.6088;146;12.895;3.764;0.263;3.889;1.663;1.364;1.653;4.335;4.704;0.065;-0.…
891;O1CC1c2ccccc2;INA;0;0;0;7.068;0.637;0.676;1.11;0.056;0;1;0;0;1;0;47.1;0;5.9;0;0;2;1;0;1;2;1;1;0;0;0;0;0;0;0;0;0.6;0;0;0;0;0;1;2.16;0.94;0.667;0.667;370;0.068;0.925;1.595;0.05;-0.012;0;3.714;0.189;0.13;0.09;0.564;0.054;0.031;1.264;1.891;0.764;0.778;1.398;2.442;0.856;2.824;1.198;0.993;0.998;0.312;1.966;0.457;0.8994;85.4;7.747;3.565;0.278;3.639;1.566;1.252;1.579;4.29;6.51;0.073;-0.3;0;-0.187;0.0…
892;O=C(ON=C(C)SC)NC;INA;0;0;0;8.112;0.588;0.631;1.15;0.158;2;2;1;1;5;0;25;10;10;0;0;0;0;0;0;0;0;0;0;0;0;0;0;0;0;0;0;0;0;0;0;0;3.162;1.5;1.301;0.75;0.88;141;0.048;2.214;3.383;0.011;0.009;1.922;0;0.283;0.163;0.12;0.699;0.05;0.028;1.88;2.322;1.522;1;1.932;2.895;0.835;2.441;0.713;0.94;0.996;0.334;2;0;3.1682;45;9;3.32;0.285;3.811;1.417;1.189;1.367;4.742;7.306;0.069;0.087;-0.198;-0.369;0.275;-0.408;-0…
893;O=P1(OCCCN1)N(CCCl)CCCl;INA;0;0;0;9.004;0.595;0.669;1.15;0.103;2;2;0;3;7;2;24.1;6.9;6.9;0;0;1;0.429;0;1;1;1;0;0;0;0;0;0;0;0;0;0;0;0;0;0;0;3.162;1.732;1.552;0.75;0.857;632;0.102;3.648;5.189;0.006;0.001;1.822;0;0.193;0.132;0.096;0.737;0.157;0.11;1.953;2.664;1.43;0.786;1.54;2.718;0.801;2.905;1.156;0.961;0.996;0.308;2;0;1.7382;149.133;10.3877;3.576;0.279;4.422;1.452;1.205;1.319;5.234;32.282;0.135…
894;n1c(nc(nc1NC(C)(C)C)Cl)NCC;INA;0;0;0;7.411;0.584;0.628;1.159;0.129;5;0;0;1;6;1;29;16.1;0;0;0;1;0.4;0;1;1;1;0;0;0;0;0;0;0;0;0;0.4;0;0;0;0;0;3.24;1.622;1.044;1;1.067;911;0.081;1.479;1.661;0.003;0;1.564;0;0.187;0.132;0.08;0.679;0.042;0.021;1.595;3.59;1.782;0.867;1.322;2.63;0.739;3.359;1.799;0.921;0.998;0.263;2;0;1.5678;177.526;11.6149;3.444;0.273;3.953;1.384;1.245;1.285;5.156;22.539;0.011;0.274;…
895;O=C(OCCCCCCOC(=O)c1ccccc1)c2ccccc2;INA;0;0;0;7.096;0.623;0.656;1.117;0.234;0;4;0;0;4;0;43.5;0;8.7;0;0;2;0.5;0;1;2;1;0;0;0;0;0;0;0;0;0;0.48;0;0;0;0;0;3.873;1.946;0.986;0.889;2.083;4673;0.078;1.951;4.71;0;0;0.49;0;0.214;0.145;0.099;0.569;0.058;0.033;1.338;3.252;1.041;0.417;0.469;2.753;0.709;4.186;2.233;0.981;0.998;0.315;2;0;1.1155;400.898;11.4612;3.47;0.285;3.676;1.53;1.267;1.528;5.66;24.872;0.…
896;O=C(OCC(C)(C)C(OC(=O)C(C)C)C(C)C)C(C)C;INA;0;0;0;5.729;0.535;0.585;1.141;0.184;0;4;0;0;4;0;32;0;8;0;0;0;0;0;0;0;0;0;0;0;0;0;0;0;0;0;0;0;0;0;0;0;5.196;1.455;1.162;1;1.32;852;0.063;1.893;4.821;0.001;0;2.123;0;0.213;0.126;0.086;0.707;0.076;0.032;1.26;3.446;1.648;0.8;2.202;2.06;0.681;4.384;2.641;0.899;0.996;0.279;2;0;4.7076;190;19;3.166;0.286;3.562;1.268;1.221;1.265;5.835;38.692;0.006;0.217;-0.07…
898;OCCCCCCCCCCCCCC;INA;0;0;0;4.765;0.503;0.575;1.143;0.273;0;1;0;0;1;0;31.1;0;2.2;0;0;0;0;0;0;0;0;0;0;0;0;0;0;0;0;0;0;0;0;0;0;0;3.606;1.765;1.505;1;1.884;560;0.055;1.128;2.61;0.02;0;2.974;0;0.267;0.19;0.135;0.709;0.178;0.126;1.036;2.974;0.567;1;1.114;1.405;0.619;4.456;3.334;0.989;0.999;0.329;2;0;2.8079;105;14;2.928;0.338;2.98;1.246;1.194;1.245;5.19;18.548;-0.054;-0.254;0.001;0.001;0.001;0.001;0.…
899;c1cc(cc(c1)C(C)C)C(C)C;INA;0;0;0;5.41;0.558;0.628;1.125;0.067;0;0;0;0;0;0;40;0;0;0;0;1;0.5;0;1;1;1;0;0;0;0;0;0;0;0;0;0.5;0;0;0;0;0;2.646;1.636;1.177;1;0.778;502;0.08;0.691;0.315;0.028;0.002;1.258;0;0.202;0.13;0.088;0.705;0.067;0.04;0.971;1.555;1.585;0.5;1.539;2.197;0.585;3.936;2.234;0.935;0.997;0.289;2;0;1.407;124.767;10.1243;3.3;0.283;3.673;1.387;1.281;1.387;4.942;15.133;0;0.111;-0.118;-0.11…
900;O=[N+]([O-])N=C1N(C)COCN1Cc2cnc(Cl)s2;INA;0;0;0;10.42;0.673;0.685;1.151;0.103;5;3;1;2;10;1;28.6;17.9;10.7;0;0;2;0.611;0;1;2;1;0;0;1;0;0;0;0;0;0;0.263;47.698;0;0;0;0;2.739;1.8;0.967;0.8;1.025;2536;0.096;2.718;3.508;0;0;1.177;2.398;0.186;0.121;0.083;0.612;0.063;0.032;2.179;3.572;1.53;0.944;0.945;3.574;0.905;2.628;0.67;0.951;0.998;0.287;1.989;0.13;1.0648;292.629;11.7661;3.736;0.261;4.288;1.539;1…
901;OCc1ccccc1;INA;0;0;0;6.759;0.614;0.656;1.117;0.062;0;1;0;0;1;0;43.8;0;6.3;0;0;1;0.75;0;1;1;1;0;0;0;0;0;0;0;0;0;0.75;0;0;0;0;0;1.225;1.846;0.968;0.667;0.656;184;0.068;1.36;2.538;0.045;0.024;1.125;0;0.23;0.16;0.111;0.568;0.058;0.033;1.272;2.156;1.061;0.75;1.782;2.424;0.844;2.728;1.273;0.983;0.997;0.332;2;0;1.0647;67;8.1463;3.409;0.288;3.556;1.549;1.266;1.548;4.386;6.155;-0.042;-0.232;-0.079;-0.…
902;n1c(nc(nc1NC(C)C)Cl)NC(C)C;INA;0;0;0;7.411;0.584;0.628;1.159;0.129;5;0;0;1;6;1;29;16.1;0;0;0;1;0.4;0;1;1;1;0;0;0;0;0;0;0;0;0;0.4;0;0;0;0;0;3.082;1.636;1.059;1;1.067;927;0.083;1.476;1.664;0.003;0;1.564;0;0.187;0.134;0.08;0.675;0.043;0.021;1.595;2.574;1.585;0.533;1.288;2.565;0.59;3.359;2.033;0.929;0.998;0.265;2;0;1.5421;177.776;11.633;3.444;0.276;3.952;1.392;1.249;1.295;5.118;19.982;0.011;0.237…
903;O1C2C1C(C3C2C4(C(=C(C3(C4(Cl)Cl)Cl)Cl)Cl)Cl)Cl;INA;0;0;0;16.926;0.855;0.914;1.1;0;0;1;0;7;8;7;43.5;0;4.3;0;0;10;0.611;0.727;1.636;1;0.25;1;0;3;0;1;2;1;0;0;0;79.919;98.08;54.928;0;0;3.536;1.701;1.146;0.5;0.525;8096;0.125;2.753;2.539;0.001;0;0.762;4.394;0.141;0.077;0.045;0.763;0.072;0.041;1.72;3.503;1.722;0.944;1.316;3.079;0.962;2.803;0.609;0.911;0.992;0.277;1.907;0.369;0.5887;546.433;15.641;4.…
904;O=C(OC)C(N(C(=O)COC)c1c(cccc1C)C)C;INA;0;0;0;6.814;0.589;0.62;1.134;0.146;1;4;0;0;5;0;36.6;2.4;9.8;0;0;1;0.3;0;1;1;1;0;0;0;0;0;0;0;0;0;0.3;0;0;0;0;0;4.062;1.622;0.958;1;0.9;1544;0.102;2.128;5.303;0;0;1.959;0;0.189;0.119;0.075;0.63;0.051;0.026;1.483;4.022;1.581;0.8;1.545;3.1;0.819;3.874;1.184;0.943;0.994;0.307;2;0;2.0777;284.995;14.0713;3.379;0.278;3.801;1.414;1.251;1.413;5.638;24.946;0.041;0.…
905;Fc1cccc(F)c1C3=NC(c2ccc(cc2(OCC))C(C)(C)C)CO3;INA;0;0;0;7.336;0.623;0.652;1.134;0.098;1;2;0;0;5;2;42.9;2;4.1;0;0;3;0.654;0;1;3;1;0;0;1;0;0;0;0;0;0;0.429;70.093;0;0;0;0;3.464;1.803;0.936;1;1.533;11921;0.096;2.35;5.99;0;0;1.134;2.398;0.174;0.113;0.07;0.595;0.042;0.023;1.527;3.931;1.717;0.808;0.674;3.196;0.818;4.087;1.618;0.947;0.997;0.282;1.988;0.13;0.9481;616.283;13.0514;3.539;0.268;3.87;1.435…
907;n1c(nc(nc1N)NC2CC2)N;INA;0;0;0;7.555;0.599;0.616;1.174;0.087;6;0;0;0;6;0;27.3;27.3;0;0;0;2;0.75;0;1;2;1;1;0;0;0;0;0;0;0;0;0.462;0;0;0;0;0;1.732;1.895;0.871;1;0.833;733;0.07;1.509;1.373;0.008;0.002;0.73;3.714;0.186;0.131;0.078;0.541;0.035;0.018;1.539;2.522;1.459;0.667;1.1;2.79;0.755;2.92;1.216;0.956;0.998;0.279;1.983;0.486;1.0174;132.367;8.4454;3.517;0.274;3.782;1.41;1.192;1.399;4.768;7.409;-0…
908;O=[N+]([O-])c1cc(c(N)c(c1N(CCC)CCC)[N+](=O)[O-])C(F)(F)F;INA;0;0;0;8.545;0.617;0.604;1.175;0.171;4;4;0;0;11;3;31.7;9.8;9.8;0;0;1;0.25;0;1;1;1;0;0;0;0;0;0;0;0;0;0.25;0;0;0;0;0;4.637;1.557;0.891;0.8;1.028;2778;0.123;6.293;5.026;0;0;1.679;0;0.166;0.107;0.065;0.545;0.04;0.021;1.983;3.887;1.717;0.708;1.63;3.307;0.78;3.374;1.324;0.921;0.995;0.278;2;0;2.1699;431.276;17.5947;3.511;0.266;4.038;1.415;1…
909;n1c(c(c(c(c1Cl)Cl)Cl)Cl)Cl;INA;0;0;0;22.846;1.019;1.074;1.095;0;1;0;0;5;6;5;45.5;9.1;0;0;0;1;0.545;0;1;1;1;0;0;0;0;0;0;0;0;0;0.545;0;0;0;0;0;1.581;1.535;1.168;0.667;0.529;395;0.068;1.619;1.504;0.005;-0.005;0.832;0;0.21;0.127;0.076;0.783;0.073;0.036;1.349;2.732;1.349;0.636;2.005;1.79;0.79;2.111;0.978;0.916;0.993;0.3;2;0;1.3435;119;10.4341;4.246;0.23;4.279;1.649;1.331;1.379;5.067;8.965;-0.015;-…
910;c1ccc2c(c1)c4cccc3cccc2c34;INA;0;0;0;7.779;0.717;0.762;1.08;0;0;0;0;0;0;0;61.5;0;0;0;0;12;1;0.5;1.437;1;0.25;0;0;1;0;0;3;1;1;0;1;14.422;87.995;34.246;37.521;0;1.732;2.286;0.879;0.5;0.703;9577;0.135;0.328;0.22;0.007;0;0;2.398;0.157;0.099;0.064;0.548;0.042;0.023;0.961;3.125;0.954;0.562;1.042;1.549;0.771;3.739;2.49;0.994;0.998;0.3;1.957;0.04;0.3684;691.433;21.6727;3.921;0.252;4.156;1.722;1.395;1…
911;O=C(OCCOCCOCCOC(=O)C(CC)CCCC)C(CC)CCCC;INA;0;0;0;5.752;0.534;0.582;1.143;0.304;0;6;0;0;6;0;31.4;0;8.6;0;0;0;0;0;0;0;0;0;0;0;0;0;0;0;0;0;0;0;0;0;0;0;5.477;1.714;1.232;0.909;2.51;3052;0.069;1.79;4.926;0;0;3.325;0;0.23;0.162;0.112;0.661;0.089;0.057;1.271;3.807;1.287;0.5;1.117;2.072;0.727;4.858;2.686;0.971;0.996;0.321;2;0;3.5413;378;27;3.127;0.311;3.453;1.309;1.194;1.308;5.962;39.768;0.025;-0.062…
912;O=C(O)c2ccccc2(C(=O)OCc1ccccc1);INA;0;0;0;8.267;0.678;0.69;1.107;0.156;0;4;0;0;4;0;48.4;0;12.9;0;0;2;0.632;0;1;2;1;0;0;0;0;0;0;0;0;0;0.6;0;0;0;0;0;3.082;1.869;0.857;1;1.219;2833;0.091;2.813;4.858;0;0;0.868;0;0.194;0.129;0.09;0.53;0.043;0.024;1.418;3.722;1.384;0.895;0.805;2.856;0.896;3.536;1.617;0.966;0.997;0.305;2;0;1.0666;318.986;11.6836;3.594;0.27;3.797;1.582;1.286;1.58;5.431;14.882;0;-0.05…
913;O=C3NC=Nc1c3(ncn1C2OC(CO)CC2);INA;0;0;0;8.147;0.632;0.636;1.148;0.065;4;3;0;0;7;0;34.5;13.8;10.3;0;0;4;0.824;0.143;1.143;2;0.667;0;0;2;0;0;1;0;0;0;0.263;68.651;58.191;0;0;0;2;2;0.862;0.8;1.017;4416;0.099;1.926;4.475;0.001;0;0.844;3.045;0.174;0.11;0.07;0.532;0.041;0.021;1.789;3.69;1.379;1;0.863;3.892;0.957;3.069;0.345;0.976;0.997;0.301;1.951;0.208;0.6899;375.642;12.9449;3.6;0.271;3.919;1.486;1…
914;OCCOCCOC;INA;0;0;0;6.009;0.515;0.547;1.156;0.263;0;3;0;0;3;0;25;0;15;0;0;0;0;0;0;0;0;0;0;0;0;0;0;0;0;0;0;0;0;0;0;0;2.449;1.6;1.11;0.75;1;84;0.047;1.413;2.2;0.036;0.026;2;0;0.291;0.213;0.16;0.637;0.077;0.049;1.353;2;0.811;1;1.574;1.919;0.852;2.969;1.675;0.979;0.998;0.343;2;0;2.5301;28;7;2.93;0.334;3.027;1.24;1.133;1.238;4.613;6.625;-0.011;-0.259;-0.11;0.065;0.005;-0.134;0.102;-0.077;-0.225;-0.…
915;OC(c1nccc(n1)N3C(C)CN(c2nc(nc(n2)C)C)CC3C)C;INA;0;0;0;6.87;0.592;0.627;1.149;0.058;7;1;0;0;8;0;34;14;2;0;0;3;0.72;0;1;3;1;0;0;0;0;0;0;0;0;0;0.444;0;0;0;0;0;2.739;1.807;0.954;1;1.786;9969;0.1;2.011;3.747;0;0;0.866;0;0.176;0.117;0.072;0.615;0.051;0.025;1.539;4.004;1.554;0.76;0.679;3.059;0.795;4.105;1.321;0.948;0.997;0.28;2;0;0.9358;594.953;12.8737;3.506;0.271;3.81;1.407;1.254;1.409;5.811;30.929…
916;O=C(O)c1c(cccc1Sc2nc(OC)cc(n2)OC)Cl;INA;0;0;0;10.212;0.705;0.723;1.118;0.152;2;4;1;2;8;1;40.6;6.3;12.5;0;0;2;0.571;0;1;2;1;0;0;0;0;0;0;0;0;0;0.545;0;0;0;0;0;3;1.775;0.942;0.8;1.116;4040;0.096;2.78;4.291;0;0;1.103;0;0.184;0.123;0.079;0.606;0.056;0.031;1.995;3.69;1.545;0.81;0.91;3.765;0.853;3.005;0.985;0.957;0.996;0.298;2;0;1.1031;405.498;13.5052;3.709;0.261;4.092;1.573;1.272;1.484;5.402;18.453…
917;c1cc(ccc1C)Cl;INA;0;0;0;8.439;0.662;0.727;1.107;0;0;0;0;1;1;1;46.7;0;0;0;0;1;0.75;0;1;1;1;0;0;0;0;0;0;0;0;0;0.75;0;0;0;0;0;1;1.714;1.083;0.667;0.75;182;0.08;0.865;1.501;0.051;0.023;0.875;0;0.23;0.143;0.109;0.68;0.066;0.047;1.287;0.811;1.5;0.75;1.848;2.523;0.782;2.62;1.117;0.947;0.998;0.307;2;0;1.0821;68.667;8.3067;3.636;0.268;3.869;1.615;1.33;1.473;4.345;8.808;0;0.087;-0.211;-0.088;0.475;-2.4…
918;OCC7OC6OC1C(O)C(O)C(OC1(CO))OC2C(O)C(O)C(OC2(CO))OC3C(O)C(O)C(OC3(CO))OC4C(O)C(O)C(OC4(CO))OC5C(O)C(O)C(OC5(CO))OC7(C(O)C6(O));INA;0;0;0;7.722;0.581;0.575;1.149;0.045;0;30;0;0;30;0;28.6;0;23.8;0;0;70;0.636;0.857;1.571;1;0.143;0;0;0;0;0;0;0;0;0;0;0;0;0;0;0;4.583;1.784;0.879;0.267;1.025;2341488;0.117;3.481;5.217;0;0;0.917;0;0.175;0.105;0.066;0.523;0.044;0.023;1.519;2.118;1.539;0.167;0.364;2.527…
919;O=C(OCC(C)C)CCCCC(=O)OCC(C)C;INA;0;0;0;5.873;0.539;0.584;1.142;0.256;0;4;0;0;4;0;31.8;0;9.1;0;0;0;0;0;0;0;0;0;0;0;0;0;0;0;0;0;0;0;0;0;0;0;4.472;1.588;1.187;0.857;1.704;829;0.066;1.848;4.269;0.001;0;2.642;0;0.242;0.157;0.123;0.668;0.075;0.048;1.289;2.948;1.53;0.444;1.334;2.182;0.621;4.171;2.069;0.935;0.999;0.296;2;0;3.3749;153;17;3.137;0.302;3.404;1.296;1.211;1.293;5.553;25.311;0.007;0.044;-0.…
920;O=Cc1cc(OC)c2c(c1)N3OC(OC(=O)C)(C2COC(=O)N)C4N(C(=O)C)C4(C3);INA;0;0;0;8.224;0.638;0.637;1.135;0.13;3;8;0;0;11;0;37.3;5.9;15.7;0;0;10;0.467;0.571;1.5;1;0.25;1;0;0;1;1;1;1;0;1;0.182;0;91.238;104.543;0;124.53;4.637;1.791;0.843;0.667;1.133;32842;0.138;2.904;5.193;0;0;1.527;4.111;0.149;0.089;0.055;0.554;0.04;0.021;1.717;4.24;1.722;1;0.802;3.917;0.93;3.955;0.593;0.949;0.997;0.284;1.988;0.229;0.630…
921;O=C(OCCCC)CCCCCCCCC(=O)OCCCC;INA;0;0;0;5.616;0.532;0.585;1.141;0.309;0;4;0;0;4;0;32.1;0;7.1;0;0;0;0;0;0;0;0;0;0;0;0;0;0;0;0;0;0;0;0;0;0;0;4.69;1.737;1.288;0.9;2.314;1621;0.06;1.733;4.362;0.001;0;3.278;0;0.25;0.173;0.119;0.661;0.103;0.067;1.235;3.459;1.096;0.5;1.085;1.911;0.712;4.572;2.571;0.973;0.998;0.316;2;0;3.1914;231;21;3.1;0.317;3.375;1.307;1.199;1.305;5.656;28.253;0.005;-0.082;0.044;-0.…
922;O=C2NC(=O)CN2(N=Cc1oc(cc1)[N+](=O)[O-]);INA;0;0;0;10.356;0.704;0.655;1.15;0.125;4;5;0;0;9;0;34.8;17.4;21.7;0;0;2;0.588;0;1;2;1;0;0;2;0;0;0;0;0;0;0.278;99.977;0;0;0;0;2.739;1.789;0.743;1;1.176;2199;0.075;2.691;4.061;0;0;0.972;3.045;0.192;0.125;0.085;0.49;0.032;0.016;1.953;3.617;1.549;0.941;0.778;3.969;0.962;2.57;0.261;0.948;0.997;0.285;1.936;0.208;1.1075;230.59;10.2219;3.691;0.26;3.905;1.543;1…
923;O=[N+]([O-])c1ccc(O)cc1;INA;0;0;0;9.275;0.681;0.659;1.13;0.067;1;3;0;0;4;0;40;6.7;20;0;0;1;0.6;0;1;1;1;0;0;0;0;0;0;0;0;0;0.6;0;0;0;0;0;2;1.667;0.79;1;1;314;0.072;2.514;3.036;0.006;0.01;1.185;0;0.215;0.139;0.091;0.502;0.041;0.022;1.782;2.446;1.571;0.7;1.597;2.707;0.829;2.125;0.933;0.94;0.997;0.29;2;0;1.2895;93;8.9537;3.619;0.262;3.834;1.541;1.277;1.535;4.916;6.417;-0.011;-0.017;-0.123;-0.194;0…
925;OC6CC5=CCC4C3C(=C(C)C2(OC1CC(C)CNC1C2(C))(CC3))CC4C5(C)CC6;INA;0;0;0;5.798;0.563;0.622;1.13;0;1;2;0;0;3;0;38;1.4;2.8;0;0;13;0.833;0.32;1.36;1;0.167;0;0;2;0;0;3;1;0;0;0;79.854;226.368;89.412;0;0;3.391;1.978;1.099;1;1.564;112817;0.122;1.445;4.267;0;0;0.594;3.045;0.157;0.095;0.059;0.647;0.072;0.042;1.22;4.507;1.751;0.967;0.522;2.836;0.915;4.93;1.352;0.955;0.996;0.285;1.977;0.103;0.3705;1888.775;…
926;c1c(c(cc(c1Cl)Cl)Cl)Cl;INA;0;0;0;17.99;0.908;0.976;1.085;0;0;0;0;4;4;4;50;0;0;0;0;1;0.6;0;1;1;1;0;0;0;0;0;0;0;0;0;0.6;0;0;0;0;0;1.414;1.579;1.177;0.667;0.64;314;0.076;1.254;1.5;0.011;0.009;0.861;0;0.214;0.131;0.088;0.769;0.079;0.047;1.459;0.971;1.522;0.3;1.909;1.918;0.535;2.126;1.667;0.922;0.995;0.287;2;0;1.2618;100;9.6144;4.137;0.238;4.174;1.649;1.347;1.366;4.85;16.752;0;-0.071;-0.255;-0.393…
927;O=C(OC)c1ccccc1S(=O)(=O)NC(=O)N2N=C(OCCC)N(C2(=O))C;INA;0;0;0;8.854;0.644;0.648;1.14;0.152;4;7;1;1;12;0;33.3;8.9;15.6;0;0;2;0.407;0;1;2;1;0;0;1;0;0;0;0;0;0;0.214;84.864;0;0;0;0;4.472;1.696;0.99;1;1.602;6671;0.099;5.398;5.511;0;0;1.428;2.398;0.183;0.114;0.075;0.58;0.049;0.028;1.907;4.431;1.747;0.963;0.819;3.828;0.918;3.585;0.717;0.942;0.995;0.299;1.993;0.06;1.3574;554.563;14.4732;3.614;0.263;4…
928;O=C(O)C(CCC)CCC;INA;0;0;0;5.548;0.525;0.577;1.144;0.2;0;2;0;0;2;0;30.8;0;7.7;0;0;0;0;0;0;0;0;0;0;0;0;0;0;0;0;0;0;0;0;0;0;0;3.162;1.5;1.316;1;0.76;131;0.069;2.302;3.479;0.023;0.007;1.846;0;0.226;0.173;0.159;0.676;0.121;0.089;1.239;2.246;1.522;0.7;2.461;2.062;0.693;3.462;1.75;0.944;0.995;0.31;2;0;3.4999;45;9;3.036;0.313;3.42;1.279;1.201;1.274;4.928;13.422;-0.071;-0.013;0.066;-0.056;-0.164;-0.30…
930;O=C(ON=C(C(=O)N(C)C)SC)NC;INA;0;0;0;8.122;0.594;0.624;1.153;0.154;3;3;1;1;7;0;25.9;11.1;11.1;0;0;0;0;0;0;0;0;0;0;0;0;0;0;0;0;0;0;0;0;0;0;0;4;1.5;1.148;1;1;337;0.054;2.372;4.338;0.002;0.001;2.074;0;0.238;0.149;0.101;0.667;0.068;0.04;1.893;3.182;1.557;0.929;2.096;2.911;0.79;2.862;1.307;0.932;0.995;0.312;2;0;3.8986;91;13;3.358;0.279;3.884;1.414;1.2;1.377;5.291;14.927;0.066;0.12;0.19;-0.008;-0.59…
931;O=C1N=C(N(C(=O)N1C2CCCCC2)C)N(C)C;INA;0;0;0;6.641;0.572;0.606;1.151;0.051;4;2;0;0;6;0;31.6;10.5;5.3;0;0;2;0.667;0;1;2;1;0;0;0;0;0;0;0;0;0;0;0;0;0;0;0;2.449;1.742;1.009;0.8;1.123;2429;0.103;2.089;5.273;0.002;0;0.977;0;0.18;0.116;0.075;0.623;0.056;0.032;1.578;3.461;1.572;0.833;1.099;2.437;0.778;3.67;1.855;0.947;0.995;0.295;2;0;1.129;317.01;12.1714;3.394;0.281;3.801;1.414;1.222;1.415;5.551;28.21…
932;O(OC(C)(C)CCC(OOC(C)(C)C)(C)C)C(C)(C)C;INA;0;0;0;5.38;0.515;0.57;1.146;0.17;0;4;0;0;4;0;29.6;0;7.4;0;0;0;0;0;0;0;0;0;0;0;0;0;0;0;0;0;0;0;0;0;0;0;5.477;1.429;1.162;0.833;1.5;934;0.082;1.615;2.038;0.001;0;2.161;0;0.218;0.118;0.103;0.752;0.058;0.048;1.218;2.371;1.485;0.35;1.806;1.603;0.486;4.537;3.749;0.862;0.999;0.247;2;0;4.226;190;19;3.084;0.283;3.48;1.121;1.195;1.118;5.905;35.78;0.053;0.375;-…
933;O=C2Nc1c(cc(cc1C(C)(C)C2)CCN5CCN(c3nsc4ccccc34)CC5)C;INA;0;0;0;7.126;0.62;0.673;1.123;0.062;4;1;1;1;6;0;41;6.6;1.6;0;0;7;0.806;0.16;1.16;3;0.6;0;0;1;0;0;1;1;0;0;0.457;71.571;134.369;144.038;0;0;3.162;1.989;1.023;0.889;1.969;58471;0.11;1.542;5.069;0;0;0.541;2.398;0.171;0.11;0.071;0.625;0.06;0.034;1.483;4.543;1.56;0.903;0.379;3.383;0.867;4.448;1.426;0.962;0.998;0.286;1.996;0.089;0.562;1133.909;…
934;O=C(OCC(CC)CCCC)CCCCC(=O)OCC(CC)CCCC;INA;0;0;0;5.451;0.528;0.585;1.141;0.284;0;4;0;0;4;0;32.4;0;5.9;0;0;0;0;0;0;0;0;0;0;0;0;0;0;0;0;0;0;0;0;0;0;0;5.292;1.696;1.305;0.9;2.331;2351;0.074;1.807;4.798;0;0;3.181;0;0.237;0.157;0.111;0.68;0.104;0.066;1.197;3.7;1.335;0.5;1.244;1.974;0.722;4.891;2.669;0.967;0.997;0.321;2;0;3.6963;325;25;3.107;0.312;3.408;1.313;1.203;1.312;5.845;39.273;0.004;-0.052;0.0…
935;N12(CN3CN(C1)CN(C2)C3);INA;0;0;0;6.374;0.554;0.594;1.166;0;4;0;0;0;4;0;27.3;18.2;0;0;0;7;1;1.2;1.8;1;0.333;0;0;0;0;3;0;0;0;0;0;0;0;0;0;0;1.414;2.308;0.949;0.333;0.48;1416;0.111;0.312;0.469;0.071;0.005;0;0;0.167;0.111;0.068;0.603;0.062;0.032;1.435;0.971;0.971;0.2;1.583;1.435;0.322;3.024;3.024;0.98;1;0.273;2;0;0.5636;184;13.4412;3.473;0.282;3.541;1.353;1.222;1.361;4.691;17.049;0.183;-0.047;-0.4…
936;O=C2N(c1cc(c(OC)cc1C3CC23)CNC5CCC(NC5(c4ccccc4))CC)C;INA;0;0;0;6.557;0.6;0.646;1.127;0.088;3;2;0;0;5;0;40.6;4.7;3.1;0;0;8;0.742;0.174;1.174;3;0.6;1;0;0;1;0;0;1;1;0;0.343;0;0;130.77;145.377;0;3.162;2;0.997;0.857;1.457;45990;0.111;1.409;5.53;0;0;0.796;3.932;0.171;0.105;0.066;0.604;0.056;0.031;1.384;4.543;1.418;0.935;0.465;3.342;0.916;4.616;1.167;0.974;0.997;0.306;1.996;0.315;0.5758;1162.486;14.…
937;c1cc(ccc1C(c2ccc(cc2)Cl)C(Cl)Cl)Cl;INA;0;0;0;11.43;0.75;0.813;1.096;0.069;0;0;0;4;4;4;50;0;0;0;0;2;0.667;0;1;2;1;0;0;0;0;0;0;0;0;0;0.632;0;0;0;0;0;2.828;1.8;1.105;1;1.111;2135;0.099;1.868;1.981;0.001;0;0.946;0;0.187;0.12;0.081;0.684;0.066;0.038;1.432;2.837;1.53;0.444;0.988;2.736;0.703;3.376;1.714;0.953;0.997;0.293;2;0;1.2149;287.562;10.9782;3.904;0.255;3.998;1.694;1.339;1.467;5.264;15.134;0;0…
938;n1c(nc(c(c1N)c2ccc(cc2)Cl)CC)N;INA;0;0;0;8.291;0.652;0.69;1.134;0.065;4;0;0;1;5;1;40;13.3;0;0;0;2;0.706;0;1;2;1;0;0;0;0;0;0;0;0;0;0.667;0;0;0;0;0;2;1.789;0.945;0.8;0.9;2252;0.108;1.461;1.904;0.001;0;0.972;0;0.182;0.119;0.078;0.6;0.044;0.025;1.603;3.69;1.549;0.882;1.08;3.52;0.873;3.304;0.892;0.955;0.996;0.297;2;0;1.0465;293.39;12.0236;3.65;0.264;3.933;1.543;1.287;1.489;5.253;13.469;-0.017;0.14…
939;O=C(OC)c2c(nc(c(C1=NCCS1)c2CC(C)C)C(F)(F)F)C(F)F;INA;0;0;0;9.219;0.648;0.648;1.167;0.114;2;2;1;1;10;5;37.2;4.7;4.7;0;0;2;0.423;0;1;2;1;0;0;1;0;0;0;0;0;0;0.222;70.073;0;0;0;0;4.472;1.651;0.971;1;0.947;4884;0.125;6.217;5.59;0;0;1.411;2.398;0.165;0.099;0.063;0.581;0.05;0.025;1.959;4.133;1.75;0.846;1.22;3.401;0.85;3.467;0.814;0.929;0.997;0.278;1.992;0.189;1.4947;561.483;15.0414;3.551;0.265;4.035;…
940;O=C(N(CCC)CCC)SCC;INA;0;0;0;6.108;0.538;0.612;1.141;0.2;1;1;1;1;3;0;29;3.2;3.2;0;0;0;0;0;0;0;0;0;0;0;0;0;0;0;0;0;0;0;0;0;0;0;3.464;1.565;1.544;0.75;0.917;220;0.082;1.429;4.412;0.019;0.002;1.959;0;0.221;0.165;0.126;0.76;0.128;0.106;1.43;3.085;1.459;0.75;2.274;2.068;0.712;3.524;1.694;0.959;0.995;0.32;2;0;3.7213;66;11;3.159;0.307;3.828;1.363;1.22;1.276;4.9;19.367;0.067;0.083;0.089;-0.127;-0.317;…
941;O=[N+]([O-])c2cc(c(c(c2(Nc1ncc(cc1Cl)C(F)(F)F))[N+](=O)[O-])Cl)C(F)(F)F;INA;0;0;0;14.094;0.788;0.704;1.194;0.118;4;4;0;2;16;8;39.4;12.1;12.1;0;0;2;0.414;0;1;2;1;0;0;0;0;0;0;0;0;0;0.4;0;0;0;0;0;4.796;1.582;0.762;1;1.358;8482;0.099;6.518;5.024;0;0;1.088;0;0.17;0.108;0.065;0.508;0.036;0.017;2.329;4.392;1.76;0.793;0.933;3.68;0.919;2.716;0.955;0.906;0.996;0.262;2;0;1.4295;686.821;16.1167;3.802;0.2…
942;O=C1OC(C=C)(C(=O)N1c2cc(cc(c2)Cl)Cl)C;INA;0;0;0;10.597;0.721;0.737;1.114;0.071;1;3;0;2;6;2;44.4;3.7;11.1;0;0;2;0.611;0;1;2;1;0;0;1;0;0;0;0;0;0;0.316;48.353;0;0;0;0;2.646;1.674;0.916;1;0.988;2473;0.096;2.605;5.114;0;0;0.992;2.398;0.176;0.114;0.068;0.609;0.042;0.021;1.855;3.837;1.802;0.833;1.148;3.606;0.885;2.9;0.649;0.93;0.994;0.281;1.981;0.045;1.1658;301.232;12.1757;3.762;0.253;4.021;1.598;1.…
943;O=C(OCC)C1CC(=O)C(C(=O)C1)=C(O)C2CC2;INA;0;0;0;7.42;0.611;0.628;1.128;0.114;0;5;0;0;5;0;38.2;0;14.7;0;0;2;0.5;0;1;2;1;1;0;0;0;0;0;0;0;0;0;0;0;0;0;0;3.24;1.742;0.979;1;1.389;1824;0.083;2.177;4.851;0.001;0;1.44;3.714;0.179;0.121;0.07;0.571;0.05;0.029;1.449;3.419;1.572;0.778;0.969;2.989;0.822;3.639;0.963;0.949;0.995;0.292;1.99;0.457;1.2991;253.346;10.1697;3.458;0.276;3.782;1.43;1.22;1.419;5.667;…
944;c1ccc(cc1)CCC;INA;0;0;0;5.724;0.579;0.646;1.119;0.095;0;0;0;0;0;0;42.9;0;0;0;0;1;0.667;0;1;1;1;0;0;0;0;0;0;0;0;0;0.667;0;0;0;0;0;1.581;1.862;1.157;1;0.815;250;0.078;0.291;0.201;0.063;-0.011;1.409;0;0.22;0.157;0.109;0.645;0.078;0.044;0.985;2.419;0.986;0.778;1.506;2.351;0.818;3.407;1.291;0.985;0.998;0.318;2;0;1.1442;77.8;8.3809;3.328;0.295;3.552;1.473;1.292;1.473;4.429;7.635;0;-0.109;-0.041;-0.…
945;O=C(N(c1ccccc1)C(C)C)CCl;INA;0;0;0;7.561;0.616;0.666;1.127;0.071;1;1;0;1;3;1;39.3;3.6;3.6;0;0;1;0.429;0;1;1;1;0;0;0;0;0;0;0;0;0;0.429;0;0;0;0;0;3.24;1.68;1.099;0.75;0.776;632;0.084;1.729;4.548;0.005;0.001;1.733;0;0.194;0.133;0.093;0.654;0.058;0.038;1.545;3.182;1.557;0.786;1.567;2.888;0.796;3.263;1.353;0.952;0.995;0.305;2;0;1.7601;147.133;10.3074;3.495;0.276;3.738;1.503;1.274;1.445;5.23;15.102…
946;O=[N+]([O-])c1cccc(c1[N+](=O)[O-])C;INA;0;0;0;9.587;0.682;0.65;1.14;0.105;2;4;0;0;6;0;36.8;10.5;21.1;0;0;1;0.462;0;1;1;1;0;0;0;0;0;0;0;0;0;0.462;0;0;0;0;0;2.739;1.592;0.79;0.667;0.663;611;0.09;2.759;3.448;0.001;-0.002;1.23;0;0.181;0.126;0.089;0.52;0.038;0.02;1.871;3.239;1.549;0.769;1.835;2.866;0.892;2.377;1.027;0.929;0.995;0.282;2;0;1.4385;151.833;11.3797;3.677;0.254;3.975;1.552;1.286;1.545;5…
947;O=[N+]([O-])c1cc(cc(c1N(CC)CCCC)[N+](=O)[O-])C(F)(F)F;INA;0;0;0;8.598;0.623;0.609;1.171;0.179;3;4;0;0;10;3;33.3;7.7;10.3;0;0;1;0.261;0;1;1;1;0;0;0;0;0;0;0;0;0;0.261;0;0;0;0;0;4.583;1.577;0.903;1;1.115;2560;0.119;6.158;4.833;0;0;1.795;0;0.176;0.105;0.07;0.547;0.042;0.022;1.962;3.551;1.754;0.652;1.516;3.162;0.814;3.323;1.34;0.924;0.996;0.283;2;0;2.0743;391.9;16.7262;3.515;0.267;4.004;1.442;1.21…
948;OCCCCCCCCCC;INA;0;0;0;4.798;0.5;0.571;1.145;0.25;0;1;0;0;1;0;30.3;0;3;0;0;0;0;0;0;0;0;0;0;0;0;0;0;0;0;0;0;0;0;0;0;0;3;1.692;1.507;1;1.388;220;0.052;1.13;2.507;0.046;-0.003;2.55;0;0.276;0.198;0.142;0.71;0.178;0.126;1.065;2.55;0.684;1;1.301;1.522;0.755;3.98;2.614;0.984;0.999;0.332;2;0;2.6909;55;10;2.893;0.34;2.957;1.234;1.184;1.234;4.871;12.574;-0.072;-0.255;0.002;0.002;0.003;0.003;0.003;0.004;…
949;O=C(c1cc(c(F)cc1Cl)S(=O)(=O)NC)N3CCC(c2cccc(F)c2)(CC3)CCN4C7CCC4CC(n5c6ccccc6(nc5C))C7;INA;0;0;0;7.913;0.637;0.673;1.131;0.085;5;3;1;2;12;3;40.9;5.7;3.4;0;0;9;0.729;0.171;1.143;5;0.714;0;0;2;1;0;1;0;0;0;0.407;243.926;219.178;0;0;0;4.743;1.933;1.029;0.909;2.575;255335;0.104;5.057;6.663;0;0;0.78;3.045;0.17;0.107;0.066;0.598;0.062;0.036;1.717;5.111;1.666;0.875;0.32;3.704;0.895;4.743;1.566;0.958;…
950;O=C(O)CCC;INA;0;0;0;6.294;0.538;0.568;1.149;0.154;0;2;0;0;2;0;28.6;0;14.3;0;0;0;0;0;0;0;0;0;0;0;0;0;0;0;0;0;0;0;0;0;0;0;2.236;1.385;1.193;1;0.667;32;0;2.377;2.599;0.055;0.09;1.459;0;0.289;0.289;0;0.628;0.107;0;1.379;1.918;1.459;1;2.636;2.404;0.764;2.429;0.625;0.923;0.996;0.294;2;0;2.6272;15;5;3.019;0.312;3.326;1.238;1.187;1.231;4.384;4.578;-0.107;0.056;-0.075;0.012;-0.809;0.721;0;0;-0.095;-0.…
951;O=C(OC)c1ccc(cc1S(=O)(=O)NC(=O)Nc2nc(nc(n2)C)OC)I;INA;0;0;0;12.373;0.696;0.729;1.133;0.143;5;6;1;2;13;1;34.1;12.2;14.6;0;0;2;0.444;0;1;2;1;0;0;0;0;0;0;0;0;0;0.429;0;0;0;0;0;4.359;1.696;1.04;0.857;1.506;6686;0.101;5.3;5.555;0;0;1.15;0;0.185;0.12;0.077;0.64;0.06;0.038;2.096;4.505;1.747;0.963;0.787;4.07;0.926;3.262;0.708;0.937;0.996;0.287;2;0;1.3052;573.596;14.6251;4.001;0.252;10.695;1.819;1.273…
952;O=C(O)CC;INA;0;0;0;6.735;0.546;0.563;1.151;0.1;0;2;0;0;2;0;27.3;0;18.2;0;0;0;0;0;0;0;0;0;0;0;0;0;0;0;0;0;0;0;0;0;0;0;2;1.304;1.116;0.5;0.48;18;0;2.412;2.368;0.067;-0.167;0.971;0;0.408;0;0;0.613;0;0;1.435;1.922;1.371;1;3.916;2.404;0.641;2.024;0.614;0.908;0.997;0.315;2;0;2.5395;10;4;3.021;0.307;3.321;1.297;1.146;1.291;4.284;2.87;-0.123;0.154;-0.131;-0.765;0.798;0;0;0;-0.119;-0.19;-0.066;-0.269;…
953;O=C(Nc1onc(c1)C(C)(CC)CC)c2c(OC)cccc2(OC);INA;0;0;0;6.926;0.598;0.629;1.133;0.143;2;4;0;0;6;0;37.5;4.2;8.3;0;0;2;0.458;0;1;2;1;0;0;1;0;0;0;0;0;0;0.44;71.794;0;0;0;0;4.062;1.745;0.958;0.833;1.375;5322;0.088;2.04;5.613;0;0;1.313;2.398;0.187;0.12;0.078;0.617;0.044;0.022;1.52;3.835;1.707;0.75;0.818;3.304;0.784;4.065;1.501;0.957;0.994;0.316;1.991;0.13;1.2554;455.761;13.4751;3.464;0.275;3.855;1.472…
954;c1ccc(c(c1)C)Cl;INA;0;0;0;8.439;0.662;0.727;1.107;0;0;0;0;1;1;1;46.7;0;0;0;0;1;0.75;0;1;1;1;0;0;0;0;0;0;0;0;0;0.75;0;0;0;0;0;1;1.714;1.085;0.333;0.5;182;0.057;0.826;1.598;0.051;0.023;0.875;0;0.231;0.15;0.102;0.68;0.069;0.039;1.287;2;1.5;0.875;2.091;2.523;0.919;2.62;0.984;0.951;0.997;0.31;2;0;1.0609;70;8.5279;3.636;0.268;3.899;1.616;1.333;1.477;4.371;11.833;0;0.087;-0.037;-0.486;0.083;0.687;0;…
955;O=C(OC)CCCC(=O)OC;INA;0;0;0;6.965;0.566;0.582;1.145;0.273;0;4;0;0;4;0;30.4;0;17.4;0;0;0;0;0;0;0;0;0;0;0;0;0;0;0;0;0;0;0;0;0;0;0;3.317;1.535;1.002;1;1.058;192;0.038;1.964;3.507;0.007;-0.005;2.187;0;0.279;0.175;0.115;0.614;0.083;0.048;1.451;2.55;1.495;0.545;1.706;2.218;0.659;3.073;1.544;0.946;0.996;0.326;2;0;3.1274;55;10;3.171;0.301;3.402;1.365;1.175;1.362;4.971;10.915;0.017;0.071;-0.119;-0.49;…
956;O=C(OCCCCC)C;INA;0;0;0;5.661;0.527;0.576;1.145;0.227;0;2;0;0;2;0;30.4;0;8.7;0;0;0;0;0;0;0;0;0;0;0;0;0;0;0;0;0;0;0;0;0;0;0;2.828;1.543;1.277;0.75;1.037;114;0.045;1.842;3.185;0.034;-0.013;1.975;0;0.273;0.196;0.142;0.683;0.114;0.064;1.265;2.503;1.352;1;1.622;1.999;0.832;3.259;1.175;0.949;0.998;0.313;2;0;2.7467;36;8;3.017;0.319;3.347;1.263;1.2;1.261;4.681;8.457;-0.02;-0.004;-0.089;-0.081;0.009;-0…
957;O=C(O)c2cccnc2(C1=NC(C(=O)N1)(C)C(C)C);INA;0;0;0;7.686;0.629;0.646;1.136;0.086;3;3;0;0;6;0;38.2;8.8;8.8;0;0;2;0.579;0;1;2;1;0;0;1;0;0;0;0;0;0;0.3;49.658;0;0;0;0;3.317;1.689;0.894;1;1.014;2932;0.089;2.766;5.001;0;0;1.091;2.398;0.178;0.111;0.071;0.577;0.038;0.019;1.669;3.827;1.799;0.947;1.08;3.713;0.871;3.418;0.957;0.933;0.996;0.284;1.982;0.067;1.1573;327.29;12.4298;3.536;0.264;3.873;1.475;1.26…
959;O=C1N=C(N)C=CN1C2OC(CO)C(O)C2(O);INA;0;0;0;8.108;0.609;0.603;1.154;0.065;3;5;0;0;8;0;30;10;16.7;0;0;2;0.647;0;1;2;1;0;0;1;0;0;0;0;0;0;0;45.292;0;0;0;0;2.121;1.729;0.836;0.8;0.9;2194;0.098;2.643;4.511;0;0;1;2.398;0.183;0.114;0.072;0.518;0.039;0.021;1.807;3.97;1.566;1;1.09;3.781;0.973;3.1;0.517;0.946;0.995;0.298;1.98;0.06;1.1135;272.958;11.6529;3.464;0.274;3.732;1.41;1.203;1.415;5.838;19.906;-0…
960;C(#CC)c1nc(nc(c1)C)Nc2ccccc2;INA;0;0;0;7.443;0.657;0.694;1.119;0.065;3;0;0;0;3;0;46.7;10;0;2;0;2;0.706;0;1;2;1;0;0;0;0;0;0;0;0;0;0.667;0;0;0;0;0;2.236;1.925;0.897;1;1.17;2281;0.095;1.089;1.323;0.002;0;1.085;0;0.194;0.132;0.084;0.58;0.042;0.021;1.368;3.572;1.261;0.824;0.862;3.289;0.881;3.539;1.059;0.974;0.998;0.296;2;0;1.02;271.906;11.2236;3.588;0.271;3.802;1.534;1.323;1.538;5.093;11.093;0.036…
961;O=C(O)N;INA;0;0;0;8.721;0.568;0.525;1.19;0;1;2;0;0;3;0;14.3;14.3;28.6;0;0;0;0;0;0;0;0;0;0;0;0;0;0;0;0;0;0;0;0;0;0;0;1.732;1.2;0.716;1;0.375;9;0;3;1.778;0.058;0.352;0.811;0;0;0;0;0.483;0;0;1.842;0.811;0.811;1;0;2.522;0.327;0.965;0.286;0.866;1;0.25;2;0;2.3238;6;3;3.066;0.291;3.323;1.119;1.125;1.121;3.638;0.825;-0.261;0.351;-1.16;1.288;0;0;0;0;0.103;-0.413;-0.603;1.196;0;0;0;0;-0.641;0.791;-1.13…
962;c2cc1cccc3c1c(c2)CC3;INA;0;0;0;7.01;0.665;0.719;1.094;0;0;0;0;0;0;0;54.5;0;0;0;0;7;1;0.5;1.417;1;0.333;0;0;1;0;0;2;1;1;0;0.786;13.618;51.889;29.599;33.392;0;1.414;2.25;0.953;0.667;0.556;2418;0.109;0.267;0.249;0.03;0.002;0;2.398;0.167;0.109;0.072;0.573;0.053;0.03;0.994;2.418;0.918;0.583;1.357;2.413;0.755;3.465;1.523;0.992;0.998;0.3;1.959;0.089;0.4741;318.667;17.0672;3.754;0.264;3.941;1.633;1.3…
963;N(C)(CCCCCCCC)CCCCCCCC;INA;0;0;0;4.646;0.5;0.577;1.145;0.259;1;0;0;0;1;0;30.9;1.8;0;0;0;0;0;0;0;0;0;0;0;0;0;0;0;0;0;0;0;0;0;0;0;0;4.123;1.742;1.499;1;2.173;905;0.057;0.193;0.527;0.015;0;3.128;0;0.256;0.179;0.125;0.741;0.162;0.111;1.013;3.281;0.944;0.556;1.167;1.422;0.685;4.768;3.096;0.979;0.999;0.326;2;0;3.097;153;17;2.947;0.332;3.138;1.252;1.203;1.253;5.345;24.159;-0.017;-0.187;-0.041;0;0;0;…
964;FC(F)(F)C(F)(F)C(F)(F)C(F)(F)C(F)(F)C(F)(F)C(F)(F)C(F)(F)CCO;INA;0;0;0;14.065;0.698;0.538;1.32;0.25;0;1;0;0;18;17;30.3;0;3;0;0;0;0;0;0;0;0;0;0;0;0;0;0;0;0;0;0;0;0;0;0;0;7.071;1.333;0.681;0.833;1.286;1726;0.053;9.874;5.108;0;0;1.77;0;0.183;0.097;0.05;0.439;0.025;0.013;1.58;4.039;1.198;0.679;3.08;2.101;0.806;3.464;2.232;0.844;0.993;0.246;2;0;6.6349;378;27;3.447;0.251;3.957;1.198;1.064;1.159;7.7…
966;O=S(=O)(NCC)C(F)(F)C(F)(F)C(F)(F)C(F)(F)C(F)(F)C(F)(F)C(F)(F)C(F)(F)F;INA;0;0;0;14.25;0.701;0.564;1.302;0.25;1;2;1;1;21;17;27;2.7;5.4;0;0;0;0;0;0;0;0;0;0;0;0;0;0;0;0;0;0;0;0;0;0;0;7.483;1.333;0.825;1;1.415;2278;0.054;10.063;5.356;0;0;1.843;0;0.182;0.096;0.049;0.473;0.038;0.02;1.96;4.285;1.181;0.677;3.011;2.544;0.837;3.249;1.798;0.843;0.993;0.246;2;0;6.8381;465;30;3.546;0.244;4.725;1.227;1.088…
968;O=C(OCC(C)C)c1ccccc1(C(=O)OCC(C)C);INA;0;0;0;6.628;0.587;0.624;1.129;0.19;0;4;0;0;4;0;38.1;0;9.5;0;0;1;0.3;0;1;1;1;0;0;0;0;0;0;0;0;0;0.3;0;0;0;0;0;4.123;1.667;1.027;0.833;1.4;2008;0.09;2.157;4.983;0;0;2.066;0;0.198;0.124;0.089;0.626;0.044;0.024;1.342;2.922;1.571;0.45;1.146;2.748;0.642;4.05;2.024;0.941;0.997;0.297;2;0;1.657;292.639;14.421;3.361;0.282;3.795;1.424;1.251;1.421;5.605;27.168;0.028;…
969;O=C2N(c1ccccc1)CSC(=NC(C)(C)C)N2C(C)C;INA;0;0;0;6.943;0.596;0.653;1.131;0.067;3;1;1;1;5;0;36.4;6.8;2.3;0;0;2;0.571;0;1;2;1;0;0;0;0;0;0;0;0;0;0.273;0;0;0;0;0;3.536;1.714;1.113;1;1.374;3487;0.097;1.669;5.821;0.001;0;1.258;0;0.174;0.117;0.072;0.674;0.065;0.038;1.532;3.88;1.772;0.762;0.995;2.917;0.747;3.927;1.948;0.933;0.997;0.273;2;0;1.2291;392.419;12.8331;3.497;0.269;3.947;1.428;1.277;1.383;5.6…
970;O=C1N(C(=O)C(N1Br)(C)C)Br;INA;0;0;0;16.819;0.712;0.759;1.138;0;2;2;0;2;6;2;29.4;11.8;11.8;0;0;1;0.455;0;1;1;1;0;0;1;0;0;0;0;0;0;0;28.967;0;0;0;0;2.236;1.451;1.175;0.333;0.496;352;0.059;2.069;4.234;0.007;-0.005;0.791;2.398;0.198;0.112;0.071;0.831;0.077;0.043;2.139;2.55;1.322;0.909;2.497;2.822;0.748;1.948;1.03;0.889;0.992;0.292;1.923;0.03;1.5626;103.25;10.0424;4.386;0.237;6.89;2.208;1.261;1.407…
971;n1c(nc(cc1C)C)Nc2ccccc2;INA;0;0;0;7.117;0.632;0.672;1.128;0.069;3;0;0;0;3;0;42.9;10.7;0;0;0;2;0.8;0;1;2;1;0;0;0;0;0;0;0;0;0;0.75;0;0;0;0;0;1.732;1.915;0.915;1;1.031;1660;0.086;1.015;1.307;0.005;0;0.648;0;0.194;0.135;0.084;0.591;0.046;0.022;1.383;3.24;1.338;0.667;0.921;2.931;0.781;3.424;1.563;0.965;0.998;0.287;2;0;0.9623;226.829;10.6763;3.565;0.271;3.768;1.488;1.306;1.494;5.026;11.826;0.043;0.…
972;O=C(OCC(CC)CCCC)CCCCCCCC(=O)OCC(CC)CCCC;INA;0;0;0;5.36;0.526;0.586;1.14;0.289;0;4;0;0;4;0;32.5;0;5.2;0;0;0;0;0;0;0;0;0;0;0;0;0;0;0;0;0;0;0;0;0;0;0;5.568;1.723;1.326;1;2.692;3384;0.073;1.725;4.849;0;0;3.427;0;0.238;0.159;0.112;0.683;0.111;0.071;1.174;3.892;1.264;0.517;1.113;1.901;0.725;5.093;2.972;0.97;0.997;0.319;2;0;3.5668;406;28;3.101;0.314;3.393;1.304;1.204;1.302;5.946;43.914;0.004;-0.073;…
973;O=NN(CCCC)CCCC;INA;0;0;0;5.458;0.516;0.571;1.156;0.25;2;1;0;0;3;0;27.6;6.9;3.4;0;0;0;0;0;0;0;0;0;0;0;0;0;0;0;0;0;0;0;0;0;0;0;3.162;1.61;1.329;1;1.025;188;0.074;0.681;3.193;0.023;-0.004;2.231;0;0.251;0.171;0.134;0.686;0.097;0.073;1.373;2.732;1.241;0.636;1.887;1.856;0.663;3.485;1.914;0.972;0.996;0.335;2;0;3.2513;55;10;3.017;0.323;3.321;1.308;1.192;1.309;4.871;13.743;0.009;-0.084;0.064;-0.024;-0…
974;OCCOCCOCCO;INA;0;0;0;6.258;0.523;0.548;1.156;0.304;0;4;0;0;4;0;25;0;16.7;0;0;0;0;0;0;0;0;0;0;0;0;0;0;0;0;0;0;0;0;0;0;0;2.828;1.667;1.096;0.8;1.2;165;0.051;1.458;2.263;0.014;0.008;2.322;0;0.28;0.201;0.146;0.595;0.075;0.043;1.384;2.322;0.722;0.5;1.372;1.896;0.673;3.201;2.459;0.983;0.998;0.338;2;0;2.6476;45;9;2.98;0.331;3.056;1.247;1.123;1.245;4.992;8.361;-0.031;-0.292;-0.032;0.025;-0.008;-0.003…
975;O=C(OC(C)C)N3c1ccc(cc1C(N(C(=O)C)Cc2cc(cc(c2)C(F)(F)F)C(F)(F)F)CC3CC)C(F)(F)F;INA;0;0;0;8.802;0.641;0.629;1.173;0.086;2;3;0;0;14;9;39.7;2.9;4.4;0;0;4;0.39;0.125;1.125;2;0.667;0;0;0;0;0;0;1;0;0;0.279;0;0;195.43;0;0;6.124;1.635;0.872;1;1.699;34927;0.104;6.388;5.975;0;0;1.328;0;0.168;0.104;0.065;0.545;0.045;0.024;1.793;4.571;1.829;0.707;0.727;3.486;0.832;4.295;1.571;0.914;0.997;0.265;2;0;1.088;1…
976;O=[N+]([O-])c1cc(cc(c1N(CCC)CCC)[N+](=O)[O-])C(F)(F)F;INA;0;0;0;8.598;0.623;0.609;1.171;0.179;3;4;0;0;10;3;33.3;7.7;10.3;0;0;1;0.261;0;1;1;1;0;0;0;0;0;0;0;0;0;0.261;0;0;0;0;0;4.583;1.577;0.903;0.8;1.07;2529;0.123;6.158;4.845;0;0;1.708;0;0.173;0.106;0.07;0.547;0.043;0.022;1.962;3.447;1.754;0.522;1.558;3.162;0.717;3.323;1.494;0.924;0.996;0.28;2;0;2.095;392.738;16.7599;3.515;0.267;4.004;1.442;1.…
977;O=C1NC(=O)CC(C1)CC(O)C2C(=O)C(C)CC(C)C2;INA;0;0;0;6.544;0.574;0.609;1.137;0.068;1;4;0;0;5;0;34.9;2.3;9.3;0;0;2;0.6;0;1;2;1;0;0;0;0;0;0;0;0;0;0;0;0;0;0;0;2.739;1.714;1.058;0.8;1.15;3261;0.09;2.073;5.176;0.001;0;0.737;0;0.187;0.126;0.077;0.605;0.078;0.047;1.458;3.684;1.571;0.85;0.882;2.827;0.874;3.968;1.187;0.936;0.996;0.279;2;0;1.1366;359.476;12.5013;3.376;0.28;3.58;1.357;1.245;1.356;5.88;34.5…
978;O=C3NC(=O)C(N2C(=O)c1ccccc1C2(=O))CC3;INA;0;0;0;8.905;0.69;0.685;1.121;0.032;2;4;0;0;6;0;44.8;6.9;13.8;0;0;4;0.789;0.133;1.133;2;0.667;0;0;1;0;0;1;0;0;0;0.286;33.956;67.446;0;0;0;2;1.869;0.843;0.8;0.914;5621;0.114;2.259;5.174;0;0;0.697;2.398;0.169;0.108;0.069;0.52;0.04;0.022;1.709;3.577;1.529;0.737;0.921;3.423;0.872;3.149;0.828;0.957;0.995;0.294;1.98;0.04;0.7097;483.099;14.2202;3.672;0.262;3.…
979;O=NN(C)C;INA;0;0;0;6.736;0.528;0.544;1.185;0.1;2;1;0;0;3;0;18.2;18.2;9.1;0;0;0;0;0;0;0;0;0;0;0;0;0;0;0;0;0;0;0;0;0;0;0;2;1.304;0.958;0.5;0.48;18;0;0.806;2.181;0.074;-0.16;0.971;0;0.408;0;0;0.661;0;0;1.686;1.922;1.371;0.8;3.916;1.868;0.229;1.774;1.592;0.908;0.997;0.315;2;0;2.5395;10;4;3.021;0.304;3.287;1.321;1.17;1.324;4.078;4.252;0.039;0.184;-0.59;-0.038;0;0;0;0;-0.478;0.368;-0.733;0.244;0;0;…
980;O=C(OC)c1ccc(cc1)C(=O)OC;INA;0;0;0;8.092;0.646;0.651;1.121;0.167;0;4;0;0;4;0;41.7;0;16.7;0;0;1;0.429;0;1;1;1;0;0;0;0;0;0;0;0;0;0.429;0;0;0;0;0;3;1.68;0.847;0.8;1.306;750;0.068;2.096;4.026;0.002;0.001;1.59;0;0.214;0.134;0.084;0.567;0.044;0.024;1.483;2.128;1.557;0.429;1.242;2.855;0.623;3.102;1.73;0.955;0.995;0.325;2;0;1.5923;151.933;10.5166;3.474;0.275;3.755;1.549;1.242;1.547;5.177;11.181;0.035…
981;O=C(N(C(C)C)C(C)C)SCC(=C(Cl)Cl)Cl;INA;0;0;0;9.522;0.63;0.704;1.131;0.161;1;1;1;4;6;3;31.3;3.1;3.1;0;0;0;0;0;0;0;0;0;0;0;0;0;0;0;0;0;0;0;0;0;0;0;4.472;1.455;1.407;1;1.062;478;0.036;1.683;4.875;0.002;0;1.953;0;0.21;0.157;0.092;0.803;0.135;0.092;1.813;2.727;1.406;0.687;2.09;2.539;0.631;3.187;1.844;0.909;0.995;0.281;2;0;4.1611;120;15;3.593;0.266;4.172;1.5;1.267;1.242;5.31;35.541;0.015;0.222;0.237…
982;O=C(OCCCCCCCC(C)C)c1ccccc1(C(=O)OCCCCCCCC(C)C);INA;0;0;0;5.727;0.551;0.607;1.133;0.256;0;4;0;0;4;0;35.9;0;5.1;0;0;1;0.187;0;1;1;1;0;0;0;0;0;0;0;0;0;0.187;0;0;0;0;0;5.385;1.778;1.204;0.917;3.266;8438;0.072;2.109;5.475;0;0;3.109;0;0.213;0.141;0.095;0.656;0.08;0.047;1.2;3.875;1.329;0.469;0.687;2.369;0.696;5.086;2.86;0.963;0.998;0.304;2;0;1.6841;644.072;20.1175;3.244;0.299;3.794;1.362;1.239;1.361…
984;ON=CC(C)(C)SC;INA;0;0;0;7.013;0.556;0.627;1.142;0.111;1;1;1;1;3;0;26.3;5.3;5.3;0;0;0;0;0;0;0;0;0;0;0;0;0;0;0;0;0;0;0;0;0;0;0;3;1.391;1.536;0.667;0.5;67;0.016;1.283;2.089;0.038;0.025;1.5;0;0.269;0.213;0.177;0.775;0.086;0.071;1.634;2.406;1.406;0.875;3.071;2.641;0.724;2.614;1.172;0.905;0.994;0.299;2;0;3.3734;28;7;3.23;0.282;3.811;1.317;1.218;1.228;4.506;11.706;0.057;0.067;-0.577;0.057;0.062;0.03…
985;O=CN;INA;0;0;0;7.508;0.544;0.537;1.187;0;1;1;0;0;2;0;16.7;16.7;16.7;0;0;0;0;0;0;0;0;0;0;0;0;0;0;0;0;0;0;0;0;0;0;0;1;1.2;0.854;1;0.444;4;0;1.75;1.583;0.125;-0.505;0.918;0;0;0;0;0.521;0;0;1.792;0.918;0.918;1;0;2.252;0;0.792;0.333;0.943;1;0.333;2;0;1.633;3;2;2.91;0.331;3.016;1.271;1.161;1.278;2.833;0;-0.212;-0.224;-0.149;0;0;0;0;0;-0.167;-0.479;0.177;0;0;0;0;0;-0.36;0.088;-0.431;0;0;0;0;0;-0.386…
986;O=C1Oc2ccccc2(C=C1);INA;0;0;0;8.597;0.706;0.717;1.098;0;0;2;0;0;2;0;52.9;0;11.8;0;0;3;0.909;0.2;1.2;1;0.5;0;0;0;0;0;0;1;0;0;0.5;0;0;34.804;0;0;1.225;2;0.838;1;0.76;942;0.101;1.969;3.717;0.012;-0.004;0.629;0;0.19;0.124;0.084;0.526;0.04;0.022;1.379;3.278;1.241;1;1.365;2.587;1;2.708;0.706;0.975;0.998;0.299;2;0;0.629;215.667;13.9763;3.664;0.267;3.767;1.613;1.31;1.61;4.799;5.838;0.043;-0.029;-0.03…
987;O=C(NC5(c1ccccc1)(CCN(CCC3(OCCN(C(=O)c2ccccc2)C3)(c4ccc(F)c(F)c4))CC5))N(C)C;INA;0;0;0;7.209;0.618;0.65;1.135;0.083;4;3;0;0;9;2;41.3;5;3.8;0;0;5;0.714;0;1;5;1;0;0;0;0;0;0;0;0;0;0.391;0;0;0;0;0;4.637;1.924;0.941;0.889;1.927;42585;0.104;2.607;6.468;0;0;0.915;0;0.182;0.111;0.072;0.576;0.055;0.031;1.564;4.815;1.565;0.833;0.429;3.389;0.87;4.758;1.867;0.962;0.997;0.3;2;0;0.8642;1433.638;12.6307;3.5…
988;O=C(Nc1cccc(OC(C)C)c1)c2ccccc2C(F)(F)F;INA;0;0;0;8.291;0.65;0.656;1.145;0.1;1;2;0;0;6;3;43.6;2.6;5.1;0;0;2;0.522;0;1;2;1;0;0;0;0;0;0;0;0;0;0.5;0;0;0;0;0;4;1.736;0.877;0.833;1.391;4990;0.091;5.837;5.163;0;0;1.205;0;0.181;0.122;0.081;0.55;0.041;0.022;1.689;4.056;1.731;0.87;0.805;3.378;0.892;3.596;1.308;0.937;0.997;0.276;2;0;1.1442;450.431;13.6108;3.542;0.267;3.831;1.461;1.25;1.444;5.76;20.03;0.…
989;O=C(NC)C;INA;0;0;0;6.093;0.526;0.562;1.163;0;1;1;0;0;2;0;25;8.3;8.3;0;0;0;0;0;0;0;0;0;0;0;0;0;0;0;0;0;0;0;0;0;0;0;2;1.304;1.091;0.5;0.48;18;0;1.662;2.701;0.089;-0.149;0.971;0;0.408;0;0;0.682;0;0;1.551;1.922;1.371;1;3.916;2.292;0.612;2.034;0.792;0.908;0.997;0.315;2;0;2.5395;10;4;2.988;0.309;3.307;1.262;1.167;1.261;4.167;2.836;-0.081;0.153;-0.455;-0.569;0.694;0;0;0;-0.241;0.041;-0.216;-0.552;0.…
990;FC(F)(F)C(F)(F)C(F)(F)C(F)(F)C(F)(F)C(F)(F)CCI;INA;0;0;0;18.232;0.732;0.642;1.303;0.2;0;0;0;1;14;14;30.8;0;0;0;0;0;0;0;0;0;0;0;0;0;0;0;0;0;0;0;0;0;0;0;0;0;6.164;1.333;0.908;0.8;1.025;901;0.051;9.059;4.896;0;0;1.673;0;0.186;0.102;0.053;0.539;0.042;0.024;1.619;3.538;1.241;0.682;3.235;2.096;0.847;3.081;1.797;0.846;0.993;0.247;2;0;6.1126;231;21;3.834;0.245;10.692;1.535;1.094;1.182;7.429;11.261;-0…
991;O=C(O)C2C1OC(CC1)C2(C(=O)O);INA;0;0;0;8.095;0.618;0.612;1.136;0.083;0;5;0;0;5;0;34.8;0;21.7;0;0;3;0.538;0.571;1.429;1;0.5;0;0;2;0;0;0;0;0;0;0;54.986;0;0;0;0;2.828;1.733;0.904;0.667;0.639;1120;0.111;2.723;3.763;0.003;-0.001;1.223;3.045;0.158;0.104;0.071;0.526;0.055;0.032;1.531;2.47;1.526;0.538;1.521;2.871;0.75;2.993;1.13;0.94;0.996;0.279;1.955;0.183;1.0073;171.6;10.5721;3.48;0.272;3.68;1.4;1.2…
992;O=C(c1c(nc(c(C(=O)SC)c1CC(C)C)C(F)(F)F)C(F)F)SC;INA;0;0;0;9.792;0.659;0.671;1.161;0.146;1;2;2;2;10;5;36.6;2.4;4.9;0;0;1;0.24;0;1;1;1;0;0;0;0;0;0;0;0;0;0.24;0;0;0;0;0;4.848;1.538;1.139;1;0.944;3093;0.131;6.35;5.362;0;0;1.538;0;0.169;0.098;0.065;0.619;0.05;0.028;1.987;4.214;1.661;0.84;1.717;3.172;0.783;3.371;1.263;0.916;0.995;0.282;2;0;2.2108;474.402;18.5855;3.567;0.259;4.055;1.44;1.216;1.376;5…
993;O=C(O)CC(c1cnc(nc1)C)CCCCCCc2nc3NCCCc3(cc2);INA;0;0;0;6.596;0.592;0.635;1.135;0.167;4;2;0;0;6;0;37.9;6.9;3.4;0;0;4;0.571;0.125;1.125;2;0.667;0;0;0;0;0;0;1;0;0;0.4;0;0;150.881;0;0;3.937;1.953;1.035;0.889;1.857;12485;0.098;2.433;4.191;0;0;0.86;0;0.193;0.126;0.085;0.595;0.065;0.037;1.456;4.236;1.255;0.929;0.434;3.288;0.909;4.402;1.346;0.972;0.998;0.298;2;0;0.855;699.907;12.6223;3.459;0.283;3.743…
994;O=C(Oc1nc(nc(c1C)C)N(C)C)N(C)C;INA;0;0;0;6.809;0.577;0.607;1.152;0.086;4;2;0;0;6;0;31.4;11.4;5.7;0;0;1;0.353;0;1;1;1;0;0;0;0;0;0;0;0;0;0.353;0;0;0;0;0;3.464;1.569;0.925;1;1.031;1229;0.086;2.115;4.487;0.001;0;1.612;0;0.203;0.115;0.078;0.653;0.035;0.02;1.612;3.735;1.496;0.882;1.369;2.585;0.752;3.517;1.901;0.921;0.996;0.285;2;0;1.6976;224.252;12.9157;3.382;0.273;3.849;1.371;1.243;1.373;5.387;22.…
997;O=S(=O)(O)C(F)(F)C(F)(F)C(F)(F)C(F)(F)C(F)(F)C(F)(F)F;INA;0;0;0;16.672;0.75;0.564;1.328;0.217;0;3;1;1;17;13;25;0;12.5;0;0;0;0;0;0;0;0;0;0;0;0;0;0;0;0;0;0;0;0;0;0;0;6.481;1.296;0.8;1;1.021;988;0.043;9.502;4.696;0;0;1.48;0;0.185;0.094;0.048;0.452;0.03;0.016;1.736;2.806;0.887;0.652;3.355;2.164;0.848;2.849;1.448;0.826;0.994;0.234;2;0;6.371;253;22;3.589;0.237;4.753;1.196;1.08;1.174;7.581;4.092;-0.…
998;O=C(OC)CCCCCCCCCCC;INA;0;0;0;5.229;0.519;0.581;1.142;0.275;0;2;0;0;2;0;31.7;0;4.9;0;0;0;0;0;0;0;0;0;0;0;0;0;0;0;0;0;0;0;0;0;0;0;3.742;1.698;1.367;0.857;1.742;538;0.05;1.738;3.797;0.01;0;2.79;0;0.269;0.183;0.129;0.693;0.153;0.106;1.155;3.374;1.053;1;1.188;1.681;0.738;4.203;2.591;0.974;0.998;0.327;2;0;2.9241;105;14;3.018;0.325;3.357;1.296;1.196;1.294;5.209;18.71;-0.015;-0.131;0.014;-0.075;0.005…
999;O=C(O)CCC(=O)NN(C)C;INA;0;0;0;6.965;0.557;0.573;1.161;0.182;2;3;0;0;5;0;26.1;8.7;13;0;0;0;0;0;0;0;0;0;0;0;0;0;0;0;0;0;0;0;0;0;0;0;3.464;1.467;0.962;0.75;1.025;184;0.053;2.626;3.742;0.005;-0.005;1.859;0;0.235;0.171;0.125;0.602;0.058;0.034;1.685;2.914;1.539;0.909;1.895;2.818;0.793;2.838;1.109;0.913;0.998;0.278;2;0;3.2929;55;10;3.189;0.291;3.435;1.282;1.194;1.28;5.105;12.165;-0.03;0.128;-0.404;0…
1000;O=C2c1[nH]cnc1N(C(=O)N2C)C;INA;0;0;0;8.58;0.646;0.641;1.154;0;4;2;0;0;6;0;33.3;19;9.5;0;0;3;0.692;0.222;1.222;1;0.5;0;0;1;0;0;1;0;0;0;0.357;22.521;41.667;0;0;0;1.732;1.733;0.797;0.25;0.497;1268;0.089;2.037;4.441;0.003;-0.001;0.808;2.398;0.182;0.11;0.068;0.557;0.034;0.017;1.837;2.565;1.526;1;1.543;3.368;0.897;2.555;0.834;0.942;0.994;0.304;1.968;0.13;0.7738;252.433;13.9168;3.628;0.26;3.903;1.5…
1002;COC(=O)CSc1cc(N=c2sc(=O)n3n2CCCC3)c(cc1Cl)F;INA;0;0;0;10.098;0.687;0.72;1.129;0.119;3;3;2;3;10;2;37.5;7.5;7.5;0;0;4;0.6;0.133;1.133;2;0.667;0;0;1;0;0;1;0;0;0;0.222;53.554;101.132;0;0;0;3.317;1.852;1.079;0.857;1.53;11251;0.098;2.247;6.251;0;0;1.393;2.398;0.184;0.113;0.073;0.629;0.069;0.039;2.104;4.454;1.516;1;0.644;3.819;0.912;3.218;0.719;0.959;0.997;0.299;1.992;0.06;0.8271;649.038;13.9726;3.…
1003;O(OC(c1ccccc1)(C)C)C(c2ccccc2)(C)C;INA;0;0;0;6.438;0.601;0.65;1.119;0.116;0;2;0;0;2;0;42.9;0;4.8;0;0;2;0.6;0;1;2;1;0;0;0;0;0;0;0;0;0;0.571;0;0;0;0;0;3.873;1.791;0.985;0.833;1.2;2527;0.083;1.743;2.235;0.001;0;0.68;0;0.195;0.127;0.088;0.629;0.052;0.029;1.222;2.722;1.571;0.3;0.833;2.453;0.589;4.171;2.708;0.942;0.998;0.292;2;0;1.276;319.156;10.9899;3.46;0.272;3.702;1.463;1.278;1.462;5.608;27.112…
1004;Fc2c(ncnc2(Oc1ccccc1Cl))Oc4ccccc4(C(=NOC)C3=NOCCO3);INA;0;0;0;9.56;0.699;0.696;1.13;0.137;4;5;0;1;11;2;43.8;8.3;10.4;0;0;4;0.75;0;1;4;1;0;0;0;0;0;0;0;0;0;0.514;0;0;0;0;0;3.317;2;0.831;0.875;1.736;27518;0.11;2.581;7.07;0;0;0.789;0;0.183;0.118;0.078;0.545;0.035;0.018;1.921;4.75;1.259;1;0.518;3.79;0.952;3.664;1.099;0.979;0.997;0.306;2;0;0.7493;981.494;13.8913;3.692;0.266;3.941;1.566;1.267;1.532…
1005;C1=CC2CC1C3C2C4(C(=C(C3(C4(Cl)Cl)Cl)Cl)Cl)Cl;INA;0;0;0;14.035;0.794;0.865;1.099;0;0;0;0;6;6;6;46.2;0;0;0;0;10;0.667;0.833;1.667;1;0.25;0;0;4;0;1;2;1;0;0;0;103.165;92.299;51.961;0;0;3.464;1.756;1.149;0.5;0.525;8979;0.129;2.616;2.651;0.001;0;0.76;3.714;0.144;0.08;0.047;0.749;0.074;0.042;1.526;2.906;1.918;0.556;1.317;3.258;0.804;3.174;0.923;0.92;0.993;0.279;1.909;0.211;0.5673;568.667;16.4811;4.…
1006;FC(F)(F)C(F)(F)C(F)(F)C(F)(F)C(F)(F)C(F)(F)CCO;INA;0;0;0;13.486;0.683;0.537;1.31;0.231;0;1;0;0;14;13;29.6;0;3.7;0;0;0;0;0;0;0;0;0;0;0;0;0;0;0;0;0;0;0;0;0;0;0;6.164;1.333;0.697;0.8;1.025;901;0.051;9.138;4.789;0;0;1.673;0;0.186;0.102;0.053;0.444;0.026;0.014;1.654;3.538;1.241;0.682;3.235;2.247;0.854;3.101;1.731;0.846;0.993;0.247;2;0;6.1126;231;21;3.414;0.255;3.921;1.193;1.065;1.153;7.438;11.643…
1007;O=C(OC)C(=COC)c1ccccc1COc2nc(ccc2)C(F)(F)F;INA;0;0;0;8.746;0.661;0.654;1.145;0.163;1;4;0;0;8;3;42.9;2.4;9.5;0;0;2;0.462;0;1;2;1;0;0;0;0;0;0;0;0;0;0.444;0;0;0;0;0;4.359;1.763;0.826;1;1.42;7156;0.098;5.809;4.935;0;0;1.494;0;0.188;0.12;0.082;0.54;0.04;0.021;1.778;3.902;1.657;0.923;0.771;3.508;0.928;3.615;1.159;0.951;0.997;0.299;2;0;1.1747;552.863;14.7499;3.542;0.269;3.805;1.508;1.236;1.491;5.86…
1008;O=P(OC)(OC)OC(C(Cl)(Cl)Br)Br;INA;0;0;0;19.039;0.732;0.824;1.131;0.211;0;4;0;5;9;4;20;0;20;0;0;0;0;0;0;0;0;0;0;0;0;0;0;0;0;0;0;0;0;0;0;0;4.243;1.393;1.695;1;0.71;248;0.053;4.385;4.373;0.002;-0.001;1.669;0;0.234;0.132;0.09;0.942;0.175;0.112;2.339;2.719;1.669;0.769;2.649;2.802;0.751;1.983;1.075;0.884;0.994;0.285;2;0;4.2538;78;12;4.421;0.235;6.923;1.993;1.234;1.245;5.1;21.046;-0.023;0.125;0.214;…
1009;O=C(OCc1c(F)c(F)c(c(F)c1(F))C)C2C(C=C(C(F)(F)F)Cl)C2(C)(C);INA;0;0;0;10.214;0.676;0.651;1.178;0.119;0;2;0;1;10;8;41.5;0;4.9;0;0;2;0.333;0;1;2;1;1;0;0;0;0;0;0;0;0;0.214;0;0;0;0;0;4.69;1.558;0.858;0.857;1.539;6972;0.076;6.03;5.777;0;0;1.224;4.263;0.184;0.109;0.067;0.557;0.044;0.025;1.835;3.902;1.681;0.741;0.76;3.532;0.831;3.523;1.147;0.904;0.994;0.276;1.993;0.257;1.4182;509.991;13.5345;3.596;0…
1010;n1c(cccc1Cl)C(Cl)(Cl)Cl;INA;0;0;0;16.493;0.851;0.909;1.109;0;1;0;0;4;5;4;42.9;7.1;0;0;0;1;0.545;0;1;1;1;0;0;0;0;0;0;0;0;0;0.545;0;0;0;0;0;2.646;1.59;1.148;0.667;0.661;383;0.076;2.745;1.453;0.006;-0.005;1.16;0;0.198;0.131;0.093;0.747;0.062;0.04;1.788;2.845;1.823;0.818;1.766;2.788;0.911;2.019;0.679;0.909;0.998;0.265;2;0;1.4014;108.367;9.5636;4.051;0.242;4.271;1.676;1.316;1.346;4.751;16.364;-0.…
1011;C(=CCl)Cl;INA;0;0;0;16.157;0.785;0.873;1.12;0;0;0;0;2;2;2;33.3;0;0;0;0;0;0;0;0;0;0;0;0;0;0;0;0;0;0;0;0;0;0;0;0;0;1.414;1.333;1.643;0.5;0.5;10;0;0.762;0.762;0.115;0.264;1;0;0.5;0;0;0.856;0;0;1.585;1;1;0.5;3.132;1.585;0;1;1;0.957;0.998;0.375;2;0;1.9747;6;3;3.784;0.271;3.817;1.572;1.294;1.308;3.3;0;-0.017;-0.5;0.021;0;0;0;0;0;-0.067;-0.5;0.084;0;0;0;0;0;-0.048;-0.5;0.06;0;0;0;0;0;-0.025;0.031;0…
1012;c1ccc(c(c1)C(c2ccc(cc2)Cl)C(Cl)(Cl)Cl)Cl;INA;0;0;0;12.66;0.779;0.844;1.094;0.069;0;0;0;5;5;5;50;0;0;0;0;2;0.632;0;1;2;1;0;0;0;0;0;0;0;0;0;0.6;0;0;0;0;0;3.317;1.74;1.102;0.8;0.842;2296;0.106;2.751;2.093;0.001;0;0.954;0;0.177;0.114;0.078;0.703;0.065;0.04;1.47;3.537;1.763;0.789;1.111;2.709;0.823;3.337;1.509;0.936;0.997;0.28;2;0;1.2668;321.524;11.6898;3.971;0.249;4.256;1.703;1.343;1.428;5.326;18…
1013;O=C(NN(C(=O)c1cc(cc(c1)C)C)C(C)(C)C)c2ccc(cc2)CC;INA;0;0;0;6.528;0.599;0.645;1.126;0.091;2;2;0;0;4;0;40.7;3.7;3.7;0;0;2;0.462;0;1;2;1;0;0;0;0;0;0;0;0;0;0.444;0;0;0;0;0;4.416;1.686;0.994;0.857;1.467;4983;0.09;1.958;6.074;0;0;0.989;0;0.187;0.123;0.077;0.635;0.05;0.025;1.371;3.95;1.757;0.731;0.826;3.042;0.77;4.384;1.832;0.932;0.996;0.284;2;0;1.4772;495.475;13.0544;3.471;0.269;3.802;1.437;1.288;…
1014;Oc1ccc(c(c1)C)Cl;INA;0;0;0;8.912;0.666;0.71;1.113;0;0;1;0;1;2;1;43.8;0;6.3;0;0;1;0.667;0;1;1;1;0;0;0;0;0;0;0;0;0;0.667;0;0;0;0;0;1.225;1.636;1.01;0.667;0.593;243;0.071;1.406;2.879;0.023;-0.015;0.881;0;0.22;0.14;0.095;0.646;0.057;0.032;1.544;2.725;1.585;1;1.921;3.108;0.926;2.456;0.594;0.933;0.997;0.296;2;0;1.1678;83.833;8.998;3.626;0.264;3.921;1.533;1.304;1.421;4.699;13.232;-0.025;0.116;-0.12…
1017;Oc1ccc(c(c1)C)C;INA;0;0;0;6.431;0.597;0.645;1.12;0;0;1;0;0;1;0;42.1;0;5.3;0;0;1;0.667;0;1;1;1;0;0;0;0;0;0;0;0;0;0.667;0;0;0;0;0;1.225;1.636;0.987;0.667;0.593;243;0.071;1.321;2.938;0.033;-0.013;0.881;0;0.22;0.14;0.095;0.631;0.056;0.031;1.236;2.725;1.585;1;1.921;2.721;0.808;3.012;1.277;0.933;0.997;0.296;2;0;1.1678;83.833;8.998;3.409;0.274;3.708;1.422;1.295;1.42;4.664;8.816;-0.034;0.194;-0.328;…
1018;O=NN(c1ccccc1)c2ccccc2;INA;0;0;0;7.93;0.675;0.7;1.115;0.115;2;1;0;0;3;0;48;8;4;0;0;2;0.8;0;1;2;1;0;0;0;0;0;0;0;0;0;0.75;0;0;0;0;0;2.236;2;0.872;1;0.907;1398;0.1;0.904;3.782;0.003;0;0.781;0;0.192;0.131;0.088;0.538;0.043;0.024;1.514;2.574;1.053;0.467;1.057;1.906;0.673;3.13;2.349;0.989;0.997;0.316;2;0;1.0546;220.01;10.2909;3.618;0.272;3.728;1.62;1.31;1.621;5.043;10.598;0.062;-0.115;0.048;0.041;…
1019;c1ccc3c(c1)N(c2cc(ccc2S3)Cl)CCCN(C)C;INA;0;0;0;7.972;0.645;0.709;1.115;0.095;2;0;1;2;4;1;42.5;5;0;0;0;6;0.667;0.286;1.286;1;0.333;0;0;0;0;0;0;2;0;0;0.522;0;0;135.884;0;0;3;1.938;1.087;0.8;1.075;8941;0.112;0.869;2.098;0.001;0;1.447;0;0.174;0.109;0.07;0.663;0.066;0.039;1.517;4.297;1.418;0.952;0.809;3.064;0.89;3.805;1.379;0.966;0.998;0.293;2;0;0.5786;757.383;17.6545;3.682;0.266;4.097;1.563;1.31…
1020;Oc1cc(c(cc1Cl)Cl)Cl;INA;0;0;0;15.188;0.829;0.87;1.099;0;0;1;0;3;4;3;46.2;0;7.7;0;0;1;0.6;0;1;1;1;0;0;0;0;0;0;0;0;0;0.6;0;0;0;0;0;1.414;1.579;1.074;0.667;0.64;314;0.076;1.726;2.95;0.009;0.009;0.861;0;0.214;0.131;0.088;0.7;0.066;0.038;1.776;0.971;1.522;1;1.909;2.661;1;1.925;0.673;0.922;0.995;0.287;2;0;1.2618;100;9.6144;3.975;0.244;4.119;1.624;1.315;1.377;4.997;15.007;-0.03;-0.038;-0.16;-0.235;…
1021;O(c1cc(ccc1(N))c2ccc(N)c(OC)c2)C;INA;0;0;0;7.186;0.622;0.654;1.127;0.086;2;2;0;0;4;0;41.2;5.9;5.9;0;0;2;0.667;0;1;2;1;0;0;0;0;0;0;0;0;0;0.632;0;0;0;0;0;2.236;1.8;0.873;0.8;1.136;2687;0.094;1.052;1.789;0.001;0;1.066;0;0.192;0.122;0.076;0.58;0.045;0.024;1.52;3.17;1.53;0.5;0.942;3.131;0.725;3.568;1.677;0.961;0.996;0.309;2;0;1.0795;310.794;11.9605;3.526;0.271;3.832;1.494;1.267;1.494;5.391;17.219…
1022;Nc1ccc(cc1C)c2ccc(N)c(c2)C;INA;0;0;0;6.635;0.617;0.667;1.122;0.03;2;0;0;0;2;0;43.8;6.3;0;0;0;2;0.75;0;1;2;1;0;0;0;0;0;0;0;0;0;0.706;0;0;0;0;0;1.732;1.778;0.936;0.8;1;1969;0.09;0.837;1.801;0.003;0;0.75;0;0.198;0.119;0.077;0.601;0.05;0.027;1.272;3;1.561;0.5;0.987;2.983;0.716;3.728;1.719;0.947;0.997;0.299;2;0;1.028;258.986;11.2487;3.546;0.266;3.822;1.499;1.31;1.501;5.251;17.666;-0.015;0.189;-0.…
1024;Oc1c(cc(cc1Cl)Cl)Cl;INA;0;0;0;15.188;0.829;0.87;1.099;0;0;1;0;3;4;3;46.2;0;7.7;0;0;1;0.6;0;1;1;1;0;0;0;0;0;0;0;0;0;0.6;0;0;0;0;0;1.414;1.579;1.074;0.667;0.4;314;0.065;1.798;3.008;0.009;0.009;0.861;0;0.209;0.139;0.082;0.7;0.08;0.031;1.776;1.895;1.522;0.7;1.963;2.661;0.834;1.925;0.827;0.922;0.995;0.286;2;0;1.255;100.5;9.7152;3.975;0.244;4.106;1.633;1.317;1.371;5.024;16.682;-0.03;-0.038;-0.36;0…
1025;Nc1ccc(cc1)c2ccc(N)cc2;INA;0;0;0;7.087;0.641;0.685;1.118;0.037;2;0;0;0;2;0;46.2;7.7;0;0;0;2;0.857;0;1;2;1;0;0;0;0;0;0;0;0;0;0.8;0;0;0;0;0;1.414;1.909;0.894;0.8;1.02;1419;0.095;0.885;1.609;0.006;0.001;0.673;0;0.199;0.126;0.084;0.555;0.048;0.026;1.314;2.236;1.379;0.357;0.971;2.316;0.624;3.386;2.077;0.965;0.998;0.301;2;0;0.9562;206.543;10.3006;3.591;0.268;3.762;1.546;1.308;1.547;5.049;12.199;-0…
1026;O=Cc1ccc(O)c(OC)c1;INA;0;0;0;8.008;0.645;0.653;1.12;0.105;0;3;0;0;3;0;42.1;0;15.8;0;0;1;0.545;0;1;1;1;0;0;0;0;0;0;0;0;0;0.545;0;0;0;0;0;1.871;1.692;0.845;1;0.777;411;0.086;1.627;3.249;0.007;-0.005;1.273;0;0.21;0.136;0.09;0.552;0.043;0.023;1.471;3.459;1.539;1;1.628;3.221;0.941;2.777;0.501;0.959;0.995;0.318;2;0;1.3119;112.3;9.8575;3.474;0.275;3.743;1.516;1.257;1.513;5.007;8.26;-0.017;0.003;-0.…
1027;O=C1NSc2ccccc12;INA;0;0;0;10.08;0.732;0.775;1.097;0;1;1;1;1;3;0;46.7;6.7;6.7;0;0;3;0.9;0.222;1.222;1;0.5;0;0;1;0;0;1;0;0;0;0.545;14.972;28.157;0;0;0;1.225;2;1.024;0.667;0.54;698;0.086;1.652;3.934;0.02;0.008;0.664;2.398;0.185;0.121;0.085;0.594;0.065;0.037;1.823;3.122;1.295;1;1.635;2.84;1;2.084;0.667;0.975;0.997;0.306;1.946;0.089;0.6494;169.267;13.0474;3.796;0.259;4.009;1.639;1.318;1.601;4.66;…
1028;c1ccc(cc1)Nc2ccccc2;INA;0;0;0;7.052;0.652;0.701;1.107;0.08;1;0;0;0;1;0;50;4.2;0;0;0;2;0.923;0;1;2;1;0;0;0;0;0;0;0;0;0;0.857;0;0;0;0;0;1.414;2.108;0.926;1;0.947;1164;0.09;0.547;0.804;0.012;-0.001;0;0;0.206;0.138;0.094;0.56;0.05;0.028;1.207;2.162;0.619;0.385;0.928;1.733;0.655;3.378;2.447;0.992;0.999;0.31;2;0;0.8876;180.076;9.8602;3.591;0.276;3.648;1.6;1.322;1.603;4.801;9.783;0.029;-0.166;-0.13…
1029;Oc1ccc(cc1Cl)Cl;INA;0;0;0;12.538;0.765;0.804;1.103;0;0;1;0;2;3;2;46.2;0;7.7;0;0;1;0.667;0;1;1;1;0;0;0;0;0;0;0;0;0;0.667;0;0;0;0;0;1.225;1.636;1.032;0.667;0.593;243;0.071;1.61;2.853;0.016;-0.016;0.881;0;0.22;0.14;0.095;0.661;0.068;0.033;1.738;2.725;1.585;1;1.921;2.661;1;1.962;0.52;0.933;0.997;0.296;2;0;1.1678;83.833;8.998;3.843;0.254;4.009;1.634;1.312;1.422;4.817;11.921;-0.029;-0.003;-0.221;-…
1030;c1ccc2c(c1)NC(N2C)=S;HSE;1;1;1;8.645;0.674;0.734;1.114;0;2;0;1;1;3;0;42.1;10.5;0;0;0;3;0.818;0.222;1.222;1;0.5;0;0;1;0;0;1;0;0;0;0.5;17.166;32.78;0;0;0;1.414;1.886;0.959;0.667;0.595;876;0.095;0.897;1.395;0.019;-0.004;0.762;2.398;0.183;0.115;0.08;0.635;0.048;0.028;1.616;3.096;1.495;1;1.569;3.05;0.916;2.632;0.882;0.961;0.996;0.298;1.947;0.06;0.689;194.733;13.2515;3.729;0.263;3.983;1.599;1.319;…
1031;O=C(c1ccc(O)cc1(O))c2ccc(O)cc2(O);HSE;1;1;1;8.794;0.686;0.681;1.112;0.069;0;5;0;0;5;0;46.4;0;17.9;0;0;2;0.667;0;1;2;1;0;0;0;0;0;0;0;0;0;0.632;0;0;0;0;0;2.449;1.742;0.801;1;1.099;2469;0.09;2.273;5.027;0;0;0.745;0;0.187;0.125;0.073;0.509;0.037;0.02;1.488;3.281;1.572;0.556;0.984;2.771;0.807;3.319;1.554;0.943;0.996;0.283;2;0;1.1074;308.571;11.8709;3.62;0.261;3.866;1.489;1.281;1.484;5.649;13.275;…
1032;O=C1NC=CC=C1(O);HSE;1;1;1;8.547;0.654;0.649;1.134;0;1;2;0;0;3;0;38.5;7.7;15.4;0;0;1;0.75;0;1;1;1;0;0;0;0;0;0;0;0;0;0;0;0;0;0;0;1;1.714;0.814;0.333;0.5;182;0.057;2.118;3.313;0.02;0.03;0.875;0;0.231;0.15;0.102;0.511;0.041;0.022;1.76;2;1.5;1;2.091;3.181;1;1.94;0.154;0.951;0.997;0.31;2;0;1.0609;70;8.5279;3.47;0.276;3.628;1.49;1.261;1.49;4.973;4.781;-0.079;-0.065;-0.002;-0.411;0.143;1.523;0;0;0.0…
1033;O=C(c1ccccc1)c2ccc(O)cc2(O);HSE;1;1;1;8.24;0.684;0.699;1.104;0.074;0;3;0;0;3;0;50;0;11.5;0;0;2;0.75;0;1;2;1;0;0;0;0;0;0;0;0;0;0.706;0;0;0;0;0;2.236;1.846;0.847;0.8;0.953;1789;0.091;1.932;4.937;0.001;0;0.703;0;0.192;0.128;0.08;0.526;0.042;0.023;1.39;3.25;1.477;0.875;1.009;2.547;0.935;3.311;1.443;0.96;0.996;0.298;2;0;1.0501;251.324;10.9658;3.627;0.265;3.827;1.569;1.298;1.565;5.402;11.864;-0.04…
1035;Oc1nc(O)ccc1;HSE;1;1;1;8.547;0.654;0.649;1.134;0;1;2;0;0;3;0;38.5;7.7;15.4;0;0;1;0.75;0;1;1;1;0;0;0;0;0;0;0;0;0;0.75;0;0;0;0;0;1;1.714;0.802;0.333;0.5;182;0.06;1.829;2.542;0.02;0.03;0.875;0;0.22;0.158;0.097;0.509;0.037;0.021;1.76;1.561;1.5;0.625;1.945;2.507;0.792;1.94;0.981;0.947;0.998;0.286;2;0;1.0706;69.167;8.4152;3.496;0.272;3.68;1.441;1.252;1.437;4.554;4.074;-0.11;0.015;-0.222;-0.058;-0.…
1036;O=C(c1ccc(O)cc1)CBr;HSE;1;1;1;11.947;0.698;0.739;1.107;0.056;0;2;0;1;3;1;44.4;0;11.1;0;0;1;0.545;0;1;1;1;0;0;0;0;0;0;0;0;0;0.545;0;0;0;0;0;2.236;1.692;1.157;0.75;0.942;397;0.074;1.648;3.996;0.009;-0.005;1.455;0;0.219;0.137;0.09;0.667;0.066;0.034;1.634;2.845;1.539;0.818;1.48;3.17;0.867;2.536;0.778;0.952;0.996;0.313;2;0;1.379;105.8;9.2739;3.957;0.26;6.866;1.889;1.292;1.515;5.034;4.678;-0.008;-…
1037;n2c1ccccc1sc2S;HSE;1;1;1;11.151;0.763;0.855;1.078;0;1;0;2;2;3;0;46.7;6.7;0;0;0;3;0.9;0.222;1.222;1;0.5;0;0;1;0;0;1;0;0;0;0.909;14.918;28.516;0;0;0;1.225;2;1.137;0.667;0.54;699;0.095;0.832;1.196;0.027;0.007;0.664;2.398;0.183;0.121;0.086;0.682;0.079;0.049;1.689;2.246;1.295;1;1.551;2.84;1;2.217;0.667;0.972;0.998;0.295;1.945;0.089;0.6513;168.133;12.858;4.027;0.247;4.334;1.711;1.388;1.575;4.327;5…
1039;Oc1cccnc1CO;INA;0;0;0;7.821;0.627;0.637;1.135;0.062;1;2;0;0;3;0;37.5;6.3;12.5;0;0;1;0.667;0;1;1;1;0;0;0;0;0;0;0;0;0;0.667;0;0;0;0;0;1.414;1.742;0.86;0.667;0.593;247;0.063;1.716;2.888;0.017;-0.016;1.187;0;0.216;0.154;0.101;0.531;0.042;0.023;1.677;3.17;1.436;1;1.894;3.328;0.969;2.323;0.25;0.965;0.995;0.315;2;0;1.1377;82.667;8.9209;3.442;0.28;3.682;1.479;1.232;1.475;4.815;6.152;-0.076;-0.106;0.…
1040;Oc1cnccc1;INA;0;0;0;7.926;0.649;0.665;1.128;0;1;1;0;0;2;0;41.7;8.3;8.3;0;0;1;0.857;0;1;1;1;0;0;0;0;0;0;0;0;0;0.857;0;0;0;0;0;0.707;1.826;0.85;0.333;0.408;131;0.062;1.456;2.57;0.045;-0.048;0.802;0;0.237;0.163;0.113;0.529;0.044;0.023;1.65;2.236;1.149;1;2.022;2.585;1;1.935;0.333;0.97;0.999;0.306;2;0;0.9696;56.333;7.8978;3.489;0.278;3.589;1.526;1.274;1.521;4.369;3.64;-0.046;-0.165;-0.256;0.042;0…
1041;c1ccc5c(c1)ccc3c5(cc2ccc(c4c2c3CC4)C);NSE;0;0;1;7.253;0.681;0.732;1.09;0;0;0;0;0;0;0;56.8;0;0;0;0;18;0.952;0.5;1.45;1;0.2;0;0;1;0;0;2;3;1;0;0.84;20.838;76.653;131.07;48.13;0;2.121;2.211;0.922;1;1.211;34397;0.127;0.332;0.394;0.002;0;0.418;2.398;0.158;0.098;0.062;0.577;0.047;0.025;0.987;4.107;1.222;1;0.726;2.534;0.934;4.223;1.646;0.983;0.997;0.294;1.984;0.089;0.3144;1301.013;23.415;3.858;0.254…
1043;O=C1NC(=O)C(N1CO)(C)C;INA;0;0;0;7.532;0.585;0.591;1.156;0.048;2;3;0;0;5;0;28.6;9.5;14.3;0;0;1;0.455;0;1;1;1;0;0;1;0;0;0;0;0;0;0;29.267;0;0;0;0;2.345;1.517;0.883;0.667;0.496;361;0.061;2.206;3.991;0.006;-0.005;1.146;2.398;0.185;0.127;0.08;0.583;0.039;0.019;1.75;2.732;1.79;0.909;2.307;3.059;0.788;2.642;0.929;0.909;0.992;0.278;1.935;0.045;1.5186;101.783;9.8801;3.37;0.271;3.748;1.343;1.21;1.345;5…
1044;c1cc2c(cc1Cl)NC(=S)S2;HSE;1;1;1;13.447;0.818;0.912;1.074;0;1;0;2;3;4;1;46.7;6.7;0;0;0;3;0.818;0.222;1.222;1;0.5;0;0;1;0;0;1;0;0;0;0.5;17.775;33.192;0;0;0;1.414;1.886;1.161;1;0.76;881;0.1;0.929;1.667;0.015;-0.004;0.762;2.398;0.182;0.118;0.081;0.71;0.078;0.051;1.93;2.914;1.495;1;1.412;3.273;1;1.977;0.317;0.955;0.998;0.286;1.954;0.089;0.6965;191.3;12.8251;4.043;0.246;4.193;1.663;1.368;1.489;4.5…
1045;O=[N+]([O-])c1ccc2[nH]c(nc2(c1))S;HSE;1;1;1;10.846;0.734;0.741;1.125;0.053;3;2;1;1;6;0;38.9;16.7;11.1;0;0;3;0.692;0.222;1.222;1;0.5;0;0;1;0;0;1;0;0;0;0.714;23.998;43.504;0;0;0;2.236;1.814;0.845;0.75;0.959;1313;0.094;2.452;3.4;0.003;-0.001;1.057;2.398;0.181;0.116;0.076;0.56;0.041;0.023;2.058;3.393;1.549;0.923;1.19;3.53;0.973;2.112;0.375;0.948;0.998;0.284;1.969;0.089;0.787;233.271;12.6127;3.90…
1046;O=C1C=C(NC(N1)=S)CCC;HSE;1;1;1;8.108;0.622;0.674;1.133;0.095;2;1;1;1;4;0;33.3;9.5;4.8;0;0;1;0.545;0;1;1;1;0;0;0;0;0;0;0;0;0;0;0;0;0;0;0;1.871;1.692;1.079;1;0.843;414;0.081;1.794;3.844;0.012;-0.004;1.455;0;0.198;0.145;0.087;0.648;0.061;0.032;1.779;2.914;1.539;1;1.528;3.266;0.905;2.613;0.512;0.949;0.997;0.286;2;0;1.3019;110.433;9.7448;3.501;0.279;3.904;1.459;1.277;1.381;4.886;11.59;-0.01;0.149…
1047;n1c(N)sc2ccccc12;LSE;0;1;1;9.389;0.705;0.761;1.109;0;2;0;1;1;3;0;43.8;12.5;0;0;0;3;0.9;0.222;1.222;1;0.5;0;0;1;0;0;1;0;0;0;0.909;14.918;28.516;0;0;0;1.225;2;1.033;0.667;0.54;699;0.095;1.027;1.498;0.024;0.007;0.664;2.398;0.183;0.121;0.086;0.606;0.065;0.037;1.677;2.246;1.295;1;1.551;2.875;0.969;2.323;0.75;0.972;0.998;0.295;1.945;0.089;0.6513;168.133;12.858;3.877;0.254;4.278;1.648;1.352;1.596;4…
1048;c1ccc2NC(Nc2(c1))=S;HSE;1;1;1;9.389;0.705;0.761;1.109;0;2;0;1;1;3;0;43.8;12.5;0;0;0;3;0.9;0.222;1.222;1;0.5;0;0;1;0;0;1;0;0;0;0.545;14.918;28.516;0;0;0;1.225;2;0.938;0.667;0.54;699;0.095;0.985;1.235;0.024;0.007;0.664;2.398;0.183;0.121;0.086;0.603;0.048;0.028;1.677;2.246;1.295;0.6;1.551;2.625;0.781;2.323;1.125;0.972;0.998;0.295;1.945;0.089;0.6513;168.133;12.858;3.78;0.263;3.945;1.592;1.332;1.…
1049;c1ccc2c(c1)c5cccc4ccc3cccc2c3c45;INA;0;0;0;7.885;0.724;0.768;1.078;0;0;0;0;0;0;0;62.5;0;0;0;0;23;1;0.6;1.5;1;0.2;0;0;0;0;0;0;6;0;2;1;0;0;217.344;0;89.013;2;2.308;0.872;0.4;0.72;34169;0.144;0.336;0.247;0.002;0;0;0;0.154;0.096;0.061;0.546;0.041;0.022;0.954;3.322;0.971;0.45;0.863;1.561;0.741;4.046;2.719;0.993;0.998;0.299;2;0;0.303;1242.476;25.8634;3.956;0.25;4.19;1.735;1.393;1.735;5.314;14.313;…
1050;c1ccc2cc3c5cccc4cccc(c3(cc2(c1)))c45;INA;0;0;0;7.885;0.724;0.768;1.078;0;0;0;0;0;0;0;62.5;0;0;0;0;18;1;0.5;1.45;1;0.2;0;0;1;0;0;3;2;1;0;1;17.165;102.037;84.258;45.166;0;2;2.308;0.871;0.6;0.985;30912;0.133;0.351;0.333;0.002;0;0;2.398;0.157;0.098;0.062;0.546;0.042;0.022;0.954;3.422;0.971;0.55;0.759;1.561;0.788;4.046;2.54;0.992;0.998;0.297;1.973;0.04;0.304;1222.536;23.8712;3.956;0.25;4.187;1.72…
1051;n1csc2ccccc12;HSE;1;1;1;9.657;0.733;0.798;1.089;0;1;0;1;1;2;0;50;7.1;0;0;0;3;1;0.222;1.222;1;0.5;0;0;1;0;0;1;0;0;0;1;12.724;23.893;0;0;0;1;2.16;1.089;0.333;0.494;540;0.078;0.567;1.137;0.044;-0.012;0;2.398;0.189;0.128;0.089;0.618;0.071;0.04;1.574;1.975;0.764;1;1.7;2.407;1;2.233;0.714;0.993;0.998;0.306;1.945;0.13;0.6088;146;12.895;3.932;0.255;4.226;1.725;1.381;1.657;4.172;5.888;0.057;-0.082;-0…
1052;Oc1ccc(cc1)C(c2ccc(O)cc2)(C)C;NSE;0;0;1;6.918;0.626;0.667;1.113;0.059;0;2;0;0;2;0;45.5;0;6.1;0;0;2;0.706;0;1;2;1;0;0;0;0;0;0;0;0;0;0.667;0;0;0;0;0;2.828;1.774;0.932;1;1.204;1950;0.088;1.401;3.296;0.002;0;0.732;0;0.192;0.121;0.077;0.589;0.053;0.027;1.269;2.676;1.735;0.412;0.996;2.817;0.655;3.776;1.985;0.941;0.997;0.285;2;0;1.1624;266.695;10.7984;3.535;0.266;3.785;1.483;1.292;1.479;5.43;20.324…
1053;O=C2c1c(ncn1C)N(C(=O)N2C)C;INA;0;0;0;8.092;0.629;0.634;1.152;0;4;2;0;0;6;0;33.3;16.7;8.3;0;0;3;0.643;0.222;1.222;1;0.5;0;0;1;0;0;1;0;0;0;0.333;24.769;45.931;0;0;0;1.871;1.68;0.822;0.5;0.561;1538;0.097;2.027;4.672;0.003;0.001;0.802;2.398;0.178;0.107;0.066;0.584;0.035;0.018;1.784;3.807;1.432;1;1.511;3.031;0.87;2.801;1.272;0.934;0.993;0.3;1.968;0.089;0.8118;283.05;14.3858;3.599;0.259;3.948;1.52…
1054;N#CN;HSE;1;1;1;8.41;0.609;0.602;1.199;0;2;0;0;0;2;0;20;40;0;1;0;0;0;0;0;0;0;0;0;0;0;0;0;0;0;0;0;0;0;0;0;0;1;1.2;0.768;1;0.444;4;0;1.25;1.097;0.121;-0.514;0.918;0;0;0;0;0.508;0;0;1.522;0.918;0.918;1;0;1.922;0;0.8;0.4;0.943;1;0.333;2;0;1.633;3;2;3.066;0.313;3.222;1.444;1.259;1.454;2.565;0;-0.287;0.222;-1.119;0;0;0;0;0;0.04;-0.369;-0.591;0;0;0;0;0;-0.838;0.807;-1.187;0;0;0;0;0;0.039;-0.098;0;0;…
1055;O=C1C(=COc2cc(O)ccc12)c3ccc(O)cc3;LSE;0;1;1;8.767;0.707;0.711;1.1;0.032;0;4;0;0;4;0;51.7;0;13.8;0;0;4;0.842;0.125;1.125;2;0.667;0;0;0;0;0;0;1;0;0;0.571;0;0;73.926;0;0;1.871;1.932;0.813;0.833;1.296;5920;0.106;1.841;5.321;0;0;0.644;0;0.18;0.114;0.072;0.517;0.038;0.02;1.416;4.037;1.462;0.895;0.786;2.982;0.909;3.442;1.212;0.963;0.997;0.294;2;0;0.6778;500.967;14.063;3.699;0.26;3.887;1.564;1.305;1…
1056;N1C(NCC1)=S;LSE;0;1;1;8.515;0.607;0.682;1.146;0;2;0;1;1;3;0;25;16.7;0;0;0;1;0.833;0;1;1;1;0;0;1;0;0;0;0;0;0;0;12.467;0;0;0;0;0.707;1.8;1.16;0.5;0.5;79;0.023;0.88;1.03;0.102;0.07;0.862;2.398;0.235;0.161;0.144;0.69;0.088;0.077;1.73;1.918;1.252;0.667;2.803;2.418;0.675;1.855;1.167;0.965;0.998;0.309;1.869;0.189;1.0242;36.167;7.0256;3.508;0.29;3.86;1.422;1.264;1.375;3.951;6.855;-0.016;0.052;-0.072…
1058;O=C1C(=COc2cc(O)cc(O)c12)c3ccc(O)cc3;LSE;0;1;1;9.008;0.707;0.703;1.104;0.031;0;5;0;0;5;0;50;0;16.7;0;0;4;0.8;0.125;1.125;2;0.667;0;0;0;0;0;0;1;0;0;0.545;0;0;78.376;0;0;2;1.875;0.795;0.833;1.275;6701;0.105;2.075;5.382;0;0;0.68;0;0.174;0.114;0.069;0.51;0.035;0.019;1.459;3.646;1.522;0.9;0.806;3.085;0.932;3.448;1.101;0.956;0.996;0.287;2;0;0.7007;546.725;14.555;3.692;0.259;3.924;1.53;1.296;1.527;…
1059;O1C(NCC1C=C)=S;HSE;1;1;1;8.613;0.634;0.693;1.125;0.067;1;1;1;1;3;0;33.3;6.7;6.7;0;0;1;0.625;0;1;1;1;0;0;1;0;0;0;0;0;0;0;19.367;0;0;0;0;1.414;1.714;1.052;0.667;0.656;167;0.062;1.248;1.513;0.039;0.025;1.25;2.398;0.216;0.141;0.115;0.65;0.062;0.043;1.823;2.75;1.5;1;1.956;3.273;0.932;2.084;0.267;0.956;0.996;0.314;1.913;0.13;1.2325;55.783;7.6674;3.533;0.28;3.886;1.499;1.283;1.455;4.374;8.61;0.005;…
1060;c1ccc(cc1)C(c2ccc(cc2)N(C)C)c3ccc(cc3)N(C)C;LSE;0;1;1;6.481;0.615;0.67;1.117;0.094;2;0;0;0;2;0;45.1;3.9;0;0;0;3;0.72;0;1;3;1;0;0;0;0;0;0;0;0;0;0.667;0;0;0;0;0;3.391;1.899;0.962;1;1.405;6353;0.094;1.089;0.243;0;0;0.9;0;0.183;0.118;0.075;0.619;0.053;0.028;1.197;3.284;1.44;0.44;0.701;2.514;0.665;4.476;2.67;0.965;0.997;0.295;2;0;1.0632;543.689;11.6001;3.551;0.271;3.795;1.516;1.308;1.517;5.586;30…
1062;C1=CN(C(N1)=S)C;HSE;1;1;1;8.784;0.637;0.706;1.134;0;2;0;1;1;3;0;30.8;15.4;0;0;0;1;0.714;0;1;1;1;0;0;1;0;0;0;0;0;0;0;15.767;0;0;0;0;1;1.68;1.034;0.5;0.408;117;0.029;0.903;1.127;0.062;-0.043;0.917;2.398;0.229;0.148;0.118;0.69;0.058;0.041;1.738;1.95;1.557;1;2.704;3.027;0.901;1.962;0.52;0.944;0.997;0.299;1.893;0.13;1.1256;46.833;7.5531;3.584;0.273;3.919;1.51;1.292;1.432;4.135;9.665;0.004;0.138;-…
1063;O=C(N)C=3C(=O)C4(O)(C(O)=C2C(=O)c1c(O)ccc(c1CC2CC4(C(C=3(O))N(C)C))N(C)C);HSE;1;1;1;7.625;0.623;0.639;1.132;0.048;3;7;0;0;10;0;38.3;5;11.7;0;0;10;0.545;0.333;1.333;1;0.25;0;0;0;0;0;0;3;0;0;0.167;0;0;283.816;0;0;4.301;1.685;0.875;1;1.41;51847;0.122;3.876;6.493;0;0;0.998;0;0.156;0.098;0.055;0.569;0.045;0.025;1.626;4.62;1.559;0.909;0.743;4.003;0.884;4.281;1.03;0.929;0.994;0.275;2;0;0.5305;2165.…
1064;C(N(C)C)(N(C)C)=S;INA;0;0;0;6.613;0.543;0.623;1.15;0;2;0;1;1;3;0;25;10;0;0;0;0;0;0;0;0;0;0;0;0;0;0;0;0;0;0;0;0;0;0;0;0;3;1.333;1.221;1;0.625;65;0;0.815;1.287;0.049;0.023;1.299;0;0.263;0.192;0;0.827;0.1;0;1.49;1.75;0.954;0.5;3.265;1.671;0.337;2.831;2.651;0.888;0.995;0.286;2;0;3.4642;28;7;3.234;0.285;3.908;1.361;1.231;1.246;4.504;20.04;0.012;0.23;-0.008;-0.519;-0.473;0.491;0;0;-0.275;0.436;-0.…
1065;O=C2c3c(O)cc(O)cc3(OC(c1ccc(O)cc1)C2);HSE;1;1;1;8.508;0.679;0.683;1.111;0.029;0;5;0;0;5;0;46.9;0;15.6;0;0;4;0.8;0.125;1.125;2;0.667;0;0;0;0;0;0;1;0;0;0.545;0;0;78.376;0;0;2;1.875;0.831;1;1.22;6688;0.104;1.95;5.097;0;0;0.68;0;0.175;0.115;0.069;0.52;0.04;0.022;1.461;3.309;1.522;0.9;0.789;3.335;0.925;3.539;1.094;0.954;0.997;0.281;2;0;0.7035;540.941;14.4256;3.651;0.262;3.877;1.495;1.282;1.491;5.…
1066;O=S(=O)(O)C(F)(F)C(F)(F)C(F)(F)C(F)(F)C(F)(F)C(F)(F)C(F)(F)C(F)(F)F;INA;0;0;0;16.672;0.753;0.56;1.335;0.241;0;3;1;1;21;17;26.7;0;10;0;0;0;0;0;0;0;0;0;0;0;0;0;0;0;0;0;0;0;0;0;0;0;7.348;1.303;0.763;1;1.213;1864;0.047;10.143;5.037;0;0;1.601;0;0.182;0.092;0.046;0.445;0.028;0.015;1.632;3.013;0.894;0.655;3.144;2.007;0.832;3.275;1.992;0.828;0.993;0.236;2;0;6.819;406;28;3.585;0.238;4.754;1.199;1.076…
1067;c1cc2ccc3cccc4ccc(c1)c2c34;INA;0;0;0;7.779;0.717;0.762;1.08;0;0;0;0;0;0;0;61.5;0;0;0;0;14;1;0.625;1.5;1;0.25;0;0;0;0;0;0;5;0;2;1;0;0;167.448;0;83.12;1.732;2.286;0.878;0.75;0.719;10677;0.132;0.332;0.212;0.007;0;0;0;0.16;0.101;0.065;0.548;0.043;0.023;0.961;2.25;0.954;0.312;1.029;1.549;0.624;3.739;2.662;0.992;0.998;0.299;2;0;0.3726;683.257;21.4922;3.921;0.252;4.112;1.722;1.39;1.722;5.08;11.635;…
1068;O=C1C(O)=C(Oc2cc(O)cc(O)c12)c3ccc(O)c(O)c3;HSE;1;1;1;9.445;0.707;0.687;1.111;0.029;0;7;0;0;7;0;46.9;0;21.9;0;0;4;0.727;0.125;1.125;2;0.667;0;0;0;0;0;0;1;0;0;0.5;0;0;88.661;0;0;2.236;1.784;0.765;1;1.198;8350;0.105;2.554;5.143;0;0;0.714;0;0.176;0.11;0.066;0.497;0.033;0.017;1.516;3.971;1.539;1;0.819;3.061;0.987;3.484;1.101;0.944;0.996;0.288;2;0;0.7425;637.533;15.2916;3.681;0.256;3.955;1.498;1.2…
1069;Oc1cccc(O)c1;HSE;1;1;1;7.866;0.644;0.657;1.119;0;0;2;0;0;2;0;42.9;0;14.3;0;0;1;0.75;0;1;1;1;0;0;0;0;0;0;0;0;0;0.75;0;0;0;0;0;1;1.714;0.851;0.333;0.5;182;0.06;1.579;2.653;0.025;0.029;0.875;0;0.22;0.158;0.097;0.525;0.045;0.025;1.449;1.561;1.5;0.625;1.945;2.236;0.812;2.359;1.143;0.947;0.998;0.286;2;0;1.0706;69.167;8.4152;3.475;0.273;3.651;1.441;1.271;1.436;4.654;5.556;-0.106;-0.063;-0.307;0.167…
1070;N#CC=1C(=O)N(C=CC=1(OC))C;INA;0;0;0;8.209;0.653;0.66;1.133;0.05;2;2;0;0;4;0;40;10;10;1;0;1;0.5;0;1;1;1;0;0;0;0;0;0;0;0;0;0;0;0;0;0;0;2;1.636;0.835;1;0.722;506;0.086;2.003;4.24;0.004;0.003;1.258;0;0.198;0.131;0.087;0.572;0.038;0.021;1.722;3.085;1.585;1;1.809;3.446;0.89;2.6;0.475;0.95;0.993;0.32;2;0;1.3778;134.267;10.8425;3.488;0.272;3.793;1.579;1.281;1.579;5.099;8.8;0.042;0.195;-0.004;-0.162;…
1071;O=C(NO)c1ccccc1(O);HSE;1;1;1;8.508;0.653;0.647;1.132;0.056;1;3;0;0;4;0;38.9;5.6;16.7;0;0;1;0.545;0;1;1;1;0;0;0;0;0;0;0;0;0;0.545;0;0;0;0;0;2.236;1.692;0.812;1;0.711;397;0.073;2.386;3.713;0.005;-0.005;1.455;0;0.209;0.139;0.096;0.51;0.04;0.023;1.722;2.914;1.539;1;1.707;3.17;1;2.448;0.556;0.955;0.995;0.314;2;0;1.33;109.933;9.7062;3.489;0.274;3.739;1.509;1.236;1.506;5.19;7.134;-0.088;-0.099;0.06…
1072;N#CS;HSE;1;1;1;14.775;0.802;0.913;1.105;0;1;0;1;1;2;0;25;25;0;1;0;0;0;0;0;0;0;0;0;0;0;0;0;0;0;0;0;0;0;0;0;0;1;1.2;1.342;1;0.444;4;0;1.056;1.184;0.134;-0.487;0.918;0;0;0;0;0.763;0;0;2;0.918;0.918;1;0;2;0;0;0;0.943;1;0.333;2;0;1.633;3;2;3.568;0.275;3.628;1.697;1.385;1.461;1.946;0;-0.762;0.1;0.085;0;0;0;0;0;-0.389;-0.515;0.198;0;0;0;0;0;-0.488;0.614;-1.765;0;0;0;0;0;-0.514;0.672;0;0;0;0;0;-0.28…
1073;O=S(=O)(Nc1nc(cc(n1)C)C)c2ccc(N)cc2;HSE;1;1;1;8.435;0.647;0.678;1.134;0.088;4;2;1;1;7;0;36.4;12.1;6.1;0;0;2;0.632;0;1;2;1;0;0;0;0;0;0;0;0;0;0.6;0;0;0;0;0;3.082;1.74;1.058;1;1.341;2637;0.083;4.611;5.104;0;0;0.73;0;0.188;0.128;0.075;0.6;0.062;0.035;1.822;3.616;1.763;0.684;0.891;3.484;0.799;3.222;1.246;0.933;0.997;0.271;2;0;1.1822;315.522;11.4718;3.703;0.255;4.71;1.473;1.295;1.469;5.562;19.65;0…
1074;O=C3Nc1ccc(F)cc1C3(=CC=2N=C(C)C(C(=O)NCCN(CC)CC)C=2C);LSE;0;1;1;7.117;0.611;0.643;1.138;0.121;4;2;0;0;7;1;39.3;7.1;3.6;0;0;4;0.483;0.143;1.143;2;0.667;0;0;2;0;0;1;0;0;0;0.194;154.273;128.978;0;0;0;4.062;1.794;0.962;0.875;2.105;16523;0.091;2.076;5.72;0;0;1.766;3.045;0.18;0.115;0.072;0.597;0.049;0.024;1.584;4.487;1.556;0.931;0.58;3.647;0.874;4.223;1.139;0.955;0.996;0.3;1.988;0.116;0.9199;768.4…
1075;NC(N)=S;LSE;0;1;1;9.518;0.595;0.678;1.166;0;2;0;1;1;3;0;12.5;25;0;0;0;0;0;0;0;0;0;0;0;0;0;0;0;0;0;0;0;0;0;0;0;0;1.732;1.2;1.19;1;0.375;9;0;1.667;0.62;0.096;0.287;0.811;0;0;0;0;0.72;0;0;1.75;0.811;0.811;0.75;0;1.75;0.167;1.25;1.25;0.866;1;0.25;2;0;2.3238;6;3;3.359;0.279;3.849;1.343;1.225;1.146;3.455;2.007;-0.1;0.298;-1.09;0.685;0;0;0;0;0.177;-0.086;-0.994;0.871;0;0;0;0;-0.863;0.712;-0.915;0.7…
1076;N(C(=S)S)CCNC(=S)S;HSE;1;1;1;11.801;0.687;0.827;1.107;0.176;2;0;4;4;6;0;22.2;11.1;0;0;0;0;0;0;0;0;0;0;0;0;0;0;0;0;0;0;0;0;0;0;0;0;3.162;1.5;1.424;0.75;1.04;151;0.042;1.174;0.981;0.013;0.008;1.922;0;0.259;0.184;0.132;0.855;0.128;0.07;1.837;1.922;1.522;0.5;1.625;2.948;0.707;2.333;1.222;0.925;0.999;0.288;2;0;2.9095;45;9;3.754;0.271;4.025;1.542;1.307;1.302;4.462;17.523;-0.195;0.299;-0.109;-0.272…
1077;C(N(C)C)(=S)S;NSE;0;0;1;9.327;0.614;0.737;1.122;0;1;0;2;2;3;0;23.1;7.7;0;0;0;0;0;0;0;0;0;0;0;0;0;0;0;0;0;0;0;0;0;0;0;0;2.449;1.286;1.441;0.5;0.444;29;0;1.046;0.943;0.077;0.079;0.918;0;0.333;0;0;0.919;0;0;1.669;0.918;0.918;0.833;3.971;2.354;0.482;2.031;1.347;0.881;0.998;0.278;2;0;2.9935;15;5;3.526;0.27;4.041;1.534;1.289;1.223;4.029;20.362;-0.113;0.399;-0.116;-0.612;0.576;0;0;0;-0.219;0.427;-0…
1079;OCCN1C(=NCC1)CCCCCCCC=CCCCCCCCC;NSE;0;0;1;5.234;0.527;0.592;1.142;0.254;2;1;0;0;3;0;32.8;3;1.5;0;0;1;0.2;0;1;1;1;0;0;1;0;0;0;0;0;0;0;91.975;0;0;0;0;4.359;1.899;1.311;0.909;2.707;4078;0.07;1.259;3.046;0.001;0;3.661;2.398;0.222;0.152;0.109;0.669;0.105;0.072;1.192;4.244;0.794;0.96;0.556;2.261;0.809;4.874;2.4;0.99;0.998;0.318;1.996;0.13;1.535;360.755;14.9219;3.131;0.316;3.522;1.32;1.226;1.321;5.…
1080;Oc1ccc(cc1n2nc3ccccc3(n2))C;INA;0;0;0;8.045;0.675;0.697;1.12;0.033;3;1;0;0;4;0;46.4;10.7;3.6;0;0;4;0.882;0.133;1.133;2;0.667;0;0;1;0;0;1;0;0;0;0.842;28.675;57.573;0;0;0;1.732;2;0.846;1;1.031;4441;0.108;1.49;3.813;0.002;0;0.604;2.398;0.178;0.112;0.075;0.549;0.037;0.02;1.56;3.146;1.379;0.765;0.86;3.091;0.876;3.247;1.157;0.969;0.998;0.297;1.979;0.089;0.6761;390.157;13.0947;3.745;0.258;4.001;1.5…
1081;O=C(c1ccccc1(O))c2ccc(OC)cc2(O);INA;0;0;0;8.142;0.667;0.68;1.111;0.097;0;4;0;0;4;0;46.7;0;13.3;0;0;2;0.667;0;1;2;1;0;0;0;0;0;0;0;0;0;0.632;0;0;0;0;0;2.55;1.8;0.841;1;1.222;2473;0.092;2.103;5.127;0;0;0.946;0;0.19;0.125;0.078;0.542;0.04;0.022;1.429;3.572;1.53;1;0.966;3.08;0.954;3.477;1.28;0.959;0.995;0.302;2;0;1.1004;306.551;11.8144;3.59;0.267;3.852;1.538;1.283;1.535;5.519;13.684;-0.024;0.033;…
1082;O=C(c1ccccc1)c2ccc(O)c(O)c2(O);HSE;1;1;1;8.527;0.685;0.69;1.108;0.071;0;4;0;0;4;0;48.1;0;14.8;0;0;2;0.706;0;1;2;1;0;0;0;0;0;0;0;0;0;0.667;0;0;0;0;0;2.345;1.789;0.824;0.8;0.941;2064;0.088;2.355;4.978;0;0;0.732;0;0.195;0.122;0.076;0.517;0.039;0.021;1.447;3.735;1.549;0.882;1.026;2.697;0.938;3.308;1.432;0.954;0.995;0.306;2;0;1.0889;280.017;11.4809;3.623;0.263;3.875;1.556;1.281;1.554;5.708;12.723…
1083;Oc1nccc(O)c1;INA;0;0;0;8.547;0.654;0.649;1.134;0;1;2;0;0;3;0;38.5;7.7;15.4;0;0;1;0.75;0;1;1;1;0;0;0;0;0;0;0;0;0;0.75;0;0;0;0;0;1;1.714;0.798;0.333;0.5;182;0.06;1.829;2.613;0.02;0.03;0.875;0;0.22;0.158;0.097;0.509;0.037;0.02;1.76;1.561;1.5;1;1.945;2.873;1;1.94;0.308;0.947;0.998;0.286;2;0;1.0706;69.167;8.4152;3.496;0.272;3.674;1.44;1.253;1.436;4.592;4.467;-0.11;-0.03;-0.347;0.091;-0.219;1.523;…
1084;Oc1ccc(cc1Cc2ccccc2)Cl;NSE;0;0;1;8.411;0.681;0.726;1.102;0.074;0;1;0;1;2;1;50;0;3.8;0;0;2;0.8;0;1;2;1;0;0;0;0;0;0;0;0;0;0.75;0;0;0;0;0;1.732;1.915;0.965;1;0.969;1660;0.097;1.372;3.638;0.004;0;0.648;0;0.199;0.128;0.088;0.594;0.057;0.032;1.387;3.374;1.338;0.867;0.956;2.7;0.918;3.314;1.26;0.967;0.998;0.301;2;0;0.9536;230.14;10.8327;3.684;0.266;3.908;1.608;1.323;1.527;5.121;14.744;-0.01;-0.014;-…
1085;O=C(c1ccccc1)c2ccc(OC)cc2(O);INA;0;0;0;7.871;0.666;0.687;1.108;0.1;0;3;0;0;3;0;48.3;0;10.3;0;0;2;0.706;0;1;2;1;0;0;0;0;0;0;0;0;0;0.667;0;0;0;0;0;2.449;1.855;0.865;1;1.211;2094;0.093;1.87;5.066;0.001;0;0.922;0;0.193;0.127;0.081;0.552;0.043;0.023;1.373;3.852;1.447;0.882;0.95;2.901;0.909;3.485;1.319;0.967;0.996;0.31;2;0;1.0891;272.835;11.1265;3.591;0.269;3.827;1.575;1.291;1.573;5.379;12.984;0.0…
1086;O=C1C=CC=CN1;INA;0;0;0;7.926;0.649;0.665;1.128;0;1;1;0;0;2;0;41.7;8.3;8.3;0;0;1;0.857;0;1;1;1;0;0;0;0;0;0;0;0;0;0;0;0;0;0;0;0.707;1.826;0.871;0.333;0.408;131;0.062;1.72;3.214;0.045;-0.048;0.802;0;0.237;0.163;0.113;0.531;0.047;0.026;1.65;2.236;1.149;1;2.022;2.522;1;1.935;0.396;0.97;0.999;0.306;2;0;0.9696;56.333;7.8978;3.459;0.283;3.523;1.544;1.285;1.545;4.378;3.404;-0.013;-0.153;-0.143;-0.1;0…
1087;Oc1ccccc1c2ccccc2;INA;0;0;0;7.401;0.667;0.707;1.099;0.042;0;1;0;0;1;0;52.2;0;4.3;0;0;2;0.923;0;1;2;1;0;0;0;0;0;0;0;0;0;0.857;0;0;0;0;0;1.225;2;0.902;0.75;0.805;1172;0.095;1.339;3.564;0.008;-0.001;0.569;0;0.193;0.129;0.087;0.549;0.048;0.027;1.209;3.393;1.14;0.846;1.164;1.956;0.897;3.315;1.952;0.981;0.998;0.307;2;0;0.8847;192.8;10.6534;3.62;0.27;3.769;1.604;1.319;1.602;4.946;9.534;-0.006;-0.11…
[truncated: 87 more rows]
