# Supplementary material for: Quantitative Structure-Activity Relationship Modeling of the Amplex Ultrared Assay to Predict Thyroperoxidase Inhibitory Activity
Source: Front Pharmacol. 2021 Aug 12;12:713037. doi: 10.3389/fphar.2021.713037 (PMC8387701; doi:10.3389/fphar.2021.713037)
Supplement: Supplementary file 2 [file DataSheet2.CSV]

ID;SMILES;AUR-TPO_CLASS;AMW;Mv;Mp;Mi;RBF;nN;nO;nS;nHM;nHet;nX;C%;N%;O%;nCsp;totalcharge;nCIR;MCD;RFD;RCI;NRS;NNRS;nR03;nR04;nR05;nR07;nR08;nR09;nR10;nR11;nR12;ARR;D/Dtr05;D/Dtr09;D/Dtr10;D/Dtr11;D/Dtr12;DBI;HNar;BLI;PJI2;DECC;Wap;PW5;MAXDN;MAXDP;Psi_i_t;Psi_i_0d;LOC;SRW05;X3A;X4A;X5A;X0Av;X4Av;X5Av;AAC;IDDE;IVDE;rGes;Yindex;IC1;SIC4;CIC0;CIC2;AVS_X;ChiA_X;SpPosA_X;SpDiam_X;SM5_X;J_Dt;H_D/Dt;J_D/D…
1;c12c(cc(C(CC(=O)NC(C(=O)N(C)C(C)C)Cc3ccc(CN4C(C)CCCC4C)cc3)NS(=O)(=O)c3cc4c(cc(OC)cc4)cc3)cc1)OCO2;INA;7.141981132;0.612448113;0.652128302;1.125884906;0.126126126;4;7;1;1;12;0;39.62264151;3.773584906;6.603773585;0;0;8;0.574074074;0.129032258;1.129032258;4;0.666666667;0;0;1;0;0;1;1;0;0;0.389830508;167.6127079;287.2619319;317.1221233;0;0;6;1.87826087;1.026398276;1;2.45473251;99509;0.095118081;5.0…
2;C(=O)(O)C(C)O;INA;7.5075;0.5604;0.553975;1.15615;0.090909091;0;3;0;0;3;0;25;0;25;0;0;0;0;0;0;0;0;0;0;0;0;0;0;0;0;0;0;0;0;0;0;0;2.449489743;1.285714286;0.931173142;0.5;0.444444444;29;0;2.851851852;2.449074074;0.029442985;0.109718382;0.918295834;0;0.333333333;0;0;0.563337625;0;0;1.5;0.918295834;0.918295834;1;3.970670464;2.751629167;0.722804806;2.084962501;0.396240625;0.88091147;0.997511059;0.2777…
4;c12c(C3C(C4C(C)(C(O)C(O)C4)CC3)CC1)ccc(O)c2;HSE;6.409333333;0.588133333;0.63334;1.12468;0;0;3;0;0;3;0;40;0;6.666666667;0;0;10;0.80952381;0.352941176;1.352941176;1;0.25;0;0;1;0;0;1;2;0;0;0.25;28.70568451;47.103818;103.4963961;0;0;2.645751311;1.923664122;1.023020474;1;1.351473923;17097;0.114650758;1.898458575;4.391005134;0.001249219;0;0.664837482;2.397895273;0.163817899;0.098713825;0.062404499;0.…
12;C(=O)(c1ccc(N)cc1)OCCN(CC)CC;INA;6.387837838;0.573340541;0.615486486;1.139248649;0.189189189;2;2;0;0;4;0;35.13513514;5.405405405;5.405405405;0;0;1;0.352941176;0;1;1;1;0;0;0;0;0;0;0;0;0;0.352941176;0;0;0;0;0;3.464101615;1.728813559;1.04468164;0.833333333;1.432525952;1215;0.065655341;1.960966553;4.632566138;0.001842579;0;2.297032594;0;0.220491262;0.146501079;0.09105137;0.616405215;0.062908789;0.…
13;C1(=O)C(F)C=NC(=O)N1;INA;10.84083333;0.698541667;0.634941667;1.180858333;0;2;2;0;0;5;1;33.33333333;16.66666667;16.66666667;0;0;1;0.666666667;0;1;1;1;0;0;0;0;0;0;0;0;0;0;0;0;0;0;0;1.224744871;1.636363636;0.743426779;0.666666667;0.592592593;243;0.070971793;3.108611111;4.036898148;0.006753453;-0.019509163;0.880534723;0;0.220028171;0.139750998;0.095114297;0.477375021;0.031341906;0.01581004;2.18872…
17;C1(=O)CC(CCC)=NC(=S)N1;HSE;8.107619048;0.621519048;0.674247619;1.132704762;0.095238095;2;1;1;1;4;0;33.33333333;9.523809524;4.761904762;0;0;1;0.545454545;0;1;1;1;0;0;0;0;0;0;0;0;0;0;0;0;0;0;0;1.870828693;1.692307692;1.099493763;1;0.842975207;414;0.08140027;1.700509259;3.879263039;0.012810758;-0.004249161;1.454700201;0;0.198204387;0.145135979;0.087072357;0.654684282;0.065036186;0.034481757;1.779…
25;c1(Cl)c(C(c2ccc(Cl)cc2)C(Cl)Cl)cccc1;INA;11.43;0.749914286;0.812907143;1.0958;0.068965517;0;0;0;4;4;4;50;0;0;0;0;2;0.666666667;0;1;2;1;0;0;0;0;0;0;0;0;0;0.631578947;0;0;0;0;0;2.828427125;1.8;1.105673974;0.8;0.888888889;2135;0.105401393;1.911041194;2.089763479;0.00099795;0;0.945530556;0;0.183238118;0.118471923;0.081108891;0.683837576;0.066664247;0.040060989;1.431560284;3.419381946;1.530493057;0…
26;C1(=O)C2(C)C(C3C(C4(C)C(=CC3)CC(O)CC4)CC2)CC1;INA;5.887142857;0.567444898;0.62384898;1.12717551;0;0;2;0;0;2;0;38.7755102;0;4.081632653;0;0;10;0.80952381;0.352941176;1.352941176;1;0.25;0;0;1;0;0;1;2;0;0;0;28.72826855;46.80773956;102.0379114;0;0;3;1.909090909;1.107339801;1;1.260770975;16523;0.110452118;1.455750255;5.361869039;0.002905347;0;0.664837482;2.397895273;0.162103931;0.097914147;0.061645…
33;C1(CCN)=CNC=N1;HSE;6.539411765;0.567329412;0.605958824;1.161205882;0.117647059;3;0;0;0;3;0;29.41176471;17.64705882;0;0;0;1;0.625;0;1;1;1;0;0;1;0;0;0;0;0;0;0.625;19.87619048;0;0;0;0;1.58113883;1.846153846;0.97861229;0.666666667;0.65625;168;0.052387824;0.828518519;1.265833333;0.04606307;0.023872919;1.5;2.397895273;0.21716683;0.155207854;0.116153904;0.574184746;0.052319061;0.034263437;1.44664796;…
34;C1(=O)CC(C)=NC(=S)N1;HSE;9.48;0.666553333;0.709093333;1.130426667;0;2;1;1;1;4;0;33.33333333;13.33333333;6.666666667;0;0;1;0.666666667;0;1;1;1;0;0;0;0;0;0;0;0;0;0;0;0;0;0;0;1.224744871;1.636363636;0.990272319;0.333333333;0.444444444;243;0.057777778;1.729166667;3.604444444;0.019155115;-0.015413202;0.880534723;0;0.201184464;0.156622354;0.082133213;0.643034838;0.060421518;0.026734803;1.96559623;1.…
36;C(=S)=NCC=C;INA;9.015454545;0.660190909;0.743290909;1.113518182;0.2;1;0;1;1;2;0;36.36363636;9.090909091;0;1;0;0;0;0;0;0;0;0;0;0;0;0;0;0;0;0;0;0;0;0;0;0;2;1.5;1.181222148;0.666666667;0.666666667;35;0.033333333;0.913194444;0.586342593;0.061625695;0.086178794;1.584962501;0;0.319035594;0.25;0.25;0.693920383;0.088176561;0.079056942;1.67673703;1.584962501;0.918295834;1;1.957972216;2.845350937;0.8039…
37;C(=O)(O)CCCCCCCCCCCCCCC;INA;5.1296;0.517168;0.581828;1.14124;0.285714286;0;2;0;0;2;0;32;0;4;0;0;0;0;0;0;0;0;0;0;0;0;0;0;0;0;0;0;0;0;0;0;0;4.123105626;1.741935484;1.409716079;1;2.222222222;954;0.05332428;2.321228703;3.300651416;0.004934297;0;3.127986807;0;0.259001854;0.183596629;0.130193377;0.680830935;0.16385662;0.115161368;1.12385619;3.281036113;0.944488534;0.944444444;1.04959534;1.610140151;…
38;CN(C)N;INA;5.01;0.4686;0.524633333;1.18685;0;2;0;0;0;2;0;16.66666667;16.66666667;0;0;0;0;0;0;0;0;0;0;0;0;0;0;0;0;0;0;0;0;0;0;0;0;1.732050808;1.2;1.152626081;1;0.375;9;0;0.5;0.944444444;0.162779087;0.218531723;0.811278124;0;0;0;0;0.756140966;0;0;1.251629167;0.811278124;0.811278124;0.75;0;1.959147917;0.259647649;2.333333333;1.625814584;0.866025404;1;0.25;2;0;2.323790008;6;3;2.73475;0.322293909;3…
46;c12c(c3c(C)c4c(c(C)c3cc1)cccc4)cccc2;INA;7.121111111;0.672622222;0.724755556;1.092266667;0;0;0;0;0;0;0;55.55555556;0;0;0;0;10;0.9;0.333333333;1.333333333;1;0.25;0;0;0;0;0;0;3;0;0;0.913043478;0;0;138.2280883;0;0;2;2.068965517;0.921571844;0.8;0.98;15400;0.127909582;0.349276738;0.270277778;0.002022952;0;0.548289214;0;0.163440332;0.102849094;0.065266126;0.588675135;0.046642903;0.025175401;0.991076…
51;c1(C(c2ccccc2)=Cc2ccccc2)ccccc1;INA;7.121111111;0.672622222;0.724755556;1.092266667;0.078947368;0;0;0;0;0;0;55.55555556;0;0;0;0;3;0.9;0;1;3;1;0;0;0;0;0;0;0;0;0;0.818181818;0;0;0;0;0;2.34520788;2.142857143;0.928554692;0.8;0.975;3498;0.106179227;0.44888322;0.240740741;0.001405262;0;0;0;0.190025036;0.123960451;0.082409198;0.561880215;0.049667096;0.027462989;0.99107606;3.121928095;0.721928095;0.5;…
52;C(=O)(O)CCCCC1C2C(CS1)NC(=O)N2;INA;7.6359375;0.595684375;0.6360125;1.1391;0.151515152;2;3;1;1;6;0;31.25;6.25;9.375;0;0;3;0.5;0.25;1.25;1;0.5;0;0;2;0;1;0;0;0;0;0;70.14947552;0;0;0;0;3;1.846153846;1.168068385;1;1.203125;2180;0.082282861;2.395567261;4.112311058;0.002433616;0.000183629;1.952819531;3.044522438;0.182331721;0.116592994;0.080243915;0.609752485;0.102928271;0.065004428;1.750807236;3.5;1…
53;C1(O)C(O)C(O)C(O)CO1;INA;7.5075;0.5604;0.553975;1.15615;0;0;5;0;0;5;0;25;0;25;0;0;1;0.6;0;1;1;1;0;0;0;0;0;0;0;0;0;0;0;0;0;0;0;1.414213562;1.578947368;0.889626373;0.666666667;0.4;314;0.06281955;2.746527778;2.87662037;0.006796163;0.009742227;0.860964047;0;0.217754811;0.130499351;0.084099764;0.521361053;0.049414904;0.027400685;1.5;2.321928095;1.521928095;1;2.030337451;2.50869497;0.976862179;2.821…
56;c12c(cccc1)nc(NS(=O)(=O)c1ccc(N)cc1)cn2;HSE;9.102121212;0.69119697;0.715912121;1.120993939;0.085714286;4;2;1;1;7;0;42.42424242;12.12121212;6.060606061;0;0;4;0.761904762;0.125;1.125;2;0.666666667;0;0;0;0;0;0;1;0;0;0.739130435;0;0;92.25792247;0;0;3.082207001;1.923664122;0.995195465;1;1.360544218;6589;0.09417597;4.623459585;5.229253905;0.00019381;0;0.610208676;0;0.184977724;0.119768884;0.07694947…
60;c1(CCO)ccccc1;INA;6.430526316;0.597305263;0.645342105;1.120284211;0.105263158;0;1;0;0;1;0;42.10526316;0;5.263157895;0;0;1;0.666666667;0;1;1;1;0;0;0;0;0;0;0;0;0;0.666666667;0;0;0;0;0;1.58113883;1.862068966;1.026821586;1;0.814814815;250;0.077741976;1.259907407;2.519688209;0.03659014;-0.012852811;1.408855556;0;0.220151663;0.157005258;0.109107988;0.583130945;0.06448139;0.036814846;1.236386411;2.41…
62;C1(=O)C2(O)C(=O)C3C(=O)c4c(C(C)(O)C3CC2C(N(C)C)C(=O)C1C(N)=O)cccc4O;HSE;7.937142857;0.634928571;0.643264286;1.129267857;0.033898305;2;8;0;0;10;0;39.28571429;3.571428571;14.28571429;0;0;10;0.5625;0.333333333;1.333333333;1;0.25;0;0;0;0;0;0;3;0;0;0.171428571;0;0;269.9262495;0;0;4.242640687;1.669565217;0.871656308;0.833333333;1.234375;45481;0.127378202;4.072070696;6.622087585;0;0;0.936889062;0;0.1…
63;C1(=S)N=CCN1C;HSE;8.783846154;0.637192308;0.7063;1.134384615;0;2;0;1;1;3;0;30.76923077;15.38461538;0;0;0;1;0.714285714;0;1;1;1;0;0;1;0;0;0;0;0;0;0;15.76666667;0;0;0;0;1;1.68;1.066917674;0.5;0.408163265;117;0.028963585;0.972222222;1.103009259;0.065244509;-0.042173146;0.917437824;2.397895273;0.229033641;0.147870808;0.11785113;0.700518445;0.063012848;0.045412415;1.738149333;1.950212065;1.55665670…
64;C1(N)N=CNN=1;HSE;8.41;0.60856;0.60228;1.19932;0;4;0;0;0;4;0;20;40;0;0;0;1;0.833333333;0;1;1;1;0;0;1;0;0;0;0;0;0;0.833333333;12.46666667;0;0;0;0;0.707106781;1.8;0.753184776;0.5;0.5;79;0.022622835;1.37962963;1.024305556;0.056129855;0.089173598;0.861654167;2.397895273;0.234835264;0.161419447;0.144337567;0.508187955;0.031267595;0.016666667;1.521928095;1.918295834;1.251629167;1;2.803358678;2.846439…
66;C1(=O)c2c(cccc2)N=C2C1CC1C(C(=O)c3c(cccc3)N=1)C2;INA;8.272631579;0.700873684;0.723389474;1.102805263;0;2;2;0;0;4;0;52.63157895;5.263157895;5.263157895;0;0;15;0.916666667;0.363636364;1.363636364;1;0.2;0;0;0;0;0;0;4;0;0;0.428571429;0;0;214.3410403;0;0;2.236067977;2.117647059;0.871679991;0.833333333;1.291666667;44990;0.12098815;1.603738662;5.831815161;0.000192839;0;0.489786979;0;0.16466053;0.1036…
71;C1(O)C(O)C(O)C(OC2C(O)C(O)C(O)C(CO)O2)C(CO)O1;INA;7.607555556;0.570168889;0.563886667;1.15268;0.086956522;0;11;0;0;11;0;26.66666667;0;24.44444444;0;0;2;0.52173913;0;1;2;1;0;0;0;0;0;0;0;0;0;0;0;0;0;0;0;2.828427125;1.662650602;0.88487821;1;1.009451796;4898;0.098643761;3.072406987;3.942733135;0;0;1.033007892;0;0.188693553;0.112902244;0.069958946;0.521311734;0.045082352;0.023948026;1.510057687;3.8…
72;c1(NC(N)=O)ccccc1;INA;7.565;0.629888889;0.652783333;1.1362;0.055555556;2;1;0;0;3;0;38.88888889;11.11111111;5.555555556;0;0;1;0.6;0;1;1;1;0;0;0;0;0;0;0;0;0;0.6;0;0;0;0;0;2.121320344;1.764705882;0.871044865;1;0.84;318;0.075499404;2.202592593;3.279818594;0.012597629;0.008531292;1.460964047;0;0.210790227;0.149250614;0.103897698;0.537234991;0.047410363;0.027017956;1.633731421;2.721928095;1.37095059…
76;C(N)(=O)c1c(O)cccc1;INA;8.067647059;0.648905882;0.658758824;1.127217647;0.058823529;1;2;0;0;3;0;41.17647059;5.882352941;11.76470588;0;0;1;0.6;0;1;1;1;0;0;0;0;0;0;0;0;0;0.6;0;0;0;0;0;2;1.666666667;0.838126904;0.666666667;0.6;314;0.061990866;2.279537037;3.483981481;0.008924275;0.009208115;1.185475297;0;0.202275327;0.145959105;0.09583684;0.524221323;0.04262504;0.025239194;1.657876435;2.721928095;…
78;c12c(c3c(cccn3)cc1)nccc2;INA;8.191818182;0.710145455;0.740709091;1.101918182;0;2;0;0;0;2;0;54.54545455;9.090909091;0;0;0;6;1;0.285714286;1.285714286;1;0.333333333;0;0;0;0;0;0;2;0;0;1;0;0;69.15910756;0;0;1.414213562;2.210526316;0.850308484;0.75;0.775510204;3511;0.115848389;0.689259259;1.346851852;0.007472015;0.000597275;0;0;0.173997877;0.112975979;0.0746913;0.536659239;0.039993816;0.021517647;1…
82;CS(C)=O;INA;7.815;0.54823;0.63864;1.1375;0;0;1;1;1;2;0;20;0;10;0;0;0;0;0;0;0;0;0;0;0;0;0;0;0;0;0;0;0;0;0;0;0;1.732050808;1.2;2.949489743;1;0.375;9;0;1.833333333;2.555555556;0.157807584;0.222604825;0.811278124;0;0;0;0;0.90824829;0;0;1.570950594;0.811278124;0.811278124;0.75;0;1.570950594;0.13310925;1.7509775;1.7509775;0.866025404;1;0.25;2;0;2.323790008;6;3;3.359231781;0.260147196;4.217865868;1.3…
83;C(=O)(O)CS;HSE;10.23666667;0.630033333;0.6755;1.129911111;0.125;0;2;1;1;3;0;22.22222222;0;22.22222222;0;0;0;0;0;0;0;0;0;0;0;0;0;0;0;0;0;0;0;0;0;0;0;2;1.304347826;1.297475724;0.5;0.48;18;0;2.547839506;2.291666667;0.052939665;-0.182093216;0.970950594;0;0.40824829;0;0;0.680841891;0;0;1.836591668;1.921928095;1.370950594;1;3.915562797;2.947702779;0.707674472;1.333333333;0.222222222;0.908022244;0.99…
88;C(=O)(O)c1c(O)cccc1;INA;8.633125;0.6703;0.66548125;1.1171125;0.0625;0;3;0;0;3;0;43.75;0;18.75;0;0;1;0.6;0;1;1;1;0;0;0;0;0;0;0;0;0;0.6;0;0;0;0;0;2;1.666666667;0.818606403;0.666666667;0.6;314;0.061990866;2.779537037;3.261759259;0.007292595;0.009604051;1.185475297;0;0.202275327;0.145959105;0.09583684;0.511207656;0.040905578;0.024404654;1.505240815;2.721928095;1.570950594;1;1.868974796;2.75;1;2.49…
90;c1(S(N)(=O)=O)ccc(C)cc1;INA;8.562;0.637265;0.6804;1.124895;0.05;1;2;1;1;4;0;35;5;10;0;0;1;0.545454545;0;1;1;1;0;0;0;0;0;0;0;0;0;0.545454545;0;0;0;0;0;2.645751311;1.590361446;1.265685388;1;1.024793388;383;0.065592688;4.43625;3.721948224;0.007881881;-0.004725856;1.159689974;0;0.202537512;0.132881566;0.08445667;0.629817527;0.077711725;0.048299155;1.812887622;2.413088436;1.823067982;0.727272727;1.…
91;C(O)CC;INA;5.009166667;0.485166667;0.541675;1.15585;0.090909091;0;1;0;0;1;0;25;0;8.333333333;0;0;0;0;0;0;0;0;0;0;0;0;0;0;0;0;0;0;0;0;0;0;0;1.414213562;1.333333333;1.523334547;0.5;0.5;10;0;1.180555556;1.875;0.176010089;0.208262782;1;0;0.5;0;0;0.715356789;0;0;1.188721876;1;1;1;3.132402278;1.947338796;0.629823824;2.396240625;0.729573959;0.957106781;0.997737175;0.375;2;0;1.974744871;6;3;2.68455;0.…
93;C(#C)C1(O)C2(C)C(C3C(c4c(cc(OC)cc4)CC3)CC2)CC1;INA;6.336122449;0.597510204;0.649126531;1.118702041;0.019230769;0;2;0;0;2;0;42.85714286;0;4.081632653;2;0;10;0.739130435;0.352941176;1.352941176;1;0.25;0;0;1;0;0;1;2;0;0;0.230769231;33.42599263;54.72959998;118.6724842;0;0;3.31662479;1.916666667;1.026012718;1;1.489603025;21644;0.106146044;2.149978293;4.955647772;0.000872491;0;0.941953639;2.39789527…
98;C1(CCNC(C)=O)c2c(ccc(OC)c2)NC=1;INA;7.03969697;0.610909091;0.643945455;1.130963636;0.117647059;2;2;0;0;4;0;39.39393939;6.060606061;6.060606061;0;0;3;0.529411765;0.222222222;1.222222222;1;0.5;0;0;1;0;0;1;0;0;0;0.555555556;35.53168776;65.13677156;0;0;0;3;1.854545455;0.931497917;1;1.307958478;2735;0.089558825;1.664424236;3.797336555;0.001876145;0;1.766604592;2.397895273;0.186806343;0.117224769;0.…
99;CN(C)C;INA;4.548461538;0.471430769;0.542407692;1.166084615;0;1;0;0;0;1;0;23.07692308;7.692307692;0;0;0;0;0;0;0;0;0;0;0;0;0;0;0;0;0;0;0;0;0;0;0;0;1.732050808;1.2;1.341640786;1;0.375;9;0;0;0;0.223143551;0.177075834;0.811278124;0;0;0;0;0.861803399;0;0;1.140115679;0.811278124;0.811278124;0.25;0;1.140115679;0.099252912;2.56032404;2.56032404;0.866025404;1;0.25;2;0;2.323790008;6;3;2.693125;0.32636229…
100;C(C)(C)C;INA;4.152857143;0.473857143;0.557642857;1.148285714;0;0;0;0;0;0;0;28.57142857;0;0;0;0;0;0;0;0;0;0;0;0;0;0;0;0;0;0;0;0;0;0;0;0;0;1.732050808;1.2;1.732050808;1;0.375;9;0;0.5;0.166666667;0.267111607;0.153545986;0.811278124;0;0;0;0;0.894337567;0;0;0.863120569;0.811278124;0.811278124;0.5;0;1.094914318;0.107627575;2.944234353;2.377443751;0.866025404;1;0.25;2;0;2.323790008;6;3;2.6515;0.3326…
101;C(C)(C)(C)N;INA;4.5725;0.4784625;0.55079375;1.16089375;0;1;0;0;0;1;0;25;6.25;0;0;0;0;0;0;0;0;0;0;0;0;0;0;0;0;0;0;0;0;0;0;0;0;2.449489743;1.176470588;1.341506351;1;0.32;16;0;1.25;1.354166667;0.146792719;-0.116049127;0.721928095;0;0;0;0;0.815470054;0;0;1.121640762;0.721928095;0.721928095;0.6;0;1.794736718;0.210479297;2.878359238;2.205263282;0.8;1;0.2;2;0;3.023715784;10;4;2.7957;0.293971912;3.22…
102;C(#N)C(C)(C)O;HSE;6.547692308;0.562815385;0.595723077;1.150253846;0;1;1;0;0;2;0;30.76923077;7.692307692;7.692307692;1;0;0;0;0;0;0;0;0;0;0;0;0;0;0;0;0;0;0;0;0;0;0;2.645751311;1.263157895;1.018328157;0.5;0.444444444;28;0;2.402777778;2.465277778;0.04606307;0.095491677;0.918295834;0;0.353553391;0;0;0.649071198;0;0;1.573402452;1.79248125;1.251629167;0.833333333;5.183765112;2.353533949;0.292974387;…
105;C1(C)(C)C2(C)C(OC(C)=O)CC1CC2;INA;5.774117647;0.549929412;0.603617647;1.134435294;0.057142857;0;2;0;0;2;0;35.29411765;0;5.882352941;0;0;3;0.5;0.571428571;1.428571429;1;0.5;0;0;2;0;0;0;0;0;0;0;61.86865079;0;0;0;0;3.31662479;1.647058824;1.109919816;1;0.714285714;1392;0.094843909;1.792060185;4.007067271;0.012696587;0.000532245;1.34637135;3.044522438;0.163734987;0.097614151;0.064308652;0.68517981…
106;C(=O)(CCCCCCC(=O)OCCCCC(CC)CO)OCCCCC(CC)CO;INA;5.667105263;0.531647368;0.582094737;1.142184211;0.306666667;0;6;0;0;6;0;31.57894737;0;7.894736842;0;0;0;0;0;0;0;0;0;0;0;0;0;0;0;0;0;0;0;0;0;0;0;5.656854249;1.730769231;1.251425428;0.916666667;3.137777778;3935;0.052622058;1.810074484;4.695173716;0;0;3.456564762;0;0.244601201;0.174228376;0.115437698;0.647001432;0.110924849;0.0709981;1.252760079;3.6…
107;C1(=O)C2(C)C3C(C4C5(C3C(=O)O)CC(=C)C(O)(CC4)C5)(C=CC2O)O1;INA;7.370425532;0.6188;0.640476596;1.123906383;0.019607843;0;6;0;0;6;0;40.42553191;0;12.76595745;0;0;15;0.68;0.705882353;1.588235294;1;0.2;0;0;3;2;1;2;1;0;1;0;95.67316156;117.1469974;66.37188506;0;78.78615412;4.242640687;1.807228916;0.916642632;1;0.9184;34993;0.147457732;2.650138889;5.687349261;0;0;0.88572885;3.433987204;0.141481127;0.…
113;C1C2C(C3C=CC2C3)CC=1;INA;6.01;0.598218182;0.6622;1.113236364;0;0;0;0;0;0;0;45.45454545;0;0;0;0;6;1;0.6;1.5;1;0.333333333;0;0;3;0;1;1;0;0;0;0;37.70634921;23.47222222;0;0;0;1.414213562;2.307692308;1.074914957;0.333333333;0.48;1260;0.092026634;0.408564815;0.443287037;0.089612159;0.004631834;0;3.433987204;0.161096412;0.103036998;0.065965135;0.603301572;0.076228932;0.045064011;0.994030211;2.521928…
115;c1(C2(C)C(C(=O)OCC)O2)ccccc1;INA;7.112413793;0.614896552;0.644596552;1.121882759;0.133333333;0;3;0;0;3;0;41.37931034;0;10.34482759;0;0;2;0.6;0;1;2;1;1;0;0;0;0;0;0;0;0;0.375;0;0;0;0;0;3;1.818181818;0.952854466;0.8;1.093333333;1431;0.088656336;1.940876795;4.447044596;0.003615546;-0.000343061;1.506223111;4.110873864;0.176249848;0.115442431;0.073647301;0.593063551;0.046112894;0.025338578;1.372553…
116;C(N)(CO)(CO)CO;INA;6.376842105;0.515778947;0.535589474;1.168552632;0.166666667;1;3;0;0;4;0;21.05263158;5.263157895;15.78947368;0;0;0;0;0;0;0;0;0;0;0;0;0;0;0;0;0;0;0;0;0;0;0;3;1.391304348;0.984865116;1;0.5625;64;0;2.458333333;2.340277778;0.016427788;0.032036664;1.405639062;0;0.284517797;0.25;0;0.567538925;0.05;0;1.573788813;1.811278124;1.405639062;0.5;3.750491901;2.575588697;0.553684958;2.6741…
122;C(CON(=O)=O)(CON(=O)=O)(CON(=O)=O)CON(=O)=O;INA;10.90241379;0.645406897;0.551710345;1.184013793;0.428571429;4;12;0;0;16;0;17.24137931;13.79310345;41.37931034;0;0;0;0;0;0;0;0;0;0;0;0;0;0;0;0;0;0;0;0;0;0;0;5.099019514;1.54601227;0.71397065;1;1.142857143;968;0.101941029;3.306319444;3.119632937;0;0;2.106603137;0;0.208669654;0.120363285;0.092097643;0.476964809;0.038790041;0.0186339;1.87076753;2.10…
123;C(C)OP(=O)(OCC)OCC;INA;7.006923077;0.538357692;0.599653846;1.149342308;0.24;0;4;0;1;5;0;23.07692308;0;15.38461538;0;0;0;0;0;0;0;0;0;0;0;0;0;0;0;0;0;0;0;0;0;0;0;3.464101615;1.517241379;1.553470793;1;0.842975207;166;0.056312109;4.024884259;4.346527778;0.012301141;-0.004289046;1.867633891;0;0.213388348;0.182138348;0.125;0.735995845;0.146536262;0.111803399;1.542242259;2.162644118;1.322179346;0.45…
126;C(CCC)OCCOP(=O)(OCCOCCCC)OCCOCCCC;INA;6.131384615;0.530204615;0.58602;1.146053846;0.328125;0;7;0;1;8;0;27.69230769;0;10.76923077;0;0;0;0;0;0;0;0;0;0;0;0;0;0;0;0;0;0;0;0;0;0;0;5.196152423;1.762711864;1.369234414;1;2.130177515;2221;0.062801394;4.431645736;5.646445342;0.000165933;0;3.112585391;0;0.237098164;0.161900753;0.110413159;0.684845405;0.107378252;0.065555443;1.39404749;3.23739741;0.84510…
129;C(C)(O)(CCCC(C)C)CC;INA;4.797575758;0.500290909;0.57060303;1.144745455;0.15625;0;1;0;0;1;0;30.3030303;0;3.03030303;0;0;0;0;0;0;0;0;0;0;0;0;0;0;0;0;0;0;0;0;0;0;0;3.605551275;1.450549451;1.410230757;0.75;0.892561983;180;0.034452894;1.671736111;3.63608938;0.034533223;-0.003270639;1.858555212;0;0.259213459;0.166520064;0.100902846;0.759362817;0.152560099;0.091499758;1.06479483;2.913977073;1.676737…
130;C(C)(O)(C=C)CCC=C(C)C;INA;5.32;0.532965517;0.596796552;1.136075862;0.142857143;0;1;0;0;1;0;34.48275862;0;3.448275862;0;0;0;0;0;0;0;0;0;0;0;0;0;0;0;0;0;0;0;0;0;0;0;3.605551275;1.450549451;1.191302112;0.75;0.892561983;180;0.034452894;1.952430556;3.488774565;0.019062166;-0.003858094;1.858555212;0;0.259213459;0.166520064;0.100902846;0.702112225;0.107875231;0.058228907;1.124259237;2.913977073;1.67…
131;C(#N)C(C)C;INA;5.76;0.55015;0.607491667;1.145325;0;1;0;0;0;1;0;33.33333333;8.333333333;0;1;0;0;0;0;0;0;0;0;0;0;0;0;0;0;0;0;0;0;0;0;0;0;2;1.304347826;1.250236853;0.5;0.48;18;0;1.143518519;1.893518519;0.105983381;-0.137326536;0.970950594;0;0.40824829;0;0;0.704912773;0;0;1.28067213;1.921928095;1.370950594;0.8;3.915562797;1.78067213;0.222804806;2.304290371;1.459147917;0.908022244;0.997210283;0.31…
132;C(C)(O)CN;INA;5.366428571;0.488814286;0.536128571;1.169178571;0.076923077;1;1;0;0;2;0;21.42857143;7.142857143;7.142857143;0;0;0;0;0;0;0;0;0;0;0;0;0;0;0;0;0;0;0;0;0;0;0;2;1.304347826;1.239034305;0.5;0.48;18;0;1.671296296;2.236111111;0.097183036;-0.142959718;0.970950594;0;0.40824829;0;0;0.661804183;0;0;1.429911171;1.921928095;1.370950594;1;3.915562797;2.556656707;0.692895205;2.377443751;0.62534…
134;C(=O)(O)CO;INA;8.451111111;0.577555556;0.542922222;1.162066667;0.125;0;3;0;0;3;0;22.22222222;0;33.33333333;0;0;0;0;0;0;0;0;0;0;0;0;0;0;0;0;0;0;0;0;0;0;0;2;1.304347826;0.823134075;0.5;0.48;18;0;2.856481481;2.118055556;0.039067772;-0.201478308;0.970950594;0;0.40824829;0;0;0.501956453;0;0;1.530493057;1.921928095;1.370950594;1;3.915562797;2.725480557;0.707674472;1.639431945;0.222222222;0.90802224…
136;C(C)N(=O)=O;INA;7.508;0.55046;0.54375;1.17475;0.111111111;1;2;0;0;3;0;20;10;20;0;0;0;0;0;0;0;0;0;0;0;0;0;0;0;0;0;0;0;0;0;0;0;2;1.304347826;1.041362189;0.5;0.48;18;0;2.375;2.173611111;0.056683864;-0.17771798;0.970950594;0;0.40824829;0;0;0.594163392;0;0;1.760964047;1.921928095;1.370950594;0.8;3.915562797;1.960964047;0.296657624;1.560964047;0.87548875;0.908022244;0.997210283;0.315470054;2;0;2.53…
140;C1(C)(C)C(=C)C2CC1CC2;INA;5.240769231;0.546707692;0.618892308;1.127753846;0;0;0;0;0;0;0;38.46153846;0;0;0;0;3;0.7;0.571428571;1.428571429;1;0.5;0;0;2;0;0;0;0;0;0;0;36.85238095;0;0;0;0;2.121320344;1.739130435;1.176517315;0.333333333;0.5;581;0.071084268;0.774884259;1.18962963;0.078487337;0.004899687;0.853282488;3.044522438;0.176242694;0.104185412;0.066175546;0.698312766;0.091392139;0.055791641;…
141;c1(Cl)ccc(S(=O)(=O)c2ccc(Cl)cc2)cc1;INA;11.4868;0.756228;0.80318;1.092112;0.076923077;0;2;1;3;5;2;48;0;8;0;0;2;0.705882353;0;1;2;1;0;0;0;0;0;0;0;0;0;0.666666667;0;0;0;0;0;2.828427125;1.773913043;1.16689545;1;1.204152249;1950;0.087567324;4.406450617;5.170228647;0.000816286;-0.000108495;0.731606718;0;0.191753385;0.120597959;0.076612759;0.642813556;0.079902734;0.051341489;1.803074189;2.675698135…
143;c1(S(=O)(=O)c2ccc(O)cc2)ccc(O)cc1;HSE;9.27;0.691862963;0.713803704;1.104948148;0.071428571;0;4;1;1;5;0;44.44444444;0;14.81481481;0;0;2;0.705882353;0;1;2;1;0;0;0;0;0;0;0;0;0;0.666666667;0;0;0;0;0;2.828427125;1.773913043;1.052448813;1;1.204152249;1950;0.087567324;4.511388889;5.093131141;0.000559379;-0.000114264;0.731606718;0;0.191753385;0.120597959;0.076612759;0.562027694;0.073544587;0.04196677…
145;C(C)(C)(C1CC=C(C)CC1)OC(C)=O;INA;5.774117647;0.549929412;0.603617647;1.134435294;0.088235294;0;2;0;0;2;0;35.29411765;0;5.882352941;0;0;1;0.428571429;0;1;1;1;0;0;0;0;0;0;0;0;0;0;0;0;0;0;0;3.31662479;1.6;1.128861636;1;0.989795918;679;0.070888104;1.846041667;3.928722443;0.008994507;0.000574546;1.618325273;0;0.193113083;0.135850816;0.080107874;0.685179819;0.085435268;0.051664887;1.221047785;2.610…
146;C(C)(C)(C1CC=C(C)CC1)OC(=O)CC;INA;5.685135135;0.546605405;0.602281081;1.134756757;0.108108108;0;2;0;0;2;0;35.13513514;0;5.405405405;0;0;1;0.4;0;1;1;1;0;0;0;0;0;0;0;0;0;0;0;0;0;0;0;3.464101615;1.621621622;1.165736228;0.8;1.075555556;805;0.076291636;1.758078704;4.296777998;0.007350033;-0.000299646;1.830617699;0;0.204022243;0.130026648;0.083177108;0.686641616;0.08182279;0.051909398;1.203690881;3…
148;C(C)(C)(C)c1ccc(CC(C)C=O)cc1;INA;5.838285714;0.570937143;0.630528571;1.124611429;0.114285714;0;1;0;0;1;0;40;0;2.857142857;0;0;1;0.4;0;1;1;1;0;0;0;0;0;0;0;0;0;0.4;0;0;0;0;0;3.464101615;1.621621622;1.09591095;0.8;1.342222222;901;0.066325253;1.217141912;3.535393361;0.006318652;-0.000308906;1.697284365;0;0.204732904;0.1304295;0.083712418;0.671963779;0.067857651;0.035768971;1.136667851;3.106890596…
149;C1(C)C2C(C)(C)C(CC=1)C2;INA;5.240769231;0.546707692;0.618892308;1.127753846;0;0;0;0;0;0;0;38.46153846;0;0;0;0;3;0.7;0.571428571;1.428571429;1;0.5;0;1;0;0;0;0;0;0;0;0;0;0;0;0;0;2.121320344;1.739130435;1.169371009;0.333333333;0.5;602;0.077214781;0.612268519;0.434606481;0.083055893;0.004785473;0.853282488;0;0.168146609;0.109255373;0.068287201;0.714626437;0.090758585;0.052655156;0.961236605;2.521…
150;C1(=O)c2c(cccc2)OC(=O)C1C(c1ccccc1)CC(C)=O;INA;7.906410256;0.668553846;0.689979487;1.106646154;0.097560976;0;4;0;0;4;0;48.71794872;0;10.25641026;0;0;4;0.695652174;0.125;1.125;2;0.666666667;0;0;0;0;0;0;1;0;0;0.48;0;0;99.21817072;0;0;3.16227766;1.890410959;0.896377802;1;1.115311909;7191;0.119899763;2.322962963;5.811284486;0.000119292;0;1.028910161;0;0.171813333;0.111413934;0.07108269;0.55178056…
151;C(=O)(O)c1c(C2c3c(cc(N(CC)CC)cc3)Oc3c2ccc(N(CC)CC)c3)cccc1;INA;6.840307692;0.616756923;0.658398462;1.120812308;0.117647059;2;3;0;0;5;0;43.07692308;3.076923077;4.615384615;0;0;7;0.606060606;0.2;1.2;2;0.5;0;0;0;0;0;0;2;0;0;0.5;0;0;230.5068274;0;0;4.183300133;1.885714286;0.98299787;0.714285714;1.338842975;41380;0.10742462;2.583597809;5.086072743;0;0;1.25763946;0;0.170058151;0.108051808;0.0641779…
156;C1(=O)C2C(N(CC(O)C(O)C(O)CO)c3c(cc(C)c(C)c3)N=2)=NC(=O)N1;INA;8.008723404;0.629548936;0.634914894;1.139812766;0.102040816;4;6;0;0;10;0;36.17021277;8.510638298;12.76595745;0;0;6;0.518518519;0.285714286;1.285714286;1;0.333333333;0;0;0;0;0;0;2;0;0;0.206896552;0;0;190.3680697;0;0;3.937003937;1.741935484;0.858083283;0.833333333;1.122085048;15851;0.104065846;2.971269238;5.165193738;0;0;1.576608334;…
157;C(=O)(c1c(C(=O)OC2CCCCC2)cccc1)OC1CCCCC1;INA;6.6092;0.594152;0.634324;1.124704;0.115384615;0;4;0;0;4;0;40;0;8;0;0;3;0.75;0;1;3;1;0;0;0;0;0;0;0;0;0;0.230769231;0;0;0;0;0;3.16227766;2;1.067105138;0.857142857;1.583333333;7910;0.097280707;2.07120911;5.50038344;0.000362746;0;0.489786979;0;0.190613681;0.126816221;0.084369574;0.590340108;0.067311048;0.040345715;1.310856298;3.084962501;1.188721876;0.…
163;C1(=O)C2C(C(=O)N1)CC=CC2;INA;7.559;0.62791;0.648015;1.128895;0;1;2;0;0;3;0;40;5;10;0;0;3;0.818181818;0.222222222;1.222222222;1;0.5;0;0;1;0;0;1;0;0;0;0;17.21984127;32.42063492;0;0;0;1.414213562;1.885714286;0.946314597;0.666666667;0.595041322;874;0.096132146;1.759861111;4.053101852;0.013461603;-0.004200456;0.761663169;2.397895273;0.177401386;0.117908681;0.080960873;0.54910102;0.056684953;0.0340…
164;C1(=O)c2c(C(=O)N1)cccc2;INA;9.19625;0.7190375;0.71484375;1.10921875;0;1;2;0;0;3;0;50;6.25;12.5;0;0;3;0.818181818;0.222222222;1.222222222;1;0.5;0;0;1;0;0;1;0;0;0;0.5;17.21984127;32.42063492;0;0;0;1.414213562;1.885714286;0.80889964;0.666666667;0.595041322;874;0.096132146;1.967037037;3.943981481;0.008098688;-0.004699252;0.761663169;2.397895273;0.177401386;0.117908681;0.080960873;0.511445242;0.03…
169;c1(CC(=O)O)c2c(cccc2)ccc1;INA;7.759166667;0.669316667;0.6965;1.10395;0.08;0;2;0;0;2;0;50;0;8.333333333;0;0;3;0.714285714;0.2;1.2;1;0.5;0;0;0;0;0;0;1;0;0;0.733333333;0;0;50.11471861;0;0;2.34520788;1.909090909;0.891240986;0.75;0.857142857;1676;0.105702207;2.457080499;3.612395597;0.004000904;0.000673736;1.216912472;0;0.179894161;0.120297208;0.080893694;0.543144325;0.048774674;0.026874296;1.32501…
170;C1(C)c2c(cc(N(C)C)cc2)OC(=O)C=1;INA;7.259285714;0.628992857;0.660110714;1.121725;0.034482759;1;2;0;0;3;0;42.85714286;3.571428571;7.142857143;0;0;3;0.666666667;0.2;1.2;1;0.5;0;0;0;0;0;0;1;0;0;0.375;0;0;55.50995671;0;0;2.34520788;1.764705882;0.899210731;0.75;0.906666667;1988;0.096665931;1.962123961;4.205146447;0.003514889;-0.000344787;1.029422905;0;0.180509368;0.11815974;0.071239315;0.604874084…
171;C(=O)(c1c(O)cccc1)Oc1ccc(C(C)(C)C)cc1;INA;7.114473684;0.628568421;0.663581579;1.114868421;0.102564103;0;3;0;0;3;0;44.73684211;0;7.894736842;0;0;2;0.6;0;1;2;1;0;0;0;0;0;0;0;0;0;0.571428571;0;0;0;0;0;3.464101615;1.751824818;0.926385244;0.833333333;1.42;3275;0.074743636;2.229991969;4.934520621;0.000454465;0;0.932192809;0;0.191009816;0.128876431;0.080857983;0.594125616;0.045781138;0.023971238;1.3…
172;C(=O)(c1c(C)cccc1)OCC;INA;6.8425;0.607933333;0.644891667;1.12125;0.125;0;2;0;0;2;0;41.66666667;0;8.333333333;0;0;1;0.5;0;1;1;1;0;0;0;0;0;0;0;0;0;0.5;0;0;0;0;0;2.449489743;1.714285714;0.995345119;0.75;0.833333333;497;0.077201931;1.906851852;4.243287037;0.009537521;0.002269431;1.6949875;0;0.202930218;0.142986154;0.091615276;0.611083703;0.05053866;0.029168328;1.325011211;3.251629167;1.5;0.916666…
173;C(=O)(c1c(N)cccc1)OCC;INA;7.183043478;0.612391304;0.640073913;1.130134783;0.130434783;1;2;0;0;3;0;39.13043478;4.347826087;8.695652174;0;0;1;0.5;0;1;1;1;0;0;0;0;0;0;0;0;0;0.5;0;0;0;0;0;2.449489743;1.714285714;0.942513903;0.75;0.833333333;497;0.077201931;2.031851852;4.163287037;0.006753453;0.002438645;1.6949875;0;0.202930218;0.142986154;0.091615276;0.575862892;0.044587319;0.026059573;1.54168922…
179;c1(C)c(Cl)c(C)cc(O)c1;INA;8.243157895;0.640857895;0.690494737;1.117336842;0;0;1;0;1;2;1;42.10526316;0;5.263157895;0;0;1;0.6;0;1;1;1;0;0;0;0;0;0;0;0;0;0.6;0;0;0;0;0;1.414213562;1.578947368;1.033576214;0.666666667;0.4;314;0.064769493;1.389444444;3.059691358;0.017958981;0.007833664;0.860964047;0;0.2089653;0.138571738;0.081541795;0.673580755;0.060714839;0.030028788;1.483226197;1.895461844;1.52192…
183;C(C)(C)(C)c1c(O)c(Cc2c(O)c(C(C)(C)C)cc(CC)c2)cc(CC)c1;HSE;5.850952381;0.570031746;0.628796825;1.12527619;0.09375;0;2;0;0;2;0;39.68253968;0;3.174603175;0;0;2;0.444444444;0;1;2;1;0;0;0;0;0;0;0;0;0;0.428571429;0;0;0;0;0;4.358898944;1.62;1.080540193;1;1.207133059;7386;0.102515312;1.381056823;4.97063496;0.000146959;0;1.114964133;0;0.176694958;0.109763599;0.070772584;0.678709208;0.053749366;0.03226…
184;C(F)(F)(F)c1c(N(=O)=O)ccc(O)c1;INA;11.50666667;0.71645;0.636994444;1.1884;0.055555556;1;3;0;0;7;3;38.88888889;5.555555556;16.66666667;0;0;1;0.428571429;0;1;1;1;0;0;0;0;0;0;0;0;0;0.428571429;0;0;0;0;0;3.240370349;1.541284404;0.721573403;1;0.704081633;720;0.102367335;6.096087963;4.173148148;0.000267821;0.001004035;1.196887092;0;0.179765428;0.114214967;0.084442862;0.469776286;0.032510261;0.01628…
185;C(C)(C)(C)C1C(OC(C)=O)CCCC1;INA;5.509444444;0.534011111;0.591233333;1.1385;0.083333333;0;2;0;0;2;0;33.33333333;0;5.555555556;0;0;1;0.428571429;0;1;1;1;0;0;0;0;0;0;0;0;0;0;0;0;0;0;0;3.31662479;1.6;1.196240486;1;0.795918367;748;0.085559217;1.799861111;3.962256236;0.011596734;0.000543371;1.47546813;0;0.18074311;0.124438448;0.084904072;0.69997316;0.093914307;0.061878291;1.194173734;2.753434386;1.…
187;c1(O)c(C(C)C)cccc1;INA;6.191363636;0.585254545;0.637404545;1.122754545;0.045454545;0;1;0;0;1;0;40.90909091;0;4.545454545;0;0;1;0.6;0;1;1;1;0;0;0;0;0;0;0;0;0;0.6;0;0;0;0;0;2;1.666666667;1.048299822;0.666666667;0.6;314;0.061990866;1.266203704;3.280925926;0.026171036;0.007090507;1.185475297;0;0.202275327;0.145959105;0.09583684;0.633396494;0.060984152;0.034301242;1.207210027;2.721928095;1.5709505…
189;c1(N)c(N(=O)=O)cccc1;INA;8.63375;0.657875;0.6527;1.1403625;0.0625;2;2;0;0;4;0;37.5;12.5;12.5;0;0;1;0.6;0;1;1;1;0;0;0;0;0;0;0;0;0;0.6;0;0;0;0;0;2;1.666666667;0.811434172;0.666666667;0.6;314;0.061990866;2.50462963;3.147314815;0.007547589;0.009536679;1.185475297;0;0.202275327;0.145959105;0.09583684;0.515046152;0.040862347;0.024174763;1.811278124;2.721928095;1.570950594;0.9;1.868974796;2.625;0.90…
190;c1(O)c(N(=O)=O)cccc1;INA;9.274666667;0.681293333;0.659466667;1.13046;0.066666667;1;3;0;0;4;0;40;6.666666667;20;0;0;1;0.6;0;1;1;1;0;0;0;0;0;0;0;0;0;0.6;0;0;0;0;0;2;1.666666667;0.791913671;0.666666667;0.6;314;0.061990866;2.62962963;3.067314815;0.006166842;0.009932622;1.185475297;0;0.202275327;0.145959105;0.09583684;0.502032485;0.038659413;0.023211119;1.781937064;2.721928095;1.570950594;0.9;1.86…
197;c1(N(=O)=O)c(C)cc(C)cc1;INA;7.559;0.62791;0.648015;1.128895;0.05;1;2;0;0;3;0;40;5;10;0;0;1;0.545454545;0;1;1;1;0;0;0;0;0;0;0;0;0;0.545454545;0;0;0;0;0;2.121320344;1.609756098;0.907306102;1;0.958677686;399;0.067462913;2.366296296;3.33861489;0.008265001;-0.004679321;1.159689974;0;0.197303512;0.141010792;0.081263827;0.590523726;0.053170335;0.026884698;1.595461844;3.277613437;1.572623664;0.818181…
198;c1(O)c(CC)cccc1;INA;6.430526316;0.597305263;0.645342105;1.120284211;0.052631579;0;1;0;0;1;0;42.10526316;0;5.263157895;0;0;1;0.666666667;0;1;1;1;0;0;0;0;0;0;0;0;0;0.666666667;0;0;0;0;0;1.414213562;1.741935484;1.037205746;0.666666667;0.592592593;247;0.06302635;1.263888889;3.110509259;0.034744691;-0.013058322;1.186633334;0;0.216422781;0.153811711;0.1008144;0.607080161;0.062292249;0.034441649;1.2…
199;c1(O)c(C=O)cccc1;INA;8.142;0.667333333;0.679546667;1.11096;0.066666667;0;2;0;0;2;0;46.66666667;0;13.33333333;0;0;1;0.666666667;0;1;1;1;0;0;0;0;0;0;0;0;0;0.666666667;0;0;0;0;0;1.414213562;1.741935484;0.858444821;0.666666667;0.592592593;247;0.06302635;1.631944444;3.067314815;0.016233857;-0.016065087;1.186633334;0;0.216422781;0.153811711;0.1008144;0.526912581;0.045168226;0.026266962;1.429473298;…
201;c1(O)c(OC)cccc1;HSE;7.302941176;0.619811765;0.644388235;1.122329412;0.058823529;0;2;0;0;2;0;41.17647059;0;11.76470588;0;0;1;0.666666667;0;1;1;1;0;0;0;0;0;0;0;0;0;0.666666667;0;0;0;0;0;1.414213562;1.741935484;0.887776501;0.666666667;0.592592593;247;0.06302635;1.486111111;2.985509259;0.022881708;-0.014711807;1.186633334;0;0.216422781;0.153811711;0.1008144;0.573873663;0.048444388;0.02738793;1.40…
203;c1(O)c2c(cccc2)ccc1;HSE;7.588421053;0.674842105;0.710531579;1.098431579;0;0;1;0;0;1;0;52.63157895;0;5.263157895;0;0;3;0.909090909;0.2;1.2;1;0.5;0;0;0;0;0;0;1;0;0;0.916666667;0;0;34.16825397;0;0;1.224744871;2;0.886243501;0.666666667;0.661157025;940;0.094231668;1.316574074;3.371203704;0.016631438;-0.003992455;0.628987567;0;0.187293047;0.12538396;0.083779256;0.544424135;0.04647354;0.026064041;1.…
204;c1(Nc2ccccc2)c2c(cccc2)ccc1;HSE;7.31;0.67274;0.719136667;1.09965;0.0625;1;0;0;0;1;0;53.33333333;3.333333333;0;0;0;4;0.941176471;0.125;1.125;2;0.666666667;0;0;0;0;0;0;1;0;0;0.894736842;0;0;62.31517927;0;0;1.732050808;2.170212766;0.905060654;0.8;0.961937716;4462;0.104414867;0.551987906;0.946898148;0.003551249;0;0;0;0.184364476;0.121286123;0.080559885;0.55460019;0.046776714;0.025632118;1.1700333…
205;c1(CN(C)C)c(O)c(CN(C)C)cc(CN(C)C)c1;INA;5.770652174;0.545665217;0.600182609;1.145363043;0.130434783;3;1;0;0;4;0;32.60869565;6.52173913;2.173913043;0;0;1;0.315789474;0;1;1;1;0;0;0;0;0;0;0;0;0;0.315789474;0;0;0;0;0;3.741657387;1.605633803;1.037515639;0.6;0.96398892;1685;0.099175904;1.231568405;4.378206727;0.001766206;0;1.595248723;0;0.182583978;0.120502574;0.078330028;0.687625014;0.059758495;0.…
214;c1(-c2c(Cl)cc(O)cc2)ccccc1;INA;8.89826087;0.703317391;0.744321739;1.096930435;0.041666667;0;1;0;1;2;1;52.17391304;0;4.347826087;0;0;2;0.857142857;0;1;2;1;0;0;0;0;0;0;0;0;0;0.8;0;0;0;0;0;1.414213562;1.909090909;0.937854196;1;0.897959184;1393;0.094986452;1.477147109;3.199962837;0.004520072;0.000658811;0.673004626;0;0.190127351;0.127465904;0.081592941;0.585707798;0.052894808;0.027852179;1.412741…
217;c1(-c2ccc(O)cc2)ccccc1;INA;7.400869565;0.66733913;0.707021739;1.099365217;0.041666667;0;1;0;0;1;0;52.17391304;0;4.347826087;0;0;2;0.923076923;0;1;2;1;0;0;0;0;0;0;0;0;0;0.857142857;0;0;0;0;0;1.224744871;2;0.901212344;1;0.958579882;1172;0.094591255;1.361406368;3.103573948;0.008350294;-0.001167313;0.569298418;0;0.198955004;0.129339958;0.086940825;0.549489694;0.049403199;0.026922908;1.208830175;2…
219;C(C)(=O)c1cc2c(cccc2)cc1;INA;7.400869565;0.66733913;0.707021739;1.099365217;0.041666667;0;1;0;0;1;0;52.17391304;0;4.347826087;0;0;3;0.769230769;0.2;1.2;1;0.5;0;0;0;0;0;0;1;0;0;0.785714286;0;0;45.97265512;0;0;2.121320344;1.902439024;0.914894633;0.75;0.958579882;1392;0.096255111;1.550228647;4.089058485;0.008468244;-0.001163875;0.984750683;0;0.188460532;0.121212727;0.079189453;0.57305386;0.04856…
221;c1(C(O)CO)ccccc1;INA;6.909;0.60318;0.6358;1.12474;0.1;0;2;0;0;2;0;40;0;10;0;0;1;0.6;0;1;1;1;0;0;0;0;0;0;0;0;0;0.6;0;0;0;0;0;2.121320344;1.764705882;0.954610105;1;0.76;308;0.070148964;2.068333333;3.079259259;0.016008606;0.008060047;1.460964047;0;0.221322737;0.145466837;0.101222164;0.556563559;0.055756945;0.031836857;1.360964047;2.646439345;1.370950594;0.8;1.607503688;2.723219672;0.884310893;2.…
222;c1(OC(C)C(=O)O)c(C)cc(Cl)cc1;INA;8.5864;0.645308;0.671592;1.122536;0.12;0;3;0;1;4;1;40;0;12;0;0;1;0.428571429;0;1;1;1;0;0;0;0;0;0;0;0;0;0.428571429;0;0;0;0;0;2.915475947;1.615384615;0.972549286;1;1.040816327;742;0.077991768;2.65337963;3.530815522;0.002239409;0.000744681;1.618325273;0;0.210559724;0.128543458;0.084835793;0.621928905;0.055116496;0.02794417;1.60273954;3.378783493;1.577406283;1;1.…
223;c1(Cl)c(Cl)cc(Cl)c(OCC(=O)O)c1;INA;13.44631579;0.775478947;0.788568421;1.111631579;0.157894737;0;3;0;3;6;3;42.10526316;0;15.78947368;0;0;1;0.428571429;0;1;1;1;0;0;0;0;0;0;0;0;0;0.428571429;0;0;0;0;0;2.645751311;1.615384615;0.992062346;1;1.040816327;769;0.085747284;2.757278597;3.208654713;0.001125798;0.000828699;1.618325273;0;0.205193077;0.126223002;0.084297048;0.64479984;0.058512922;0.0325580…
224;C(=O)(c1ccccc1)OCC;INA;7.151904762;0.62207619;0.653142857;1.1188;0.142857143;0;2;0;0;2;0;42.85714286;0;9.523809524;0;0;1;0.545454545;0;1;1;1;0;0;0;0;0;0;0;0;0;0.545454545;0;0;0;0;0;2.34520788;1.783783784;0.972194675;0.75;0.859504132;392;0.077223857;1.923055556;4.022453704;0.012295886;-0.004289466;1.705144519;0;0.21323898;0.149640403;0.09898606;0.582759519;0.049291456;0.028626183;1.35666952;2.…
225;c1(C(C)OC(C)=O)ccccc1;INA;6.8425;0.607933333;0.644891667;1.12125;0.125;0;2;0;0;2;0;41.66666667;0;8.333333333;0;0;1;0.5;0;1;1;1;0;0;0;0;0;0;0;0;0;0.5;0;0;0;0;0;2.738612788;1.714285714;0.980164889;0.75;0.916666667;478;0.074688031;1.910784203;3.605262188;0.00923606;0.002285186;1.6949875;0;0.206109832;0.146623474;0.094577276;0.606716516;0.057835738;0.030454168;1.325011211;2.751629167;1.5;0.833333…
226;C(=O)(c1ccccc1)Oc1ccccc1;INA;7.9292;0.682544;0.70864;1.099792;0.115384615;0;2;0;0;2;0;52;0;8;0;0;2;0.8;0;1;2;1;0;0;0;0;0;0;0;0;0;0.75;0;0;0;0;0;2.236067977;2;0.878201183;0.8;1.013333333;1508;0.087275044;1.998333333;4.591855631;0.002929932;-0.000355915;0.520918746;0;0.203517958;0.137295637;0.092018893;0.539333285;0.043883424;0.02398526;1.310856298;3.189898095;1.052981575;0.733333333;0.87454754…
227;C(=O)(c1ccc(C)cc1)OCC;INA;6.8425;0.607933333;0.644891667;1.12125;0.125;0;2;0;0;2;0;41.66666667;0;8.333333333;0;0;1;0.5;0;1;1;1;0;0;0;0;0;0;0;0;0;0.5;0;0;0;0;0;2.449489743;1.714285714;0.993849353;1;0.944444444;497;0.080040729;1.918981481;4.133753779;0.009537521;0.002269431;1.6949875;0;0.2123099;0.141441263;0.089756845;0.611083703;0.050226203;0.02969124;1.325011211;2.855388542;1.5;0.833333333;1…
229;C(=O)(c1ccc(O)cc1)OCc1ccccc1;INA;7.871034483;0.665696552;0.687306897;1.107565517;0.133333333;0;3;0;0;3;0;48.27586207;0;10.34482759;0;0;2;0.705882353;0;1;2;1;0;0;0;0;0;0;0;0;0;0.666666667;0;0;0;0;0;2.549509757;1.924528302;0.876022403;0.833333333;1.321799308;2097;0.084544147;2.061247166;4.62543887;0.001070855;-0.000104351;0.603669913;0;0.208157519;0.135500324;0.090405273;0.539233493;0.046798745…
232;C(=O)(c1ccccc1)OCCC(C)C;INA;6.409333333;0.588133333;0.63334;1.12468;0.166666667;0;2;0;0;2;0;40;0;6.666666667;0;0;1;0.428571429;0;1;1;1;0;0;0;0;0;0;0;0;0;0.428571429;0;0;0;0;0;3.082207001;1.75;1.054404826;0.8;1.163265306;728;0.067655782;1.896990741;4.403942744;0.006166842;0.000620789;2.107950485;0;0.216417118;0.146683123;0.096816807;0.621057983;0.054994446;0.030249066;1.272905595;3.093069208;1…
233;C(=O)(c1ccccc1)OCCc1ccccc1;INA;7.299677419;0.648941935;0.685122581;1.107264516;0.15625;0;2;0;0;2;0;48.38709677;0;6.451612903;0;0;2;0.705882353;0;1;2;1;0;0;0;0;0;0;0;0;0;0.666666667;0;0;0;0;0;2.645751311;2;0.936974003;0.833333333;1.287197232;2062;0.079510142;1.92913785;4.61266188;0.001954241;0;0.480877981;0;0.209659655;0.142869689;0.096626419;0.559071343;0.053925036;0.030442797;1.279798638;3.4…
234;C(=O)(C1CCC(C(=O)OC)CC1)OC;INA;6.675333333;0.56912;0.596973333;1.13864;0.133333333;0;4;0;0;4;0;33.33333333;0;13.33333333;0;0;1;0.428571429;0;1;1;1;0;0;0;0;0;0;0;0;0;0;0;0;0;0;0;3;1.68;1.037857841;0.8;1.306122449;750;0.068361682;1.825633503;4.174518692;0.004073325;0.000671541;1.59044245;0;0.214266972;0.134078077;0.083822786;0.615437202;0.086279584;0.055287641;1.399581231;2.128085279;1.55665670…
235;c1(O)c(OCC)cccc1;HSE;6.909;0.60318;0.6358;1.12474;0.1;0;2;0;0;2;0;40;0;10;0;0;1;0.6;0;1;1;1;0;0;0;0;0;0;0;0;0;0.6;0;0;0;0;0;1.732050808;1.764705882;0.975258938;1;0.76;327;0.082021715;1.468194444;3.11662037;0.018721871;0.007751691;1.460964047;0;0.210613193;0.146180356;0.104122325;0.587196974;0.048981514;0.028615923;1.360964047;2.646439345;1.370950594;1;1.623880932;2.841446071;0.898715489;2.960…
238;c1(OCC(=O)OCCCC)c(Cl)cc(Cl)cc1;INA;8.940645161;0.645606452;0.682919355;1.1238;0.225806452;0;3;0;2;5;2;38.70967742;0;9.677419355;0;0;1;0.352941176;0;1;1;1;0;0;0;0;0;0;0;0;0;0.352941176;0;0;0;0;0;3.240370349;1.728813559;1.080407677;1;1.425605536;1306;0.075562509;2.065308642;4.253059475;0.00105016;-0.000104649;2.414679653;0;0.214777484;0.141707036;0.090027979;0.650177038;0.062559959;0.03022863;1…
239;c1(OCCCC(=O)O)c(C)cc(Cl)cc1;INA;8.1675;0.630696429;0.662542857;1.124235714;0.178571429;0;3;0;1;4;1;39.28571429;0;10.71428571;0;0;1;0.4;0;1;1;1;0;0;0;0;0;0;0;0;0;0.4;0;0;0;0;0;2.915475947;1.698113208;1.015812839;1;1.226666667;961;0.070288616;2.466270314;3.249223282;0.001990834;-0.000379529;2.071260397;0;0.210776897;0.141638964;0.091343774;0.61673165;0.063951901;0.032175865;1.560413792;3.773557…
241;c1(O)c(C=NC(C)CN=Cc2c(O)cccc2)cccc1;HSE;7.24025641;0.632994872;0.666964103;1.121461538;0.125;2;2;0;0;4;0;43.58974359;5.128205128;5.128205128;0;0;2;0.571428571;0;1;2;1;0;0;0;0;0;0;0;0;0;0.545454545;0;0;0;0;0;3.16227766;1.880597015;0.9212301;0.857142857;1.659863946;3678;0.077508275;1.452630421;3.630044044;0.000312451;0;0.610208676;0;0.208494929;0.139312837;0.09300527;0.564134006;0.04865782;0.02…
242;C(C(O)CCC)(CC)CO;INA;5.223571429;0.5061;0.562914286;1.148414286;0.185185185;0;2;0;0;2;0;28.57142857;0;7.142857143;0;0;0;0;0;0;0;0;0;0;0;0;0;0;0;0;0;0;0;0;0;0;0;3.16227766;1.5;1.348906141;1;0.84;130;0.039436234;1.638888889;3.348935185;0.027398974;0.006999814;1.846439345;0;0.236137235;0.198273006;0.11785113;0.687755485;0.117146643;0.101564505;1.198117421;2.721928095;1.521928095;1;2.483244618;2.…
243;c12c(C=CC1)cccc2;HSE;6.833529412;0.653364706;0.708564706;1.097694118;0;0;0;0;0;0;0;52.94117647;0;0;0;0;3;1;0.222222222;1.222222222;1;0.5;0;0;1;0;0;1;0;0;0;0.6;12.72380952;23.89285714;0;0;0;1;2.16;0.963348125;0.333333333;0.49382716;540;0.077866677;0.378796296;0.199074074;0.059435438;-0.010917466;0;2.397895273;0.189195676;0.127941201;0.088951955;0.574578711;0.056930564;0.032381562;0.997502546;1…
253;c1(C)c(Cl)cc(N)cc1;HSE;8.33;0.644476471;0.700541176;1.123711765;0;1;0;0;1;2;1;41.17647059;5.882352941;0;0;0;1;0.666666667;0;1;1;1;0;0;0;0;0;0;0;0;0;0.666666667;0;0;0;0;0;1.224744871;1.636363636;1.031218572;0.666666667;0.592592593;243;0.070971793;0.953148148;1.622839506;0.028249357;-0.01387866;0.880534723;0;0.220028171;0.139750998;0.095114297;0.660366055;0.06139171;0.033843464;1.519728462;2.72…
254;c1(Cl)c(Cl)cc(N)cc1;HSE;11.57285714;0.732628571;0.786121429;1.116564286;0;1;0;0;2;3;2;42.85714286;7.142857143;0;0;0;1;0.666666667;0;1;1;1;0;0;0;0;0;0;0;0;0;0.666666667;0;0;0;0;0;1.224744871;1.636363636;1.053534142;0.666666667;0.592592593;243;0.070971793;1.169753086;1.490895062;0.019787403;-0.015285154;0.880534723;0;0.220028171;0.139750998;0.095114297;0.675243102;0.062993303;0.035560727;1.7273…
256;c1(C)c(C)cc(C)c(C)c1;INA;5.593333333;0.570316667;0.638741667;1.1211;0;0;0;0;0;0;0;41.66666667;0;0;0;0;1;0.6;0;1;1;1;0;0;0;0;0;0;0;0;0;0.6;0;0;0;0;0;1.414213562;1.578947368;1.096410162;0.666666667;0.64;314;0.075990676;0.274907407;0.240740741;0.044016885;0.006058797;0.860964047;0;0.214371821;0.131381353;0.087601903;0.715470054;0.069053803;0.040259965;0.979868757;0.970950594;1.521928095;0.3;1.90…
262;C(O)(CO)CCl;INA;8.503846154;0.566484615;0.600961538;1.155661538;0.083333333;0;2;0;1;3;1;23.07692308;0;15.38461538;0;0;0;0;0;0;0;0;0;0;0;0;0;0;0;0;0;0;0;0;0;0;0;2.236067977;1.384615385;1.315624177;1;0.555555556;31;0;2.077160494;2.284722222;0.046366181;0.095282411;1.459147917;0;0.348461713;0.288675135;0;0.66998074;0.146385011;0;1.669180337;1.918295834;1.459147917;1;3.135157771;2.499698143;0.763…
263;C(C)(CC)N=O;INA;5.809333333;0.522893333;0.567053333;1.1579;0.142857143;1;1;0;0;2;0;26.66666667;6.666666667;6.666666667;0;0;0;0;0;0;0;0;0;0;0;0;0;0;0;0;0;0;0;0;0;0;0;2.236067977;1.384615385;1.28008705;1;0.555555556;31;0;1.328703704;2.48587963;0.074320219;0.080154667;1.459147917;0;0.348461713;0.288675135;0;0.689986489;0.074535599;0;1.471602261;1.918295834;1.459147917;1;3.135157771;1.871602261;0…
264;C1(O)CCCC1;INA;5.384375;0.5218;0.57884375;1.1428375;0;0;1;0;0;1;0;31.25;0;6.25;0;0;1;0.833333333;0;1;1;1;0;0;1;0;0;0;0;0;0;0;12.46666667;0;0;0;0;0.707106781;1.8;1.287347735;0.5;0.5;79;0.022622835;1.287037037;2.729166667;0.145946984;0.05821396;0.861654167;2.397895273;0.234835264;0.161419447;0.144337567;0.642165165;0.129180289;0.064549722;1.198192411;1.918295834;1.251629167;0.666666667;2.803358…
266;c1(I)c(N)c(I)c(CC(C(=O)O)CC)c(I)c1;INA;19.68758621;0.727206897;0.9042;1.102941379;0.137931034;1;2;0;3;6;3;37.93103448;3.448275862;6.896551724;0;0;1;0.352941176;0;1;1;1;0;0;0;0;0;0;0;0;0;0.352941176;0;0;0;0;0;3.240370349;1.569230769;1.458138067;1;1.024221453;1193;0.080202307;2.406276455;4.071726978;0.001557279;0;1.611651155;0;0.197294417;0.124514897;0.072034313;0.918124385;0.160598121;0.060473…
267;c1(Cl)c(N(=O)=O)cc(N(=O)=O)cc1;INA;12.66;0.76601875;0.71554375;1.1370875;0.125;2;4;0;1;7;1;37.5;12.5;25;0;0;1;0.461538462;0;1;1;1;0;0;0;0;0;0;0;0;0;0.461538462;0;0;0;0;0;2.738612788;1.591836735;0.803651751;1;0.769230769;611;0.081105041;2.768518519;3.295092593;0.000826602;-0.001732855;1.230298252;0;0.195129989;0.127196436;0.080022299;0.530258814;0.040916867;0.021814988;2.108458593;3.238901257;…
268;c1(O)c(Cc2c(O)ccc(Cl)c2)cc(Cl)cc1;INA;9.967777778;0.712792593;0.747896296;1.10362963;0.071428571;0;2;0;2;4;2;48.14814815;0;7.407407407;0;0;2;0.705882353;0;1;2;1;0;0;0;0;0;0;0;0;0;0.666666667;0;0;0;0;0;2;1.789473684;0.96071359;1;0.955017301;2316;0.100681941;1.519652305;3.683208459;0.000893334;-0.000107118;0.731606718;0;0.195160893;0.120725749;0.08361708;0.607848378;0.055164619;0.030028197;1.59…
269;c1(N)c(OC)cc(N(=O)=O)cc1;INA;8.4085;0.63838;0.632955;1.14352;0.1;2;3;0;0;5;0;35;10;15;0;0;1;0.5;0;1;1;1;0;0;0;0;0;0;0;0;0;0.5;0;0;0;0;0;2.34520788;1.636363636;0.806959153;1;0.777777778;504;0.082582027;2.498055556;3.289561602;0.003131912;0.002814722;1.257894792;0;0.203695917;0.131311609;0.084068047;0.540113295;0.040669625;0.020997117;1.801609497;2.625814584;1.584962501;0.916666667;1.585103317;…
272;C1(=O)C(NC(N)=O)NC(=O)N1;INA;9.302352941;0.632752941;0.596923529;1.178623529;0.058823529;4;3;0;0;7;0;23.52941176;23.52941176;17.64705882;0;0;1;0.454545455;0;1;1;1;0;0;1;0;0;0;0;0;0;0;30.28571429;0;0;0;0;2.34520788;1.609756098;0.754656266;1;0.776859504;379;0.083047294;2.534861111;3.655462963;0.002745201;-0.005758332;1.474183757;2.397895273;0.191135257;0.13032585;0.095892849;0.489040492;0.03303…
274;C(=O)(CCCCCCCCCCC)N(C)CC(=O)O;INA;5.655208333;0.532104167;0.583933333;1.14456875;0.255319149;1;3;0;0;4;0;31.25;2.083333333;6.25;0;0;0;0;0;0;0;0;0;0;0;0;0;0;0;0;0;0;0;0;0;0;0;4.472135955;1.652173913;1.255519468;0.875;1.927977839;1006;0.057492379;2.622287731;4.54820731;0.001329358;0;2.900051699;0;0.240927021;0.168742704;0.116584446;0.657320967;0.114934078;0.077938536;1.329968849;3.93213804;1.38…
275;C1(CO)CCCO1;INA;6.008823529;0.533152941;0.571529412;1.146752941;0.058823529;0;2;0;0;2;0;29.41176471;0;11.76470588;0;0;1;0.714285714;0;1;1;1;0;0;1;0;0;0;0;0;0;0;16.06666667;0;0;0;0;1.224744871;1.826086957;1.138757889;1;0.612244898;118;0.036691272;1.305555556;2.441018519;0.08065062;-0.038758554;1.203152109;2.397895273;0.228010571;0.157623474;0.12319982;0.608748469;0.087592143;0.054917163;1.3328…
276;C1(CO)=CC=CO1;HSE;7.546923077;0.616153846;0.630246154;1.128030769;0.076923077;0;2;0;0;2;0;38.46153846;0;15.38461538;0;0;1;0.714285714;0;1;1;1;0;0;1;0;0;0;0;0;0;0.714285714;16.06666667;0;0;0;0;1.224744871;1.826086957;0.884978299;1;0.612244898;118;0.036691272;1.506944444;2.332731481;0.04764189;-0.047208069;1.203152109;2.397895273;0.228010571;0.157623474;0.12319982;0.542088496;0.044727209;0.0268…
280;C(C)(C)(C)c1ccc(C)cc1;INA;5.491481481;0.563496296;0.633007407;1.123022222;0.037037037;0;0;0;0;0;0;40.74074074;0;0;0;0;1;0.545454545;0;1;1;1;0;0;0;0;0;0;0;0;0;0.545454545;0;0;0;0;0;2.645751311;1.590361446;1.110372874;1;1.024793388;383;0.065592688;0.964583333;0.233796296;0.032990789;-0.003315965;1.159689974;0;0.202537512;0.132881566;0.08445667;0.709945552;0.065847575;0.035796532;0.975119065;2.4…
281;C(C)(C)(C)C1CCC(O)CC1;INA;5.041935484;0.515574194;0.582854839;1.140690323;0.032258065;0;1;0;0;1;0;32.25806452;0;3.225806452;0;0;1;0.545454545;0;1;1;1;0;0;0;0;0;0;0;0;0;0;0;0;0;0;0;2.645751311;1.590361446;1.276327414;1;1.024793388;383;0.065592688;1.339259259;3.292675737;0.042132957;-0.003072959;1.159689974;0;0.202537512;0.132881566;0.08445667;0.720940114;0.121365183;0.072099777;1.094265896;2.4…
282;C(C)(C)(C)C1CCC(=O)CC1;INA;5.32;0.532965517;0.596796552;1.136075862;0.034482759;0;1;0;0;1;0;34.48275862;0;3.448275862;0;0;1;0.545454545;0;1;1;1;0;0;0;0;0;0;0;0;0;0;0;0;0;0;0;2.645751311;1.590361446;1.231746175;1;1.024793388;383;0.065592688;1.203240741;3.935566893;0.035014603;-0.003256901;1.159689974;0;0.202537512;0.132881566;0.08445667;0.710365971;0.112862497;0.06168591;1.124259237;2.41308843…
283;C(F)(F)(F)c1ccc(Cl)cc1;INA;12.03733333;0.738973333;0.7144;1.174926667;0;0;0;0;1;4;4;46.66666667;0;0;0;0;1;0.545454545;0;1;1;1;0;0;0;0;0;0;0;0;0;0.545454545;0;0;0;0;0;2.645751311;1.590361446;0.874161988;1;1.024793388;383;0.065592688;5.523225309;3.876494709;0.002920031;-0.005697954;1.159689974;0;0.202537512;0.132881566;0.08445667;0.552471629;0.047803688;0.028492798;1.746465799;2.413088436;1.823…
286;C(N)(=O)c1cccnc1;INA;8.142666667;0.65408;0.665913333;1.13576;0.066666667;2;1;0;0;3;0;40;13.33333333;6.666666667;0;0;1;0.666666667;0;1;1;1;0;0;0;0;0;0;0;0;0;0.666666667;0;0;0;0;0;1.870828693;1.741935484;0.834404665;0.666666667;0.666666667;239;0.066112233;2.108240741;3.383148148;0.016233857;-0.016065087;1.186633334;0;0.216053246;0.150069455;0.104203635;0.526912581;0.042376016;0.023021256;1.7055…
288;c1(O)cc(N(C)C)ccc1;HSE;6.533333333;0.589057143;0.631771429;1.132557143;0.047619048;1;1;0;0;2;0;38.0952381;4.761904762;4.761904762;0;0;1;0.6;0;1;1;1;0;0;0;0;0;0;0;0;0;0.6;0;0;0;0;0;2;1.666666667;0.948902397;0.666666667;0.64;314;0.077598359;1.35537037;3.035277778;0.021419589;0.00748624;1.185475297;0;0.208554699;0.139101884;0.098256431;0.620382827;0.051413417;0.029441868;1.437377051;2.370950594;…
296;C(=O)(Cl)c1cc(C(=O)Cl)ccc1;HSE;12.68875;0.7915625;0.8068125;1.097025;0.125;0;2;0;2;4;2;50;0;12.5;0;0;1;0.5;0;1;1;1;0;0;0;0;0;0;0;0;0;0.5;0;0;0;0;0;2.645751311;1.636363636;0.965877229;1;0.777777778;502;0.080100492;2.268734568;3.631240867;0.003122533;0.002816188;1.257894792;0;0.202274825;0.130410376;0.088306359;0.616140375;0.052569293;0.02959503;1.75;1.554585169;1.584962501;0.583333333;1.539188…
300;C1(C(C)C)=CCC(C)=CC1;INA;5.240769231;0.546707692;0.618892308;1.127753846;0.038461538;0;0;0;0;0;0;38.46153846;0;0;0;0;1;0.6;0;1;1;1;0;0;0;0;0;0;0;0;0;0;0;0;0;0;0;2;1.666666667;1.213298791;1;1;314;0.072217102;0.593194444;0.375;0.059435438;0.005458733;1.185475297;0;0.21452304;0.13946641;0.090570956;0.714626437;0.087302511;0.050645944;0.961236605;2.446439345;1.570950594;0.9;1.597114491;2.26571014…
301;C1(C(C)C)=CC=C(C)CC1;INA;5.240769231;0.546707692;0.618892308;1.127753846;0.038461538;0;0;0;0;0;0;38.46153846;0;0;0;0;1;0.6;0;1;1;1;0;0;0;0;0;0;0;0;0;0;0;0;0;0;0;2;1.666666667;1.218349817;1;1;314;0.072217102;0.593194444;0.28125;0.059435438;0.005458733;1.185475297;0;0.21452304;0.13946641;0.090570956;0.714626437;0.088471088;0.051101602;0.961236605;2.446439345;1.570950594;0.9;1.597114491;2.265710…
303;c1(C(C)C)ccc(O)cc1;HSE;6.191363636;0.585254545;0.637404545;1.122754545;0.045454545;0;1;0;0;1;0;40.90909091;0;4.545454545;0;0;1;0.6;0;1;1;1;0;0;0;0;0;0;0;0;0;0.6;0;0;0;0;0;2;1.666666667;1.046504903;1;1;314;0.072217102;1.329259259;2.938450491;0.026171036;0.007090507;1.185475297;0;0.21452304;0.13946641;0.090570956;0.633396494;0.061373002;0.031296163;1.207210027;2.446439345;1.570950594;0.7;1.5971…
304;C(C)(=O)c1ccc(O)cc1;INA;7.564444444;0.640933333;0.664144444;1.115533333;0.055555556;0;2;0;0;2;0;44.44444444;0;11.11111111;0;0;1;0.6;0;1;1;1;0;0;0;0;0;0;0;0;0;0.6;0;0;0;0;0;2;1.666666667;0.899729444;1;1;314;0.072217102;1.652777778;3.675037793;0.012597629;0.008531292;1.185475297;0;0.21452304;0.13946641;0.090570956;0.566486296;0.049724156;0.025777135;1.392147224;2.446439345;1.570950594;0.8;1.597…
305;C(=O)(O)c1ccc(O)cc1;HSE;8.633125;0.6703;0.66548125;1.1171125;0.0625;0;3;0;0;3;0;43.75;0;18.75;0;0;1;0.6;0;1;1;1;0;0;0;0;0;0;0;0;0;0.6;0;0;0;0;0;2;1.666666667;0.816811484;1;1;314;0.072217102;2.652777778;3.230593348;0.007292595;0.009604051;1.185475297;0;0.21452304;0.13946641;0.090570956;0.511207656;0.043143365;0.022898039;1.505240815;2.446439345;1.570950594;0.8;1.597114491;2.75;0.875;2.49475918…
310;C(=O)(O)c1ccc(C(=O)O)cc1;INA;9.23;0.691088889;0.672344444;1.115733333;0.111111111;0;4;0;0;4;0;44.44444444;0;22.22222222;0;0;1;0.5;0;1;1;1;0;0;0;0;0;0;0;0;0;0.5;0;0;0;0;0;2.645751311;1.636363636;0.794207273;0.75;1.166666667;502;0.065531905;2.729686319;3.334653723;0.002140564;0.00300079;1.257894792;0;0.205673037;0.137684065;0.08265385;0.501693737;0.041965657;0.022356768;1.530493057;1.459147917;…
314;C1(=NO)CCCCC1;INA;5.956842105;0.5458;0.593010526;1.146510526;0;1;1;0;0;2;0;31.57894737;5.263157895;5.263157895;0;0;1;0.75;0;1;1;1;0;0;0;0;0;0;0;0;0;0;0;0;0;0;0;1.224744871;1.846153846;1.174017592;0.666666667;0.65625;184;0.06779072;0.684027778;2.278981481;0.064151446;0.021222277;1.125;0;0.230209514;0.159538796;0.110517172;0.616245137;0.105989058;0.071284416;1.428794734;2.155639062;1.061278124;…
319;c1(OCC=C)nc(OCC=C)nc(OCC=C)n1;INA;7.554545455;0.617254545;0.634818182;1.139827273;0.272727273;3;3;0;0;6;0;36.36363636;9.090909091;9.090909091;0;0;1;0.333333333;0;1;1;1;0;0;0;0;0;0;0;0;0;0.333333333;0;0;0;0;0;3.240370349;1.8;0.878254728;0.666666667;1.166666667;1578;0.102764968;1.552755102;1.704488379;0.000505789;0;1.954970834;0;0.204074062;0.129613111;0.088403388;0.55783762;0.03048303;0.015663…
320;c1(NC(=O)N(C)C)ccccc1;HSE;6.842916667;0.59965;0.636370833;1.13675;0.041666667;2;1;0;0;3;0;37.5;8.333333333;4.166666667;0;0;1;0.5;0;1;1;1;0;0;0;0;0;0;0;0;0;0.5;0;0;0;0;0;2.738612788;1.714285714;0.933210434;0.75;0.888888889;486;0.071725788;1.776666667;4.127040816;0.008924275;0.002302029;1.6949875;0;0.222995901;0.13879943;0.096658247;0.603517769;0.047297805;0.027583672;1.520426041;2.459147917;1.…
325;c1(Cc2ccccc2)ccccc1;INA;6.73;0.646432;0.702736;1.099648;0.076923077;0;0;0;0;0;0;52;0;0;0;0;2;0.923076923;0;1;2;1;0;0;0;0;0;0;0;0;0;0.857142857;0;0;0;0;0;1.414213562;2.108108108;0.970387283;1;0.946745562;1164;0.08979996;0.470555556;0.159722222;0.015193306;-0.001020364;0;0;0.20580782;0.138212016;0.09403547;0.575431498;0.059476069;0.03393869;0.998845536;2.16197818;0.619382195;0.384615385;0.92814…
326;C1(NC2CCCCC2)CCCCC1;INA;5.037777778;0.522672222;0.593919444;1.140708333;0.054054054;1;0;0;0;1;0;33.33333333;2.777777778;0;0;0;2;0.923076923;0;1;2;1;0;0;0;0;0;0;0;0;0;0;0;0;0;0;0;1.414213562;2.108108108;1.330787878;1;0.946745562;1164;0.08979996;0.46125;1.357777778;0.060591439;-0.000677515;0;0;0.20580782;0.138212016;0.09403547;0.67121295;0.119660168;0.079304528;1.084884029;2.16197818;0.61938219…
327;c1(Oc2ccccc2)ccccc1;INA;7.400869565;0.66733913;0.707021739;1.099365217;0.083333333;0;1;0;0;1;0;52.17391304;0;4.347826087;0;0;2;0.923076923;0;1;2;1;0;0;0;0;0;0;0;0;0;0.857142857;0;0;0;0;0;1.414213562;2.108108108;0.906346178;1;0.946745562;1164;0.08979996;0.7975;2.078333333;0.009972406;-0.001123778;0;0;0.20580782;0.138212016;0.09403547;0.552442383;0.046381499;0.025404439;1.208830175;2.16197818;0…
335;C(C)(=O)OCC(CCCC)CC;INA;5.384375;0.5218;0.57884375;1.1428375;0.225806452;0;2;0;0;2;0;31.25;0;6.25;0;0;0;0;0;0;0;0;0;0;0;0;0;0;0;0;0;0;0;0;0;0;0;3.464101615;1.565217391;1.318876871;1;1.125;237;0.072085287;1.828751417;3.515701609;0.017238576;0.001978577;2.188721876;0;0.245049211;0.161442073;0.120766376;0.702448396;0.113331304;0.075849415;1.198192411;3.251629167;1.459147917;1;1.868960653;1.98629…
336;C(=O)(C=C)OCC(CCCC)CC;INA;5.585151515;0.536290909;0.591606061;1.138509091;0.25;0;2;0;0;2;0;33.33333333;0;6.060606061;0;0;0;0;0;0;0;0;0;0;0;0;0;0;0;0;0;0;0;0;0;0;0;3.605551275;1.591836735;1.258201321;0.8;1.076923077;298;0.065988626;1.976899565;3.765701609;0.009988921;-0.001123372;2.257756064;0;0.254454904;0.160884485;0.11422539;0.670295216;0.105183436;0.067518645;1.211293825;3.39274741;1.41955…
340;C1CN(SSN2CCOCC2)CCO1;HSE;7.88;0.584473333;0.65152;1.138726667;0.096774194;2;2;2;2;6;0;26.66666667;6.666666667;6.666666667;0;0;2;0.857142857;0;1;2;1;0;0;0;0;0;0;0;0;0;0;0;0;0;0;0;1.732050808;2.1;1.403011343;0.8;1.020408163;1390;0.084154586;0.628302469;1.793652368;0.01527476;0.000509525;0;0;0.211078714;0.142626422;0.096711004;0.701233412;0.149229635;0.093274031;1.773557262;2.235926351;0.5916727…
341;C(=O)(C=Cc1ccccc1)OCc1ccccc1;INA;7.446875;0.6599125;0.6949625;1.1039125;0.151515152;0;2;0;0;2;0;50;0;6.25;0;0;2;0.666666667;0;1;2;1;0;0;0;0;0;0;0;0;0;0.631578947;0;0;0;0;0;2.828427125;2;0.913030677;1;1.567901235;2375;0.083697871;1.997494331;4.480663265;0.001197177;0;0.463325;0;0.214804547;0.142634734;0.098411156;0.552878144;0.051904392;0.028229543;1.271782222;2.836591668;0.944488534;0.7777777…
344;C(O)CN1CCNCC1;INA;5.66173913;0.518191304;0.566708696;1.160747826;0.086956522;2;1;0;0;3;0;26.08695652;8.695652174;4.347826087;0;0;1;0.666666667;0;1;1;1;0;0;0;0;0;0;0;0;0;0;0;0;0;0;0;1.58113883;1.862068966;1.157339282;1;0.814814815;250;0.077741976;1.208333333;2.556428571;0.05268358;-0.011400215;1.408855556;0;0.220151663;0.157005258;0.109107988;0.626340875;0.0896811;0.054918083;1.444747003;2.419…
346;c1(N)ccc(CCCC)cc1;HSE;5.740769231;0.565730769;0.628288462;1.13095;0.115384615;1;0;0;0;1;0;38.46153846;3.846153846;0;0;0;1;0.545454545;0;1;1;1;0;0;0;0;0;0;0;0;0;0.545454545;0;0;0;0;0;2;1.783783784;1.137464321;1;1.024793388;423;0.088246574;0.814584751;1.555329822;0.028458696;-0.003462358;1.705144519;0;0.221525307;0.140705978;0.099863174;0.637097426;0.071013659;0.042422977;1.168799723;2.84535093…
347;c1(OC)ccc(CCC)cc1;INA;6.0096;0.576096;0.631372;1.124632;0.12;0;1;0;0;1;0;40;0;4;0;0;1;0.545454545;0;1;1;1;0;0;0;0;0;0;0;0;0;0.545454545;0;0;0;0;0;2;1.783783784;1.089381767;1;1.190082645;422;0.082537027;0.731617536;1.547309382;0.02637522;-0.003537569;1.523326337;0;0.216040013;0.146040993;0.093946892;0.648351175;0.067554892;0.035563648;1.182966195;3.095795255;1.309296668;0.818181818;1.302464641…
349;c1(C=CCO)ccccc1;INA;6.7095;0.61744;0.663075;1.11427;0.1;0;1;0;0;1;0;45;0;5;0;0;1;0.6;0;1;1;1;0;0;0;0;0;0;0;0;0;0.6;0;0;0;0;0;1.870828693;1.875;0.977150438;0.75;0.9;330;0.082978538;1.393954082;2.440765306;0.022565252;0.0073834;1.660964047;0;0.224222558;0.151431852;0.108101429;0.569577226;0.057918263;0.032869688;1.234497797;2.721928095;0.921928095;0.7;1.277713779;2.658871848;0.884310893;3.08743…
350;C1(=O)CCC(CCCCC)O1;INA;5.787037037;0.54237037;0.5926;1.138533333;0.148148148;0;2;0;0;2;0;33.33333333;0;7.407407407;0;0;1;0.454545455;0;1;1;1;0;0;1;0;0;0;0;0;0;0;31.22380952;0;0;0;0;2.236067977;1.783783784;1.233029265;1;1.024793388;399;0.067747106;1.674538454;3.663938571;0.027998862;-0.003478479;2.019638303;2.397895273;0.215667309;0.141884957;0.102968844;0.648771594;0.087990876;0.058466014;1.2…
351;c1(OCCOc2ccccc2)ccccc1;INA;7.142666667;0.63724;0.674626667;1.11084;0.161290323;0;2;0;0;2;0;46.66666667;0;6.666666667;0;0;2;0.75;0;1;2;1;0;0;0;0;0;0;0;0;0;0.705882353;0;0;0;0;0;2.236067977;2.086956522;0.93652337;0.833333333;1.3125;1915;0.080363735;0.945528156;2.002717545;0.003565066;0.00017196;0;0;0.214097157;0.146832885;0.101416254;0.562763302;0.052018313;0.028961182;1.286692668;2.5;0.5435644…
354;C1(=O)CCC(CCC)O1;INA;6.104285714;0.55192381;0.594161905;1.138571429;0.095238095;0;2;0;0;2;0;33.33333333;0;9.523809524;0;0;1;0.555555556;0;1;1;1;0;0;1;0;0;0;0;0;0;0;23.17619048;0;0;0;0;1.732050808;1.741935484;1.173702435;1;0.814814815;230;0.069989215;1.68662037;3.506068594;0.041709701;-0.012332033;1.538847223;2.397895273;0.20836166;0.142528207;0.106692655;0.635808219;0.079130058;0.051426737;1.…
355;C(=O)(CC)OCC;INA;6.008823529;0.533152941;0.571529412;1.146752941;0.1875;0;2;0;0;2;0;29.41176471;0;11.76470588;0;0;0;0;0;0;0;0;0;0;0;0;0;0;0;0;0;0;0;0;0;0;0;2.449489743;1.448275862;1.232345189;0.666666667;0.571428571;50;0.021915584;1.789351852;3.189583333;0.050849046;-0.046167506;1.556656707;0;0.295679568;0.232307808;0.204124145;0.675815735;0.087683237;0.102062073;1.332820405;2.807354922;1.448…
356;C(=O)(CC(=O)OCC)OCC;INA;6.964782609;0.566086957;0.582017391;1.144730435;0.272727273;0;4;0;0;4;0;30.43478261;0;17.39130435;0;0;0;0;0;0;0;0;0;0;0;0;0;0;0;0;0;0;0;0;0;0;0;3.31662479;1.534883721;1.054550158;1;0.958677686;184;0.045654673;2.202824074;3.605235261;0.006643163;-0.004893424;2.186704346;0;0.236768668;0.190818754;0.106345198;0.6140285;0.054188848;0.030899234;1.450908284;2.55034071;1.4949…
358;C(=S)(NCC)NCC;INA;6.613;0.543195;0.623305;1.14963;0.105263158;2;0;1;1;3;0;25;10;0;0;0;0;0;0;0;0;0;0;0;0;0;0;0;0;0;0;0;0;0;0;0;0;2.645751311;1.5;1.385868334;1;0.875;75;0.031986532;0.921296296;1.163425926;0.052531717;0.022823514;1.905639062;0;0.260491471;0.225987225;0.144337567;0.767369804;0.134457879;0.0625;1.490468571;1.905639062;1.405639062;0.625;2.164971808;2.260964047;0.635466228;2.8314595…
363;C(C)(C)=CCCC(C)CC=O;INA;5.32;0.532965517;0.596796552;1.136075862;0.178571429;0;1;0;0;1;0;34.48275862;0;3.448275862;0;0;0;0;0;0;0;0;0;0;0;0;0;0;0;0;0;0;0;0;0;0;0;3.31662479;1.534883721;1.270416248;1;1.123966942;194;0.042178175;0.992873205;3.096886495;0.024104637;-0.003626535;2.186704346;0;0.251096917;0.188962248;0.113881061;0.705601767;0.117330478;0.070846578;1.124259237;3.095795255;1.49491884…
367;c1(S)ccc(C)cc1;INA;7.76375;0.64339375;0.73083125;1.0988;0;0;0;1;1;1;0;43.75;0;0;0;0;1;0.75;0;1;1;1;0;0;0;0;0;0;0;0;0;0.75;0;0;0;0;0;1;1.714285714;1.122070349;0.666666667;0.75;182;0.079724576;0.642962963;0.909444444;0.057408061;0.022113061;0.875;0;0.230453045;0.142674632;0.108728155;0.706380233;0.069383467;0.05129983;1.271782222;0.811278124;1.5;0.75;1.847948206;2.702819531;0.800704883;2.728217…
370;c1(Cl)ccc(O)cc1;INA;9.889230769;0.701746154;0.7382;1.107615385;0;0;1;0;1;2;1;46.15384615;0;7.692307692;0;0;1;0.75;0;1;1;1;0;0;0;0;0;0;0;0;0;0.75;0;0;0;0;0;1;1.714285714;0.979470267;0.666666667;0.75;182;0.079724576;1.421851852;2.698024691;0.029754921;0.027346111;0.875;0;0.230453045;0.142674632;0.108728155;0.611313511;0.056707904;0.033610349;1.614330835;0.811278124;1.5;0.75;1.847948206;2.469670…
373;C(=O)(CCCCC)CC;INA;5.1296;0.517168;0.581828;1.14124;0.208333333;0;1;0;0;1;0;32;0;4;0;0;0;0;0;0;0;0;0;0;0;0;0;0;0;0;0;0;0;0;0;0;0;2.828427125;1.542857143;1.434541683;0.75;0.938271605;110;0.044437903;1.260694444;3.68662415;0.051758394;-0.011471042;1.974937501;0;0.285342892;0.189384685;0.133768694;0.7159758;0.149789096;0.097354846;1.12385619;2.947702779;1.351644115;1;1.787166273;1.73366069;0.831…
375;C(Br)CBr;INA;23.4825;0.70385;0.8736;1.1161;0;0;0;0;2;2;2;25;0;0;0;0;0;0;0;0;0;0;0;0;0;0;0;0;0;0;0;0;0;0;0;0;0;1.414213562;1.333333333;3.277460299;0.5;0.5;10;0;0.451388889;0.451388889;0.217064505;0.180702465;1;0;0.5;0;0;1.335533897;0;0;1.5;1;1;0.5;3.132402278;1.5;0;1.5;1.5;0.957106781;0.997737175;0.375;2;0;1.974744871;6;3;5.4279;0.243440124;6.901130877;3.038501448;1.301771835;1.215282958;3.159…
377;C(#N)C=C;INA;7.581428571;0.649742857;0.681014286;1.1305;0;1;0;0;0;1;0;42.85714286;14.28571429;0;1;0;0;0;0;0;0;0;0;0;0;0;0;0;0;0;0;0;0;0;0;0;0;1.414213562;1.333333333;0.920530223;0.5;0.5;10;0;0.819444444;1.506944444;0.100215633;0.281928719;1;0;0.5;0;0;0.557917661;0;0;1.448815636;1;1;1;3.132402278;2.128085279;0.326797947;1.358539286;0.285714286;0.957106781;0.997737175;0.375;2;0;1.974744871;6;3;…
379;C(=O)CCl;INA;11.21428571;0.656557143;0.690742857;1.140542857;0;0;1;0;1;2;1;28.57142857;0;14.28571429;0;0;0;0;0;0;0;0;0;0;0;0;0;0;0;0;0;0;0;0;0;0;0;1.414213562;1.333333333;1.445734277;0.5;0.5;10;0;1.388888889;2.041666667;0.102217542;0.279358263;1;0;0.5;0;0;0.70664969;0;0;1.842370993;1;1;1;3.132402278;2.521640636;0;0.964983929;0.285714286;0.957106781;0.997737175;0.375;2;0;1.974744871;6;3;3.3795…
381;C(Cl)OC;INA;8.946666667;0.569188889;0.621844444;1.155444444;0;0;1;0;1;2;1;22.22222222;0;11.11111111;0;0;0;0;0;0;0;0;0;0;0;0;0;0;0;0;0;0;0;0;0;0;0;1.414213562;1.333333333;1.498707151;0.5;0.5;10;0;1.208333333;0.852623457;0.141676532;0.236748147;1;0;0.5;0;0;0.812312123;0;0;1.657742727;1;1;1;3.132402278;1.879964949;0.429896694;1.512182275;0.750543056;0.957106781;0.997737175;0.375;2;0;1.974744871;…
385;C(C)(O)(C#C)CC(C)C;INA;5.487826087;0.539234783;0.599317391;1.135469565;0.090909091;0;1;0;0;1;0;34.7826087;0;4.347826087;2;0;0;0;0;0;0;0;0;0;0;0;0;0;0;0;0;0;0;0;0;0;0;3.31662479;1.367088608;1.192044057;0.666666667;0.592592593;92;0.021234568;2.158564815;3.2575;0.028458696;-0.013849433;1.435520504;0;0.239742616;0.178501326;0.144337567;0.701002324;0.121981741;0.058925565;1.162563308;2.725480557;1…
386;C(C)(C)(O)CCCC(C)CC=O;INA;5.384375;0.5218;0.57884375;1.1428375;0.193548387;0;2;0;0;2;0;31.25;0;6.25;0;0;0;0;0;0;0;0;0;0;0;0;0;0;0;0;0;0;0;0;0;0;0;3.741657387;1.484536082;1.258624797;1;1.166666667;240;0.037342426;1.804663761;3.390892227;0.013192908;0.002110137;2.117492461;0;0.240517453;0.179776746;0.103830959;0.694882462;0.129472408;0.079349201;1.198192411;2.584962501;1.650022422;0.916666667;1…
387;C(C)(=O)CCC;INA;5.384375;0.5218;0.57884375;1.1428375;0.133333333;0;1;0;0;1;0;31.25;0;6.25;0;0;0;0;0;0;0;0;0;0;0;0;0;0;0;0;0;0;0;0;0;0;0;2.236067977;1.384615385;1.35887059;1;0.666666667;32;0;1.377314815;3.04375;0.093116874;0.072866236;1.459147917;0;0.288675135;0.288675135;0;0.720410309;0.176031036;0;1.198192411;1.918295834;1.459147917;1;2.63600477;1.923794941;0.726409766;2.801807589;0.84436093…
393;C(C)(=O)OC(C)C;INA;6.008823529;0.533152941;0.571529412;1.146752941;0.125;0;2;0;0;2;0;29.41176471;0;11.76470588;0;0;0;0;0;0;0;0;0;0;0;0;0;0;0;0;0;0;0;0;0;0;0;2.645751311;1.35483871;1.149325545;1;0.653061224;48;0;1.87962963;3.031944444;0.046803184;-0.047491528;1.378783493;0;0.23570226;0.23570226;0;0.699120979;0.082981826;0;1.332820405;1.378783493;1.378783493;0.857142857;2.67238404;2.015740432;0…
394;C1(=O)OC(C)CO1;INA;7.853846154;0.594215385;0.588284615;1.144138462;0;0;3;0;0;3;0;30.76923077;0;23.07692308;0;0;1;0.714285714;0;1;1;1;0;0;1;0;0;0;0;0;0;0;15.76666667;0;0;0;0;1;1.68;0.909577882;1;0.489795918;117;0.045830904;2.215277778;3.009027778;0.0409733;-0.049611749;0.917437824;2.397895273;0.217444787;0.149162458;0.127614237;0.572743132;0.041770321;0.02596797;1.52623491;1.556656707;1.556656…
395;c1(C)cc(C)ccc1;INA;5.898888889;0.590777778;0.655944444;1.115333333;0;0;0;0;0;0;0;44.44444444;0;0;0;0;1;0.75;0;1;1;1;0;0;0;0;0;0;0;0;0;0.75;0;0;0;0;0;1;1.714285714;1.058012702;0.333333333;0.5;182;0.059726732;0.328703704;0.166666667;0.072320662;0.020258373;0.875;0;0.21985847;0.15794214;0.097140452;0.663675135;0.073365048;0.035911676;0.99107606;1.561278124;1.5;0.5;1.944927771;2.197159723;0.68678…
396;c1(O)cc(C)ccc1;HSE;6.759375;0.613875;0.65625625;1.1168875;0;0;1;0;0;1;0;43.75;0;6.25;0;0;1;0.75;0;1;1;1;0;0;0;0;0;0;0;0;0;0.75;0;0;0;0;0;1;1.714285714;0.954365251;0.333333333;0.5;182;0.059726732;1.328703704;2.813055556;0.042389984;0.024535234;0.875;0;0.21985847;0.15794214;0.097140452;0.594576834;0.057088204;0.030592486;1.271782222;1.561278124;1.5;0.875;1.944927771;2.702819531;0.925704883;2.72…
402;c1(O)cc(C)cc(C)c1;INA;6.430526316;0.597305263;0.645342105;1.120284211;0;0;1;0;0;1;0;42.10526316;0;5.263157895;0;0;1;0.666666667;0;1;1;1;0;0;0;0;0;0;0;0;0;0.666666667;0;0;0;0;0;1.224744871;1.636363636;0.985219202;0.333333333;0.444444444;243;0.057777778;1.3125;2.993888889;0.032990789;-0.013263861;0.880534723;0;0.201184464;0.156622354;0.082133213;0.631029378;0.063376234;0.029022669;1.236386411;1…
403;c1(Cl)nc(Cl)nc(Cl)n1;INA;20.49;0.949633333;0.954533333;1.147433333;0;3;0;0;3;6;3;33.33333333;33.33333333;0;0;0;1;0.666666667;0;1;1;1;0;0;0;0;0;0;0;0;0;0.666666667;0;0;0;0;0;1.224744871;1.636363636;1.014160305;0.333333333;0.444444444;243;0.057777778;1.666666667;1.208024691;0.010673;-0.017713885;0.880534723;0;0.201184464;0.156622354;0.082133213;0.693702338;0.06089945;0.019763838;1.584962501;1.5…
405;C(=O)(CC(C)C)CC(C)C;INA;5.081071429;0.516285714;0.582396429;1.140935714;0.148148148;0;1;0;0;1;0;32.14285714;0;3.571428571;0;0;0;0;0;0;0;0;0;0;0;0;0;0;0;0;0;0;0;0;0;0;0;3.31662479;1.428571429;1.345709528;1;0.92;135;0.031372549;1.259259259;4.063888889;0.035942512;0.006461872;1.760964047;0;0.218443362;0.189522306;0.096225045;0.747716239;0.110446326;0.083333333;1.107784385;2.121928095;1.485475297…
409;c1(C)cccnc1;INA;6.652857143;0.614414286;0.663564286;1.124564286;0;1;0;0;0;1;0;42.85714286;7.142857143;0;0;0;1;0.857142857;0;1;1;1;0;0;0;0;0;0;0;0;0;0.857142857;0;0;0;0;0;0.707106781;1.826086957;0.968749164;0.333333333;0.408163265;131;0.061552539;0.456018519;0.884259259;0.076087457;-0.039698472;0.802101406;0;0.236730856;0.163339103;0.112630946;0.60808781;0.056017399;0.029392187;1.295836389;2.2…
411;C1CN(C)CCO1;INA;5.620555556;0.520566667;0.5704;1.15465;0;1;1;0;0;2;0;27.77777778;5.555555556;5.555555556;0;0;1;0.857142857;0;1;1;1;0;0;0;0;0;0;0;0;0;0;0;0;0;0;0;0.707106781;1.826086957;1.138722599;0.333333333;0.408163265;131;0.061552539;0.586805556;1.598194444;0.112241286;-0.033397879;0.802101406;0;0.236730856;0.163339103;0.112630946;0.669127002;0.081829818;0.05037009;1.410847875;2.235926351;…
413;C(=S)(NCCCC)NCCCC;INA;5.886875;0.530346875;0.609740625;1.14541875;0.193548387;2;0;1;1;3;0;28.125;6.25;0;0;0;0;0;0;0;0;0;0;0;0;0;0;0;0;0;0;0;0;0;0;0;0;3.31662479;1.636363636;1.427370758;1;1.416666667;261;0.057898301;0.863981481;1.391823507;0.023688744;0.001821863;2.522055209;0;0.260095363;0.181104014;0.12319982;0.74728213;0.113779589;0.071257468;1.344753534;2.751629167;1.188721876;0.583333333;…
414;C(=O)(O)CCCC;INA;6.008823529;0.533152941;0.571529412;1.146752941;0.1875;0;2;0;0;2;0;29.41176471;0;11.76470588;0;0;0;0;0;0;0;0;0;0;0;0;0;0;0;0;0;0;0;0;0;0;0;2.449489743;1.448275862;1.244195557;0.666666667;0.734693878;52;0.043831169;2.359398148;2.758194444;0.044977544;-0.048126187;1.556656707;0;0.283756951;0.204124145;0.204124145;0.639540319;0.10933414;0.075612863;1.332820405;2.235926351;1.4488…
415;C(N)CCN(C)C;INA;4.867142857;0.485885714;0.551419048;1.166085714;0.15;2;0;0;0;2;0;23.80952381;9.523809524;0;0;0;0;0;0;0;0;0;0;0;0;0;0;0;0;0;0;0;0;0;0;0;0;2.449489743;1.448275862;1.309451624;0.666666667;0.734693878;52;0.043831169;0.69625;1.250138889;0.0918725;-0.036651155;1.556656707;0;0.283756951;0.204124145;0.204124145;0.735126315;0.135838286;0.091287093;1.20600269;2.235926351;1.448815636;0.8…
416;C(#N)CC#N;HSE;9.438571429;0.7204;0.715914286;1.142371429;0;2;0;0;0;2;0;42.85714286;28.57142857;0;2;0;0;0;0;0;0;0;0;0;0;0;0;0;0;0;0;0;0;0;0;0;0;1.732050808;1.428571429;0.865740283;1;0.64;20;0;1.5;1.59375;0.053003282;-0.182016378;1.521928095;0;0.353553391;0.353553391;0;0.520306794;0.035355339;0;1.556656707;1.521928095;0.970950594;0.6;2.340376531;1.950212065;0.183940804;1.250698215;0.857142857;0…
419;C(C)(=O)CCC(C)C;INA;5.191363636;0.518290909;0.581104545;1.141627273;0.142857143;0;1;0;0;1;0;31.81818182;0;4.545454545;0;0;0;0;0;0;0;0;0;0;0;0;0;0;0;0;0;0;0;0;0;0;0;2.828427125;1.411764706;1.337411299;0.666666667;0.75;74;0.058823529;1.362314815;3.348194444;0.058043817;0.022024823;1.5;0;0.264273441;0.166666667;0.166666667;0.737476515;0.122984567;0.101631566;1.143320102;1.5;1.5;0.875;2.12494527;…
420;C(=O)(O)CCC(=O)O;INA;8.435714286;0.602828571;0.578728571;1.1488;0.230769231;0;4;0;0;4;0;28.57142857;0;28.57142857;0;0;0;0;0;0;0;0;0;0;0;0;0;0;0;0;0;0;0;0;0;0;0;2.828427125;1.411764706;0.883958;0.666666667;0.75;74;0.058823529;2.743148148;2.640416667;0.009478744;0.03635942;1.5;0;0.264273441;0.166666667;0.166666667;0.515642167;0.053466368;0.02286922;1.556656707;1.5;1.5;0.5;2.12494527;2.521640636…
421;C(=O)(O)C=CC(=O)O;INA;9.673333333;0.6594;0.611733333;1.139;0.181818182;0;4;0;0;4;0;33.33333333;0;33.33333333;0;0;0;0;0;0;0;0;0;0;0;0;0;0;0;0;0;0;0;0;0;0;0;2.828427125;1.411764706;0.756919495;0.666666667;0.75;74;0.058823529;2.923703704;2.553611111;0.007117468;0.038606781;1.5;0;0.264273441;0.166666667;0.166666667;0.483203039;0.035644245;0.015246147;1.584962501;1.5;1.5;0.5;2.12494527;2.584962501…
423;C(=O)(CCCCCCCCCCCCC)OC(C)C;INA;5.103962264;0.516701887;0.582128302;1.141079245;0.269230769;0;2;0;0;2;0;32.0754717;0;3.773584906;0;0;0;0;0;0;0;0;0;0;0;0;0;0;0;0;0;0;0;0;0;0;0;4.358898944;1.701492537;1.393218544;1;2.182825485;1072;0.051531836;1.70284801;4.291588226;0.004197772;0;3.090032777;0;0.245544133;0.181153049;0.122805286;0.704164643;0.13266873;0.100124637;1.115456211;3.721611724;1.189731…
424;C(=O)(CCCCC(=O)OCCCCCC)OCCCCCC;INA;5.616428571;0.532407143;0.585032143;1.141;0.309090909;0;4;0;0;4;0;32.14285714;0;7.142857143;0;0;0;0;0;0;0;0;0;0;0;0;0;0;0;0;0;0;0;0;0;0;0;4.69041576;1.736842105;1.287881028;0.9;2.396694215;1589;0.057478468;1.815341265;4.454435527;0.000716409;0;3.277613437;0;0.249752404;0.173348952;0.120255669;0.660567641;0.105634935;0.064825735;1.235348018;3.459431619;1.0957…
425;C(=O)(CCCCCCCCC)OC;INA;5.323714286;0.520697143;0.579554286;1.142457143;0.264705882;0;2;0;0;2;0;31.42857143;0;5.714285714;0;0;0;0;0;0;0;0;0;0;0;0;0;0;0;0;0;0;0;0;0;0;0;3.464101615;1.659574468;1.344289188;0.833333333;1.49112426;346;0.048152279;1.742075749;3.724767058;0.015337788;-0.001018036;2.565448372;0;0.272490931;0.183781134;0.130571997;0.690257756;0.147611825;0.101799487;1.181818919;3.2389…
426;C(C)(=O)CCCCC;INA;5.191363636;0.518290909;0.581104545;1.141627273;0.19047619;0;1;0;0;1;0;31.81818182;0;4.545454545;0;0;0;0;0;0;0;0;0;0;0;0;0;0;0;0;0;0;0;0;0;0;0;2.645751311;1.5;1.399193279;1;0.90625;79;0.043005952;1.348657407;3.318568594;0.06303114;0.021363728;1.905639062;0;0.277005561;0.200646464;0.144337567;0.717084427;0.15598637;0.100343679;1.143320102;2.25;1.405639062;1;1.812109179;1.8204…
428;C(O)CCCO;INA;5.63375;0.503975;0.54475;1.155925;0.2;0;2;0;0;2;0;25;0;12.5;0;0;0;0;0;0;0;0;0;0;0;0;0;0;0;0;0;0;0;0;0;0;0;2;1.5;1.279473319;0.666666667;0.666666667;35;0.033333333;1.305;2.08625;0.071458964;0.081419552;1.584962501;0;0.319035594;0.25;0.25;0.620475719;0.111803399;0.05;1.298794941;1.584962501;0.918295834;0.5;1.957972216;2;0.625;2.701205059;1.5;0.971404521;0.997028769;0.353005665;2;0;…
429;C(#CCO)CO;INA;7.175;0.584166667;0.599433333;1.1387;0;0;2;0;0;2;0;33.33333333;0;16.66666667;2;0;0;0;0;0;0;0;0;0;0;0;0;0;0;0;0;0;0;0;0;0;0;2;1.5;0.953737388;0.666666667;0.666666667;35;0.033333333;1.666111111;1.912638889;0.043485112;0.097328187;1.584962501;0;0.319035594;0.25;0.25;0.551440126;0.055901699;0.025;1.459147917;1.584962501;0.918295834;0.5;1.957972216;2.251629167;0.628076072;2.125814584…
430;C(CCC)=NO;INA;5.809333333;0.522893333;0.567053333;1.1579;0.142857143;1;1;0;0;2;0;26.66666667;6.666666667;6.666666667;0;0;0;0;0;0;0;0;0;0;0;0;0;0;0;0;0;0;0;0;0;0;0;2;1.5;1.244132377;0.666666667;0.666666667;35;0.033333333;0.628472222;1.766805556;0.075633698;0.079589847;1.584962501;0;0.319035594;0.25;0.25;0.64766517;0.093417236;0.057735027;1.471602261;1.584962501;0.918295834;1;1.957972216;2.5967…
431;C(O)CNCC;INA;5.244705882;0.492364706;0.545129412;1.163747059;0.1875;1;1;0;0;2;0;23.52941176;5.882352941;5.882352941;0;0;0;0;0;0;0;0;0;0;0;0;0;0;0;0;0;0;0;0;0;0;0;2;1.5;1.338264797;0.666666667;0.666666667;35;0.033333333;1.256111111;2.134861111;0.094747111;0.07230345;1.584962501;0;0.319035594;0.25;0.25;0.67808899;0.127916818;0.079056942;1.378418853;1.584962501;0.918295834;1;1.957972216;2.291620…
434;C1=CCCCO1;INA;6.009285714;0.558714286;0.60715;1.133585714;0;0;1;0;0;1;0;35.71428571;0;7.142857143;0;0;1;1;0;1;1;1;0;0;0;0;0;0;0;0;0;0;0;0;0;0;0;0;2;1.132979509;0;0;90;0.0625;0.586805556;1.388888889;0.135822535;0.060568685;0;0;0.25;0.176776695;0.125;0.614044862;0.081440324;0.048112522;1.263809174;0;0;1;2.055994437;2.556656707;0.887435914;2.543545748;0.428571429;1;1;0.333333333;2;0;0.857142857;…
435;C1CNCCO1;INA;5.809333333;0.522893333;0.567053333;1.1579;0;1;1;0;0;2;0;26.66666667;6.666666667;6.666666667;0;0;1;1;0;1;1;1;0;0;0;0;0;0;0;0;0;0;0;0;0;0;0;0;2;1.142228525;0;0;90;0.0625;0.611111111;1.506944444;0.139979002;0.059581844;0;0;0.25;0.176776695;0.125;0.622779236;0.085956201;0.051031036;1.471602261;0;0;0.666666667;2.055994437;2.040223929;0.658722634;2.435288334;1.333333333;1;1;0.33333333…
436;C(C)(O)CNCC(C)O;INA;5.550833333;0.505775;0.551854167;1.1593125;0.173913043;1;2;0;0;3;0;25;4.166666667;8.333333333;0;0;0;0;0;0;0;0;0;0;0;0;0;0;0;0;0;0;0;0;0;0;0;3;1.459459459;1.19801313;1;0.888888889;108;0.038113695;1.663194444;2.721123394;0.026011074;-0.014205259;1.836591668;0;0.260491471;0.186869542;0.11785113;0.662593477;0.100221583;0.060300566;1.41358192;1.836591668;1.530493057;0.555555556…
440;C(=O)(O)CCCCCCCCC(=O)O;INA;6.32125;0.5500125;0.58345625;1.14295;0.290322581;0;4;0;0;4;0;31.25;0;12.5;0;0;0;0;0;0;0;0;0;0;0;0;0;0;0;0;0;0;0;0;0;0;0;3.741657387;1.615384615;1.168285077;0.833333333;1.591836735;433;0.047035092;2.406595185;3.144188545;0.002817895;0.000716597;2.521640636;0;0.255722621;0.18122785;0.128497157;0.59769843;0.125955823;0.085071352;1.366314657;2.521640636;1.378783493;0.5;…
442;C(O)CCCCC;INA;4.866666667;0.495352381;0.561157143;1.148371429;0.2;0;1;0;0;1;0;28.57142857;0;4.761904762;0;0;0;0;0;0;0;0;0;0;0;0;0;0;0;0;0;0;0;0;0;0;0;2.236067977;1.555555556;1.511667274;1;0.897959184;56;0.042857143;1.138888889;2.292882653;0.099625003;-0.035337081;1.950212065;0;0.301776695;0.225592232;0.176776695;0.711821072;0.179526698;0.127916818;1.115520094;1.950212065;0.863120569;1;1.72971…
444;C(N)CNCCN;INA;5.16;0.48491;0.541205;1.178545;0.210526316;3;0;0;0;3;0;20;15;0;0;0;0;0;0;0;0;0;0;0;0;0;0;0;0;0;0;0;0;0;0;0;0;2.236067977;1.555555556;1.261801681;1;0.897959184;56;0.042857143;0.805555556;1.165972222;0.067913604;-0.041528641;1.950212065;0;0.301776695;0.225592232;0.176776695;0.640446809;0.109708048;0.072168784;1.278897903;1.950212065;0.863120569;0.571428571;1.729713704;2.041446071;…
448;C1CCCCCN1;INA;4.96;0.50911;0.578705;1.149475;0;1;0;0;0;1;0;30;5;0;0;0;1;1;0;1;1;1;0;0;0;1;0;0;0;0;0;0;0;0;0;0;0;0;2;1.374474335;0;0;147;0.0625;0.25;0.847222222;0.171761185;-0.02643434;0;0;0.25;0.176776695;0.125;0.677520098;0.139793342;0.093618584;1.141153528;0;0;0.571428571;1.813501705;1.670950594;0.65293268;3.180774567;1.9;1;1;0.320997086;1.900968868;0;0.816666667;68.83333333;9.303797468;3.0…
449;C(C)(=O)OCCOC(C)=O;INA;7.308;0.57466;0.58125;1.14568;0.263157895;0;4;0;0;4;0;30;0;20;0;0;0;0;0;0;0;0;0;0;0;0;0;0;0;0;0;0;0;0;0;0;0;3.16227766;1.5;0.964615617;0.75;1.04;151;0.041883117;2.035044407;3.125718537;0.008130126;0.009390907;1.921928095;0;0.25899269;0.184195286;0.132136721;0.604720672;0.061798469;0.027637472;1.485475297;1.921928095;1.521928095;0.5;1.625137864;2.160964047;0.612328407;2.…
450;C(=O)(CCCCCCCC=CCCCCCCCC)OCC;INA;5.176333333;0.52398;0.589593333;1.13846;0.288135593;0;2;0;0;2;0;33.33333333;0;3.333333333;0;0;0;0;0;0;0;0;0;0;0;0;0;0;0;0;0;0;0;0;0;0;0;4.582575695;1.783783784;1.373502899;1;2.636363636;1720;0.054814325;1.708215337;4.145602791;0.001867852;0;3.42511855;0;0.254097562;0.184276656;0.126272826;0.685354493;0.135433359;0.094777515;1.109227139;3.823067982;0.831543549;…
452;C(O)CCCCCC;INA;4.842916667;0.49705;0.564404167;1.147125;0.217391304;0;1;0;0;1;0;29.16666667;0;4.166666667;0;0;0;0;0;0;0;0;0;0;0;0;0;0;0;0;0;0;0;0;0;0;0;2.449489743;1.6;1.51000052;0.75;1;84;0.0475;1.135204082;2.365586735;0.082071454;0.019238229;2;0;0.291421356;0.213388348;0.159517797;0.711231785;0.178839197;0.126944546;1.099483982;2;0.811278124;1;1.57426838;1.659420859;0.847736964;3.485478519;…
453;C(=O)CCCCCC;INA;5.191363636;0.518290909;0.581104545;1.141627273;0.238095238;0;1;0;0;1;0;31.81818182;0;4.545454545;0;0;0;0;0;0;0;0;0;0;0;0;0;0;0;0;0;0;0;0;0;0;0;2.449489743;1.6;1.436167428;0.75;1;84;0.0475;1.004305556;2.768008787;0.066329978;0.020953993;2;0;0.291421356;0.213388348;0.159517797;0.690141558;0.163611899;0.112588111;1.143320102;2;0.811278124;1;1.57426838;1.909171785;0.849604891;3.3…
457;C(C)CCCCCCC;INA;4.423793103;0.492;0.572896552;1.143172414;0.214285714;0;0;0;0;0;0;31.03448276;0;0;0;0;0;0;0;0;0;0;0;0;0;0;0;0;0;0;0;0;0;0;0;0;0;2.645751311;1.636363636;1.655330086;1;1.135802469;120;0.04962963;0.1328125;0.263711026;0.114187652;-0.008279445;2.281036113;0;0.284517797;0.206066017;0.150888348;0.772194163;0.206066017;0.150888348;0.893571102;2.281036113;0.764204507;0.555555556;1.460…
463;C(C)(=O)OCCOCCCC;INA;5.934814815;0.531807407;0.572396296;1.146288889;0.269230769;0;3;0;0;3;0;29.62962963;0;11.11111111;0;0;0;0;0;0;0;0;0;0;0;0;0;0;0;0;0;0;0;0;0;0;0;3.16227766;1.609756098;1.194414143;0.8;1.289256198;212;0.047651808;1.912878218;3.254833633;0.01506348;-0.004089898;2.299896391;0;0.266878476;0.190416563;0.136252317;0.660025343;0.084683241;0.050672886;1.319521298;2.732158891;1.240…
464;C(C)(=O)CCCCCCCCC;INA;5.009705882;0.514988235;0.583232353;1.140488235;0.242424242;0;1;0;0;1;0;32.35294118;0;2.941176471;0;0;0;0;0;0;0;0;0;0;0;0;0;0;0;0;0;0;0;0;0;0;0;3.31662479;1.636363636;1.435850268;1;1.430555556;277;0.04873642;1.330038711;3.578933724;0.028505391;0.001730368;2.522055209;0;0.265003089;0.18871158;0.134644843;0.713758545;0.166381533;0.11659944;1.082720388;2.751629167;1.1887218…
465;C(C)(=O)OCCCCCCCC;INA;5.384375;0.5218;0.57884375;1.1428375;0.258064516;0;2;0;0;2;0;31.25;0;6.25;0;0;0;0;0;0;0;0;0;0;0;0;0;0;0;0;0;0;0;0;0;0;0;3.31662479;1.636363636;1.337462784;1;1.430555556;277;0.04873642;1.830038711;3.356711502;0.018752739;0.001937111;2.522055209;0;0.265003089;0.18871158;0.134644843;0.688853671;0.13728621;0.093086869;1.198192411;2.751629167;1.188721876;1;1.310645472;1.81411…
466;C(CCCCCCCCCCC)N(C)C;INA;4.640434783;0.498334783;0.574493478;1.146223913;0.244444444;1;0;0;0;1;0;30.43478261;2.173913043;0;0;0;0;0;0;0;0;0;0;0;0;0;0;0;0;0;0;0;0;0;0;0;0;3.741657387;1.698113208;1.482377515;0.857142857;1.813333333;548;0.051489136;0.239583333;0.282488319;0.026525611;-0.000220747;2.789898095;0;0.261252317;0.185456611;0.13175139;0.748359213;0.174133457;0.122944043;1.026104249;3.106…
470;C(=O)CCCCCCCCC;INA;5.041935484;0.515574194;0.582854839;1.140690323;0.266666667;0;1;0;0;1;0;32.25806452;0;3.225806452;0;0;0;0;0;0;0;0;0;0;0;0;0;0;0;0;0;0;0;0;0;0;0;3;1.692307692;1.4553172;1;1.388429752;220;0.052152981;0.980116134;2.940044835;0.036649935;-0.003211581;2.55034071;0;0.275888348;0.197697639;0.142258898;0.694768437;0.169253955;0.118794056;1.094265896;2.55034071;0.684038436;1;1.30083…
472;C(O)COCCOCCOC;INA;6.082592593;0.521244444;0.552192593;1.154044444;0.307692308;0;4;0;0;4;0;25.92592593;0;14.81481481;0;0;0;0;0;0;0;0;0;0;0;0;0;0;0;0;0;0;0;0;0;0;0;3;1.692307692;1.100355519;1;1.388429752;220;0.052152981;1.432469136;2.321196315;0.012978136;-0.004236405;2.55034071;0;0.275888348;0.197697639;0.142258898;0.628599923;0.075540557;0.045205963;1.360388078;2.55034071;0.684038436;1;1.3008…
478;C(S)CCCCCCCCCCC;HSE;5.191025641;0.513730769;0.603741026;1.136348718;0.263157895;0;0;1;1;1;0;30.76923077;0;0;0;0;0;0;0;0;0;0;0;0;0;0;0;0;0;0;0;0;0;0;0;0;0;3.31662479;1.733333333;1.66394752;1;1.633136095;364;0.05374483;0.434027778;0.980247406;0.041482637;-0.00077211;2.777362795;0;0.270710678;0.193048541;0.137944174;0.778447337;0.202538563;0.14549344;1.048710355;2.777362795;0.619382195;0.9230769…
479;C(O)COCCOCCOCCO;INA;6.266451613;0.526296774;0.552422581;1.154316129;0.333333333;0;5;0;0;5;0;25.80645161;0;16.12903226;0;0;0;0;0;0;0;0;0;0;0;0;0;0;0;0;0;0;0;0;0;0;0;3.31662479;1.733333333;1.091126585;1;1.633136095;364;0.05374483;1.458719136;2.356578546;0.005015245;-0.001292182;2.777362795;0;0.270710678;0.193048541;0.137944174;0.59815587;0.074554214;0.042660887;1.384251456;2.777362795;0.6193821…
482;C(=O)(O)CCCCCCCC=CCCCCCCCC;INA;5.231851852;0.525651852;0.589866667;1.138466667;0.283018868;0;2;0;0;2;0;33.33333333;0;3.703703704;0;0;0;0;0;0;0;0;0;0;0;0;0;0;0;0;0;0;0;0;0;0;0;4.358898944;1.764705882;1.363929636;1;2.455;1313;0.054241852;2.330900523;3.324075013;0.002470192;0;3.28418372;0;0.257942812;0.182744138;0.129500927;0.670482868;0.146685347;0.099525906;1.12465812;3.421928095;0.88418372;1;…
491;C(C)(C=C)(CCC=C(C)C)OC(C)=O;INA;5.774117647;0.549929412;0.603617647;1.134435294;0.181818182;0;2;0;0;2;0;35.29411765;0;5.882352941;0;0;0;0;0;0;0;0;0;0;0;0;0;0;0;0;0;0;0;0;0;0;0;4.123105626;1.486725664;1.121486002;1;1.071428571;341;0.050496389;1.926296296;3.829872606;0.005202847;0.000641597;2.074164743;0;0.221093697;0.156390797;0.103681077;0.685179819;0.078036153;0.046051412;1.221047785;3.23592…
493;C1(C)(C)CC(O)CC(C)C1;INA;5.081071429;0.516285714;0.582396429;1.140935714;0;0;1;0;0;1;0;32.14285714;0;3.571428571;0;0;1;0.6;0;1;1;1;0;0;0;0;0;0;0;0;0;0;0;0;0;0;0;2;1.558441558;1.252694731;0.333333333;0.42;306;0.052623382;1.376157407;3.415208333;0.051362688;0.005750857;0.860964047;0;0.186202357;0.148606992;0.072872861;0.722323448;0.120823517;0.066292071;1.107784385;2.121928095;1.846439345;0.9;1…
496;C1(=O)c2c(C(=O)O1)c(Cl)c(Cl)c(Cl)c2Cl;INA;19.05866667;0.9672;0.954526667;1.082306667;0;0;3;0;4;7;4;53.33333333;0;20;0;0;3;0.6;0.222222222;1.222222222;1;0.5;0;0;1;0;0;1;0;0;0;0.375;27.01746032;50.19444444;0;0;0;2;1.636363636;0.953303141;0.5;0.533333333;1826;0.106705588;2.541234568;4.224635928;0.000585366;-0.000454284;0.789230611;2.397895273;0.172345127;0.105324492;0.064926671;0.650687903;0.046…
497;C1(=O)C(=O)c2c(O)cc(O)cc2OC1c1cc(O)c(O)cc1;HSE;9.4453125;0.707425;0.687140625;1.11068125;0.029411765;0;7;0;0;7;0;46.875;0;21.875;0;0;4;0.727272727;0.125;1.125;2;0.666666667;0;0;0;0;0;0;1;0;0;0.5;0;0;88.66075591;0;0;2.236067977;1.783783784;0.776573321;1;1.198347107;8350;0.105188278;2.673425926;5.12957672;0;0;0.713920288;0;0.175747641;0.109722441;0.066039031;0.498986403;0.034669205;0.018063024;…
499;C1(Cl)C(=O)c2c(C(=O)C=1Cl)cccc2;INA;12.61333333;0.814722222;0.828277778;1.086244444;0;0;2;0;2;4;2;55.55555556;0;11.11111111;0;0;3;0.714285714;0.2;1.2;1;0.5;0;0;0;0;0;0;1;0;0;0.4;0;0;48.79206349;0;0;1.732050808;1.75;0.923898396;0.5;0.571428571;1633;0.100755702;2.06308642;4.546018519;0.00187469;0.000766403;0.788341044;0;0.18430918;0.111350142;0.070326411;0.599548893;0.044478521;0.024190421;1.65…
502;c1(C(=O)c2c(O)cccc2)ccccc1;INA;7.9292;0.682544;0.70864;1.099792;0.076923077;0;2;0;0;2;0;52;0;8;0;0;2;0.8;0;1;2;1;0;0;0;0;0;0;0;0;0;0.75;0;0;0;0;0;2.121320344;1.914893617;0.874830903;1;0.951111111;1524;0.090880459;1.825277778;4.90712963;0.002451943;-0.0003668;0.648044786;0;0.194317459;0.129237028;0.084821757;0.536774287;0.044083693;0.024823316;1.310856298;3.456564762;1.338268928;0.866666667;1.…
503;C(=O)(O)C1CC(=O)N(c2ccc(S(=O)(=O)O)cc2)N=1;HSE;10.52851852;0.707374074;0.691492593;1.126614815;0.107142857;2;6;1;1;9;0;37.03703704;7.407407407;22.22222222;0;0;2;0.578947368;0;1;2;1;0;0;1;0;0;0;0;0;0;0.3;55.96984127;0;0;0;0;3.391164992;1.688888889;0.966186669;1;1.324099723;2982;0.082228335;5.230884472;4.551796855;0;0;1.090609085;2.397895273;0.181256732;0.115005188;0.074048882;0.534900014;0.046…
505;C(=O)(c1c(O)cccc1)Oc1ccccc1;INA;8.239615385;0.683784615;0.698865385;1.104007692;0.111111111;0;3;0;0;3;0;50;0;11.53846154;0;0;2;0.75;0;1;2;1;0;0;0;0;0;0;0;0;0;0.705882353;0;0;0;0;0;2.34520788;1.92;0.85129643;0.8;1.015625;1797;0.084607503;2.23212963;4.652688964;0.001311366;0.000202516;0.625;0;0.197725563;0.134803841;0.08809488;0.528741412;0.040525151;0.022391319;1.389674919;3.625;1.298794941;0.…
506;C(=O)(c1c(O)cccc1)OC1CC(C)(C)CC(C)C1;INA;6.399512195;0.583882927;0.627778049;1.126717073;0.071428571;0;3;0;0;3;0;39.02439024;0;7.317073171;0;0;2;0.631578947;0;1;2;1;0;0;0;0;0;0;0;0;0;0.3;0;0;0;0;0;3;1.740458015;1.029353675;0.8;1.135734072;2824;0.078113161;2.089814815;5.06920068;0.001236414;0;0.730417085;0;0.184601702;0.130564475;0.076655958;0.623638533;0.074635487;0.03808728;1.287737782;3.681…
507;C(=O)(c1c(O)cccc1)OCc1ccccc1;INA;7.871034483;0.665696552;0.687306897;1.107565517;0.133333333;0;3;0;0;3;0;48.27586207;0;10.34482759;0;0;2;0.705882353;0;1;2;1;0;0;0;0;0;0;0;0;0;0.666666667;0;0;0;0;0;2.549509757;1.924528302;0.877019581;1;1.134948097;2097;0.081420153;2.188006425;4.656604781;0.001070855;-0.000104351;0.603669913;0;0.202276022;0.136837189;0.091693812;0.539233493;0.045222469;0.025384…
508;C1(=O)C(=O)C=COC1C;HSE;8.408;0.64832;0.64318;1.12492;0;0;3;0;0;3;0;40;0;20;0;0;1;0.666666667;0;1;1;1;0;0;0;0;0;0;0;0;0;0;0;0;0;0;0;1.224744871;1.636363636;0.872562228;0.333333333;0.444444444;243;0.053847719;2.144675926;3.599305556;0.013930807;-0.016667099;0.880534723;0;0.222433485;0.142186597;0.089341908;0.550755075;0.043323142;0.02209168;1.521928095;2.503258335;1.584962501;1;2.090029797;3.10…
509;c1(Br)c(O)c(Br)cc(Br)c1;INA;25.44538462;0.874676923;0.984276923;1.075369231;0;0;1;0;3;4;3;46.15384615;0;7.692307692;0;0;1;0.6;0;1;1;1;0;0;0;0;0;0;0;0;0;0.6;0;0;0;0;0;1.414213562;1.578947368;1.447274656;0.666666667;0.4;314;0.064769493;1.441481481;3.216157407;0.015985346;0.008062909;0.860964047;0;0.2089653;0.138571738;0.081541795;0.949379717;0.164309577;0.046011107;1.775858948;1.895461844;1.521…
510;C(C)(C)(C)c1c(O)c(C(C)(C)C)cc(Cc2cc(C(C)(C)C)c(O)c(C(C)(C)C)c2)c1;HSE;5.663066667;0.560256;0.622130667;1.127376;0.078947368;0;2;0;0;2;0;38.66666667;0;2.666666667;0;0;2;0.387096774;0;1;2;1;0;0;0;0;0;0;0;0;0;0.375;0;0;0;0;0;5.385164807;1.537190083;1.074723886;1;1.236212279;10266;0.089161588;1.400605815;5.055491329;0;0;1.058927774;0;0.166732204;0.108635607;0.066261712;0.706804356;0.052758911;0.0…
511;C(C)(=O)c1c(O)cccc1;INA;7.564444444;0.640933333;0.664144444;1.115533333;0.055555556;0;2;0;0;2;0;44.44444444;0;11.11111111;0;0;1;0.6;0;1;1;1;0;0;0;0;0;0;0;0;0;0.6;0;0;0;0;0;2;1.666666667;0.901524364;0.666666667;0.6;314;0.061990866;1.779537037;3.706203704;0.012597629;0.008531292;1.185475297;0;0.202275327;0.145959105;0.09583684;0.566486296;0.0482094;0.027949562;1.392147224;2.721928095;1.57095059…
512;C(=O)(c1c(C(=O)OCCCCCCCCCC)cccc1)OCCCCCCCC;INA;5.815;0.554472222;0.608436111;1.132733333;0.277777778;0;4;0;0;4;0;36.11111111;0;5.555555556;0;0;1;0.2;0;1;1;1;0;0;0;0;0;0;0;0;0;0.2;0;0;0;0;0;5;1.836734694;1.213541068;0.916666667;2.986666667;7001;0.076552236;2.108159775;5.423725997;0;0;3.22240883;0;0.214428218;0.141586029;0.095564209;0.641870091;0.078242917;0.045322454;1.215914384;4.773557262;1.…
514;C(C)(C)(C)c1c(O)c(Cc2c(O)c(C(C)(C)C)cc(C)c2)cc(C)c1;HSE;5.974561404;0.576463158;0.633182456;1.123894737;0.068965517;0;2;0;0;2;0;40.35087719;0;3.50877193;0;0;2;0.48;0;1;2;1;0;0;0;0;0;0;0;0;0;0.461538462;0;0;0;0;0;4.123105626;1.595744681;1.034275552;1;1.1712;6096;0.099871941;1.378896329;4.817918202;0.00022043;0;1.006033981;0;0.173116243;0.111352071;0.074639216;0.676437402;0.053642305;0.03285435…
515;c1(C(=O)C(O)c2ccccc2)ccccc1;INA;7.580714286;0.663942857;0.695621429;1.103928571;0.103448276;0;2;0;0;2;0;50;0;7.142857143;0;0;2;0.75;0;1;2;1;0;0;0;0;0;0;0;0;0;0.705882353;0;0;0;0;0;2.645751311;1.92;0.901948325;0.8;1;1629;0.088113418;2.413333333;4.895096372;0.001938928;0.000190572;0.625;0;0.200576591;0.130578161;0.086972024;0.544144678;0.048343537;0.027207165;1.295836389;2.155639062;1.298794941…
517;c12c(cccc1)CCCC2;INA;6.01;0.598218182;0.6622;1.113236364;0;0;0;0;0;0;0;45.45454545;0;0;0;0;3;1;0.2;1.2;1;0.5;0;0;0;0;0;0;1;0;0;0.545454545;0;0;29.71746032;0;0;1;2.142857143;1.100306468;0.666666667;0.64;751;0.094863427;0.198240741;0.258425926;0.064538521;0.005293491;0;0;0.192573694;0.12989042;0.089096022;0.61378282;0.076189857;0.04738787;0.994030211;1.521928095;0.721928095;0.5;1.477243686;2.36…
520;c1(OC)c(OC)cc(C=O)cc1;INA;7.554090909;0.626290909;0.644113636;1.122918182;0.136363636;0;3;0;0;3;0;40.90909091;0;13.63636364;0;0;1;0.5;0;1;1;1;0;0;0;0;0;0;0;0;0;0.5;0;0;0;0;0;2.121320344;1.714285714;0.871789035;0.75;0.888888889;516;0.092131407;1.234166667;3.377890684;0.006254046;0.002476278;1.298746875;0;0.203924224;0.134865836;0.089768641;0.586178829;0.044100863;0.024354782;1.436545552;3.2516…
521;c12c(cc(S(=O)(=O)O)cc1)cccc2;INA;9.465909091;0.701759091;0.729854545;1.100409091;0.043478261;0;3;1;1;4;0;45.45454545;0;13.63636364;0;0;3;0.714285714;0.2;1.2;1;0.5;0;0;0;0;0;0;1;0;0;0.733333333;0;0;51.55699856;0;0;2.738612788;1.806451613;1.095095827;0.75;1;1620;0.089449329;5.010951436;3.83211404;0.002499192;0.000731267;1.020134793;0;0.183247226;0.118062156;0.076288454;0.573564781;0.059476387;0…
524;C(=O)(c1ccccc1)CC(=O)c1ccccc1;INA;7.733448276;0.675531034;0.706117241;1.100344828;0.133333333;0;2;0;0;2;0;51.72413793;0;6.896551724;0;0;2;0.705882353;0;1;2;1;0;0;0;0;0;0;0;0;0;0.666666667;0;0;0;0;0;2.828427125;1.924528302;0.906120379;1;1.148788927;1908;0.085350779;1.80606198;4.807577003;0.001311366;-0.000101258;0.603669913;0;0.201882342;0.13680438;0.090058444;0.546888591;0.049938769;0.0281641…
526;C(=O)(c1ccccc1)OCc1ccccc1;INA;7.580714286;0.663942857;0.695621429;1.103928571;0.137931034;0;2;0;0;2;0;50;0;7.142857143;0;0;2;0.75;0;1;2;1;0;0;0;0;0;0;0;0;0;0.705882353;0;0;0;0;0;2.449489743;2;0.903854827;1;1.15625;1772;0.08304061;1.954210128;4.595771447;0.002392922;0.000184144;0.5;0;0.208382776;0.139761194;0.095100934;0.549819128;0.049310181;0.027085162;1.295836389;3.202819531;1.014097656;0.7…
527;C(=O)(c1ccccc1)OCCOCCOCCOC(=O)c1ccccc1;INA;7.467083333;0.626741667;0.647966667;1.121325;0.265306122;0;6;0;0;6;0;41.66666667;0;12.5;0;0;2;0.461538462;0;1;2;1;0;0;0;0;0;0;0;0;0;0.444444444;0;0;0;0;0;4.123105626;1.95;0.92999051;0.9;2.378698225;5754;0.076592944;2.03640556;4.665405354;0;0;0.465435352;0;0.215623444;0.146777379;0.100324388;0.556370505;0.050592326;0.028143455;1.417132657;3.39274741;0…
529;c1(O)c(CN(C)C)cccc1;INA;6.30125;0.579041667;0.626191667;1.1332875;0.083333333;1;1;0;0;2;0;37.5;4.166666667;4.166666667;0;0;1;0.545454545;0;1;1;1;0;0;0;0;0;0;0;0;0;0.545454545;0;0;0;0;0;2.236067977;1.692307692;0.985954204;1;0.776859504;409;0.084820699;1.290555556;3.332731481;0.017523237;-0.003941025;1.454700201;0;0.204218181;0.138159821;0.099959816;0.628266823;0.057954158;0.033917845;1.3918357…
531;c12c(C=CN1)cccc2;HSE;7.3225;0.6626125;0.70561875;1.10899375;0;1;0;0;0;1;0;50;6.25;0;0;0;3;1;0.222222222;1.222222222;1;0.5;0;0;1;0;0;1;0;0;0;1;12.72380952;23.89285714;0;0;0;1;2.16;0.896410162;0.333333333;0.49382716;540;0.077866677;0.460648148;0.619537037;0.046343521;-0.011912251;0;2.397895273;0.189195676;0.127941201;0.088951955;0.551566846;0.047381624;0.027091047;1.271782222;1.974937501;0.7642…
535;C1(=O)CCCC1;INA;6.009285714;0.558714286;0.60715;1.133585714;0;0;1;0;0;1;0;35.71428571;0;7.142857143;0;0;1;0.833333333;0;1;1;1;0;0;1;0;0;0;0;0;0;0;12.46666667;0;0;0;0;0.707106781;1.8;1.205615463;0.5;0.5;79;0.022622835;1.212962963;3.243055556;0.12232383;0.063990401;0.861654167;2.397895273;0.234835264;0.161419447;0.144337567;0.622779236;0.109905367;0.051031036;1.263809174;1.918295834;1.251629167…
538;c1(O)c(OCC)cc(C=O)cc1;INA;7.554090909;0.626290909;0.644113636;1.122918182;0.136363636;0;3;0;0;3;0;40.90909091;0;13.63636364;0;0;1;0.5;0;1;1;1;0;0;0;0;0;0;0;0;0;0.5;0;0;0;0;0;2.121320344;1.714285714;0.921481031;0.75;0.833333333;521;0.097052682;1.608842593;3.337074358;0.005517583;0.002537632;1.528320834;0;0.205994088;0.132827904;0.091658885;0.56501817;0.04375681;0.02381397;1.436545552;3.0849625…
540;C(=O)(C1C(c2ccccc2)O1)OCC;INA;7.393461538;0.627123077;0.651226923;1.119976923;0.148148148;0;3;0;0;3;0;42.30769231;0;11.53846154;0;0;2;0.642857143;0;1;2;1;1;0;0;0;0;0;0;0;0;0.4;0;0;0;0;0;2.549509757;1.909090909;0.939360386;0.8;1.091836735;1319;0.086277007;1.929302721;4.241836262;0.004947491;0.000647755;1.488866395;3.931825633;0.182737069;0.120918404;0.076911603;0.569521681;0.045987677;0.025919…
546;C(C)(O)CN(CC(C)O)CC(C)O;INA;5.626764706;0.512758824;0.558329412;1.15525;0.181818182;1;3;0;0;4;0;26.47058824;2.941176471;8.823529412;0;0;0;0;0;0;0;0;0;0;0;0;0;0;0;0;0;0;0;0;0;0;0;3.872983346;1.471698113;1.170018912;1;0.852071006;270;0.068376068;1.766203704;3.143635676;0.005996053;-0.001248455;1.775858948;0;0.201184464;0.152578342;0.096225045;0.664786579;0.089640909;0.053934466;1.395613477;1.77…
549;c1(NC(=O)OC(C)C)ccccc1;INA;6.893846154;0.600453846;0.633965385;1.131088462;0.115384615;1;2;0;0;3;0;38.46153846;3.846153846;7.692307692;0;0;1;0.461538462;0;1;1;1;0;0;0;0;0;0;0;0;0;0.461538462;0;0;0;0;0;2.915475947;1.733333333;0.971384929;1;1.029585799;601;0.066391868;2.082222222;4.089540816;0.005851304;-0.001254439;1.911433096;0;0.208388786;0.152254759;0.095225835;0.598507554;0.046467172;0.025…
550;C(OCC)(OCC)OCC;INA;5.701153846;0.5138;0.55595;1.151915385;0.24;0;3;0;0;3;0;26.92307692;0;11.53846154;0;0;0;0;0;0;0;0;0;0;0;0;0;0;0;0;0;0;0;0;0;0;0;3;1.578947368;1.231484176;1;0.84;138;0.070689655;1.805555556;1.578333333;0.025134907;0.007170367;1.895461844;0;0.232307808;0.184195286;0.144337567;0.692341548;0.061398429;0.048112522;1.300194643;1.895461844;1.295461844;0.4;2.175841062;1.690260391;0…
551;C(C)(=O)C=Cc1ccccc1;INA;6.961904762;0.635657143;0.679119048;1.108828571;0.095238095;0;1;0;0;1;0;47.61904762;0;4.761904762;0;0;1;0.545454545;0;1;1;1;0;0;0;0;0;0;0;0;0;0.545454545;0;0;0;0;0;2.34520788;1.783783784;0.961497641;0.75;0.94214876;412;0.078172308;1.589024943;3.530262188;0.01407416;-0.004156709;1.705144519;0;0.221308469;0.146060742;0.103668245;0.58633638;0.055552078;0.031988404;1.22857…
554;c1(CC=O)ccccc1;INA;7.068235294;0.636588235;0.676476471;1.110011765;0.117647059;0;1;0;0;1;0;47.05882353;0;5.882352941;0;0;1;0.666666667;0;1;1;1;0;0;0;0;0;0;0;0;0;0.666666667;0;0;0;0;0;1.58113883;1.862068966;0.969395848;1;0.814814815;250;0.077741976;1.087962963;2.974263039;0.029442985;-0.013714798;1.408855556;0;0.220151663;0.157005258;0.109107988;0.564384076;0.059193198;0.033761707;1.263933429;…
555;c1(Cl)ccc(OCC(=O)O)cc1;INA;9.821052632;0.688373684;0.698263158;1.117526316;0.157894737;0;3;0;1;4;1;42.10526316;0;15.78947368;0;0;1;0.5;0;1;1;1;0;0;0;0;0;0;0;0;0;0.5;0;0;0;0;0;2.449489743;1.714285714;0.915599382;1;1.125;521;0.082524651;2.662083333;3.088496928;0.003851646;0.002713543;1.6949875;0;0.21917958;0.136676624;0.097140452;0.576175954;0.050117553;0.027986227;1.700223726;2.688721876;1.5;0…
557;C(N)CCN1CCOCC1;INA;5.548076923;0.517123077;0.569065385;1.158169231;0.115384615;2;1;0;0;3;0;26.92307692;7.692307692;3.846153846;0;0;1;0.6;0;1;1;1;0;0;0;0;0;0;0;0;0;0;0;0;0;0;0;1.870828693;1.875;1.180284557;0.75;0.9;330;0.082978538;0.697066327;1.706753827;0.044705176;0.006027879;1.660964047;0;0.224222558;0.151431852;0.108101429;0.638255962;0.0876665;0.053117771;1.406151855;2.721928095;0.9219280…
559;C(=O)C(CCCC)CC;INA;5.1296;0.517168;0.581828;1.14124;0.208333333;0;1;0;0;1;0;32;0;4;0;0;0;0;0;0;0;0;0;0;0;0;0;0;0;0;0;0;0;0;0;0;0;2.828427125;1.542857143;1.424904651;1;0.814814815;104;0.049910873;1.009305556;3.241948224;0.050155375;-0.01159675;1.891061112;0;0.265078296;0.198287117;0.144337567;0.710152884;0.139117236;0.113659697;1.12385619;2.725480557;1.351644115;1;2.114876226;1.899721832;0.849…
561;c1(C=O)ccc(OC)cc1;INA;7.564444444;0.640933333;0.664144444;1.115533333;0.111111111;0;2;0;0;2;0;44.44444444;0;11.11111111;0;0;1;0.6;0;1;1;1;0;0;0;0;0;0;0;0;0;0.6;0;0;0;0;0;1.732050808;1.764705882;0.887435111;0.75;1.04;326;0.076857742;1.195;3.165294312;0.015038639;0.008183044;1.260964047;0;0.222930502;0.14628434;0.091962783;0.570324793;0.048748415;0.025507171;1.392147224;1.370950594;1.370950594;…
562;C(C)(C)CC(O)CC(C)CC(C)C;INA;4.778974359;0.501620513;0.573146154;1.143769231;0.157894737;0;1;0;0;1;0;30.76923077;0;2.564102564;0;0;0;0;0;0;0;0;0;0;0;0;0;0;0;0;0;0;0;0;0;0;0;3.872983346;1.471698113;1.398609995;1;1.112426036;288;0.038568836;1.422453704;3.702894936;0.021856484;-0.000930799;2.045841641;0;0.212690396;0.177772323;0.089179129;0.759841155;0.143271603;0.082530142;1.048710355;2.46967048…
569;C(=O)(CCCCC)OCC;INA;5.547692308;0.524769231;0.576930769;1.143861538;0.24;0;2;0;0;2;0;30.76923077;0;7.692307692;0;0;0;0;0;0;0;0;0;0;0;0;0;0;0;0;0;0;0;0;0;0;0;3;1.578947368;1.321563459;1;1.04;150;0.048261218;1.725972222;3.695651927;0.027998862;0.006956958;2.246439345;0;0.260243904;0.197133732;0.127427369;0.685203049;0.107499141;0.070052379;1.238901257;3.121928095;1.295461844;1;1.709223709;1.979…
570;C(N)(=O)N=NC(N)=O;INA;9.675;0.626266667;0.57765;1.201;0.181818182;4;2;0;0;6;0;16.66666667;33.33333333;16.66666667;0;0;0;0;0;0;0;0;0;0;0;0;0;0;0;0;0;0;0;0;0;0;0;2.828427125;1.411764706;0.699776638;0.666666667;0.75;74;0.058823529;2.704814815;2.657777778;0.007117468;0.038606781;1.5;0;0.264273441;0.166666667;0.166666667;0.483203039;0.024639964;0.012142557;1.918295834;1.5;1.5;0.5;2.12494527;2.2516…
571;C(C)(O)CCCCCC;INA;4.824444444;0.49837037;0.56692963;1.146155556;0.192307692;0;1;0;0;1;0;29.62962963;0;3.703703704;0;0;0;0;0;0;0;0;0;0;0;0;0;0;0;0;0;0;0;0;0;0;0;2.828427125;1.542857143;1.481589086;0.75;1.037037037;114;0.045220289;1.428836924;2.851697846;0.062176387;-0.010736657;1.974937501;0;0.272504634;0.195872511;0.141878476;0.728899752;0.1733051;0.121931514;1.086048612;2.503258335;1.3516441…
572;C(=O)(O)CCCCCCCC(=O)O;INA;6.49137931;0.554262069;0.583075862;1.14342069;0.285714286;0;4;0;0;4;0;31.03448276;0;13.79310345;0;0;0;0;0;0;0;0;0;0;0;0;0;0;0;0;0;0;0;0;0;0;0;3.605551275;1.591836735;1.140642167;1;1.467455621;344;0.045716935;2.425429658;3.099764762;0.003450112;-0.001383699;2.469670487;0;0.256294883;0.181722422;0.128934302;0.589282403;0.12030906;0.080080271;1.391452546;2.469670487;1.4…
574;C(N)CCCCCN;INA;4.843333333;0.488766667;0.555883333;1.162625;0.217391304;2;0;0;0;2;0;25;8.333333333;0;0;0;0;0;0;0;0;0;0;0;0;0;0;0;0;0;0;0;0;0;0;0;0;2.449489743;1.6;1.421355678;0.75;1;84;0.0475;0.676020408;1.27949263;0.071458964;0.020354888;2;0;0.291421356;0.213388348;0.159517797;0.674667653;0.160557131;0.109708048;1.188721876;2;0.811278124;0.5;1.57426838;1.959147917;0.636492847;3.396240625;2;0…
577;C(=O)CCCCCCCC;INA;5.081071429;0.516285714;0.582396429;1.140935714;0.259259259;0;1;0;0;1;0;32.14285714;0;3.571428571;0;0;0;0;0;0;0;0;0;0;0;0;0;0;0;0;0;0;0;0;0;0;0;2.828427125;1.666666667;1.450352444;0.8;1.2;165;0.05111828;0.986288974;2.893722521;0.044705176;0.006027879;2.321928095;0;0.279586683;0.201184464;0.145710678;0.693534603;0.168000164;0.117552867;1.107784385;2.321928095;0.721928095;1;1.…
578;C(N)CCCCCCCCCCC;INA;4.635;0.496745;0.5725975;1.1473975;0.256410256;1;0;0;0;1;0;30;2.5;0;0;0;0;0;0;0;0;0;0;0;0;0;0;0;0;0;0;0;0;0;0;0;0;3.31662479;1.733333333;1.528838768;1;1.633136095;364;0.05374483;0.628472222;1.424275916;0.037310074;-0.000798462;2.777362795;0;0.270710678;0.193048541;0.137944174;0.719655759;0.18130827;0.128604846;1.036890281;2.777362795;0.619382195;1;1.193104623;1.539035953;0…
579;CNC;INA;4.51;0.46018;0.52899;1.17439;0;1;0;0;0;1;0;20;10;0;0;0;0;0;0;0;0;0;0;0;0;0;0;0;0;0;0;0;0;0;0;0;0;1;1.2;1.5;1;0.444444444;4;0;0.125;0.25;0.274769892;-0.299736909;0.918295834;0;0;0;0;0.833333333;0;0;1.156779649;0.918295834;0.918295834;0.666666667;0;1.570950594;0.13310925;2.165148445;1.7509775;0.942809042;1;0.333333333;2;0;1.632993162;3;2;2.522833333;0.376008502;2.641584254;1.057389503;1…
580;C(C)(C)(N)CO;INA;5.244705882;0.492364706;0.545129412;1.163747059;0.0625;1;1;0;0;2;0;23.52941176;5.882352941;5.882352941;0;0;0;0;0;0;0;0;0;0;0;0;0;0;0;0;0;0;0;0;0;0;0;2.645751311;1.263157895;1.175073775;0.5;0.444444444;28;0;1.652777778;2.277777778;0.071888568;0.081226516;0.918295834;0;0.353553391;0;0;0.705278441;0;0;1.378418853;1.79248125;1.251629167;0.833333333;5.183765112;2.440404018;0.57280…
581;C1(C)(C)C2(C)C(O)CC1CC2;INA;5.32;0.532965517;0.596796552;1.136075862;0;0;1;0;0;1;0;34.48275862;0;3.448275862;0;0;3;0.636363636;0.571428571;1.428571429;1;0.5;0;0;2;0;0;0;0;0;0;0;43.39047619;0;0;0;0;2.645751311;1.65;1.165961855;1;0.52892562;729;0.069721222;1.364583333;3.814236111;0.04606307;-0.002984115;0.84519619;3.044522438;0.168724222;0.100117211;0.065464011;0.702112225;0.087819804;0.0557718…
583;C1(=O)C(c2ccc(N)cc2)(CC)CCC(=O)N1;HSE;7.03969697;0.610909091;0.643945455;1.130963636;0.058823529;2;2;0;0;4;0;39.39393939;6.060606061;6.060606061;0;0;2;0.705882353;0;1;2;1;0;0;0;0;0;0;0;0;0;0.333333333;0;0;0;0;0;2.449489743;1.773913043;0.964342931;0.8;0.91349481;1955;0.097493614;1.860165344;5.079885204;0.00139873;-0.000100273;0.972045709;0;0.180774524;0.118405758;0.073618111;0.577915781;0.0563…
584;c1(C(C)(c2ccc(O)cc2)CCC(=O)O)ccc(O)cc1;HSE;7.342307692;0.630779487;0.658220513;1.117292308;0.125;0;4;0;0;4;0;43.58974359;0;10.25641026;0;0;2;0.571428571;0;1;2;1;0;0;0;0;0;0;0;0;0;0.545454545;0;0;0;0;0;3.605551275;1.762237762;0.917016236;1;1.160997732;2744;0.100224275;2.515016954;3.936841249;0.000188964;0;1.32958173;0;0.188350657;0.115118938;0.076202003;0.561090704;0.05490749;0.028885021;1.373…
585;C1(=O)C(C)(C)N(Cl)C(=O)N1Br;INA;14.20470588;0.700323529;0.730282353;1.143917647;0;2;2;0;2;6;2;29.41176471;11.76470588;11.76470588;0;0;1;0.454545455;0;1;1;1;0;0;1;0;0;0;0;0;0;0;28.96666667;0;0;0;0;2.236067977;1.450549451;1.0740213;0.333333333;0.495867769;352;0.059004653;2.220679012;4.179791667;0.005684044;-0.005046157;0.791476939;2.397895273;0.198076897;0.111686832;0.071322529;0.755343473;0.06…
588;C(C)(C)(CO)CO;INA;5.482631579;0.504757895;0.551442105;1.153157895;0.111111111;0;2;0;0;2;0;26.31578947;0;10.52631579;0;0;0;0;0;0;0;0;0;0;0;0;0;0;0;0;0;0;0;0;0;0;0;2.828427125;1.333333333;1.169781157;1;0.489795918;44;0;1.555555556;2.434027778;0.048495263;-0.046924634;1.378783493;0;0.319035594;0.25;0;0.686948679;0.05;0;1.267443804;1.950212065;1.378783493;0.571428571;4.095921172;2.078491674;0.556…
589;C(Br)(COP(=O)(OCC(Br)CBr)OCC(Br)CBr)CBr;INA;19.93171429;0.70654;0.828257143;1.119374286;0.264705882;0;4;0;7;11;6;25.71428571;0;11.42857143;0;0;0;0;0;0;0;0;0;0;0;0;0;0;0;0;0;0;0;0;0;0;0;4.898979486;1.568627451;2.064359381;1;1.32;910;0.072238229;4.378587963;5.499231859;0.000594966;0;2.388376372;0;0.242201708;0.131997928;0.093473444;1.036654576;0.173484088;0.130125665;1.968069904;2.733206219;1.6…
592;C(CCCC)(CC)COS(=O)(=O)O;INA;6.78483871;0.541532258;0.590912903;1.144980645;0.233333333;0;4;1;1;5;0;25.80645161;0;12.90322581;0;0;0;0;0;0;0;0;0;0;0;0;0;0;0;0;0;0;0;0;0;0;0;3.872983346;1.514563107;1.493839031;1;1.183431953;288;0.068115871;5.170984623;3.258757165;0.005103292;-0.001287922;2.133937566;0;0.237155163;0.152956544;0.110139839;0.693045193;0.131339708;0.091928301;1.500691471;2.931208949…
593;C(#N)C(=C)C;INA;6.71;0.6075;0.65285;1.13287;0;1;0;0;0;1;0;40;10;0;1;0;0;0;0;0;0;0;0;0;0;0;0;0;0;0;0;0;0;0;0;0;0;2;1.304347826;0.995370141;0.5;0.48;18;0;1.106481481;1.793981481;0.078487337;-0.156789995;0.970950594;0;0.40824829;0;0;0.630864075;0;0;1.360964047;1.921928095;1.370950594;1;3.915562797;2.646439345;0.396657624;1.960964047;0.67548875;0.908022244;0.997210283;0.315470054;2;0;2.539538861;…
594;C(C)(=O)N(C)C;INA;5.809333333;0.522893333;0.567053333;1.1579;0;1;1;0;0;2;0;26.66666667;6.666666667;6.666666667;0;0;0;0;0;0;0;0;0;0;0;0;0;0;0;0;0;0;0;0;0;0;0;2.449489743;1.285714286;1.09329488;0.5;0.444444444;29;0;1.574074074;3.069444444;0.070637856;0.081791677;0.918295834;0;0.333333333;0;0;0.725910314;0;0;1.471602261;0.918295834;0.918295834;0.666666667;3.970670464;1.871602261;0.486745397;2.43…
595;C(=O)(C1(C)C2C(C)(C3C(C=C(C(C)C)CC3)=CC2)CCC1)OC;INA;5.755090909;0.561061818;0.619843636;1.1284;0.052631579;0;2;0;0;2;0;38.18181818;0;3.636363636;0;0;6;0.608695652;0.285714286;1.285714286;1;0.333333333;0;0;0;0;0;0;2;0;0;0;0;0;142.3779887;0;0;3.872983346;1.769230769;1.117920389;0.833333333;1.425330813;11236;0.101312877;1.667133356;5.532296592;0.001276937;0;1.205471502;0;0.167859643;0.102501723…
596;C(=O)(C(CC(=O)OCC(C)C)S(=O)(=O)O)OCC(C)C;INA;7.390714286;0.571083333;0.600109524;1.141738095;0.243902439;0;7;1;1;8;0;28.57142857;0;16.66666667;0;0;0;0;0;0;0;0;0;0;0;0;0;0;0;0;0;0;0;0;0;0;0;5.099019514;1.49068323;1.235534315;0.833333333;1.36;893;0.076582411;5.637709514;4.59880354;0.000131848;0;2.257717469;0;0.203822372;0.131000717;0.100894454;0.648740968;0.068455618;0.039377491;1.564257183;3.7…
597;C1(C)(C)C(C=CC(C)=O)C(C)=CCC1;INA;5.656764706;0.558317647;0.619661765;1.128276471;0.058823529;0;1;0;0;1;0;38.23529412;0;2.941176471;0;0;1;0.428571429;0;1;1;1;0;0;0;0;0;0;0;0;0;0;0;0;0;0;0;3;1.6;1.132991364;0.75;0.795918367;761;0.07182136;1.528543084;3.897827145;0.010297779;0.00055795;1.618325273;0;0.192102656;0.128983978;0.07878877;0.687990209;0.088586101;0.047271693;1.130278187;3.039148672;1…
599;C(C)(C)(C)c1c(O)c(C(C)(C)C)cc(C)c1;HSE;5.50975;0.55091;0.6147825;1.129795;0.05;0;1;0;0;1;0;37.5;0;2.5;0;0;1;0.375;0;1;1;1;0;0;0;0;0;0;0;0;0;0.375;0;0;0;0;0;3.741657387;1.476923077;1.102182626;0.5;0.65625;986;0.091190283;1.26775463;4.384490741;0.005182699;0.000160518;1.125;0;0.171667999;0.11306821;0.075847662;0.725119633;0.054921009;0.03659391;1.105866621;1.748999223;1.75;0.5;1.756864139;2.359…
600;c12C(=O)c3c(C(=O)c1c(N)ccc2N)cccc3;INA;8.509285714;0.699271429;0.713071429;1.109864286;0;2;2;0;0;4;0;50;7.142857143;7.142857143;0;0;6;0.777777778;0.285714286;1.285714286;1;0.333333333;0;0;0;0;0;0;2;0;0;0.6;0;0;100.0103896;0;0;2;1.862068966;0.821044865;0.75;0.913580247;6180;0.125775272;1.912037037;5.338796296;0.000578404;0;0.713868056;0;0.16535731;0.104380209;0.066884442;0.524183263;0.03665497…
602;c1(S(=O)(=O)O)c2c(cccc2)ccc1;INA;9.465909091;0.701759091;0.729854545;1.100409091;0.043478261;0;3;1;1;4;0;45.45454545;0;13.63636364;0;0;3;0.714285714;0.2;1.2;1;0.5;0;0;0;0;0;0;1;0;0;0.733333333;0;0;49.2015873;0;0;2.738612788;1.806451613;1.09629244;1;0.673469388;1612;0.099217333;5.046087963;4.002411187;0.002499192;0.000731267;1.020134793;0;0.173596766;0.114678458;0.077708;0.573564781;0.06099899…
612;c12-c3c(cccc3)Sc1cccc2;INA;8.774761905;0.7283;0.794919048;1.07527619;0;0;0;1;1;1;0;57.14285714;0;0;0;0;6;1;0.307692308;1.307692308;1;0.333333333;0;0;1;0;0;2;0;0;0;1;14.01500722;57.11284271;0;0;0;1.414213562;2.228571429;1.025889082;0.5;0.710059172;2805;0.116428451;0.288796296;0.188657407;0.016480794;-0.001000353;0;2.397895273;0.169706159;0.10890874;0.073472385;0.603349771;0.066209923;0.0380501…
622;C1(=O)C(O)=C(O)C(C(O)COC(=O)CCCCCCCCCCCCCCC)O1;HSE;6.188059701;0.552429851;0.591762687;1.139620896;0.268656716;0;7;0;0;7;0;32.8358209;0;10.44776119;0;0;1;0.172413793;0;1;1;1;0;0;1;0;0;0;0;0;0;0;108.1292911;0;0;0;0;4.898979486;1.757575758;1.152124489;1;2.917954816;5460;0.070303049;2.773286781;4.708940501;0;0;3.653094823;2.397895273;0.217309905;0.137991445;0.09614846;0.611584007;0.077954311;0.0…
623;C(=C)(C)C1CC=C(C)CC1;INA;5.240769231;0.546707692;0.618892308;1.127753846;0.038461538;0;0;0;0;0;0;38.46153846;0;0;0;0;1;0.6;0;1;1;1;0;0;0;0;0;0;0;0;0;0;0;0;0;0;0;2;1.666666667;1.202760577;1;1;314;0.072217102;0.566018519;0.97457483;0.056129855;0.00557335;1.185475297;0;0.21452304;0.13946641;0.090570956;0.698312766;0.100917316;0.061073033;0.961236605;2.446439345;1.570950594;1;1.597114491;2.436570…
626;C(O)CN(CCO)CC;INA;5.550833333;0.505775;0.551854167;1.1593125;0.217391304;1;2;0;0;3;0;25;4.166666667;8.333333333;0;0;0;0;0;0;0;0;0;0;0;0;0;0;0;0;0;0;0;0;0;0;0;2.828427125;1.542857143;1.233092104;1;0.814814815;102;0.057319224;1.325555556;2.471111111;0.029792381;-0.013668072;1.891061112;0;0.24639964;0.195583206;0.174230856;0.65301941;0.101553411;0.060355339;1.41358192;2.503258335;1.351644115;0.6…
627;C(C)(C)CC(CCC(CCCC)CC)OS(=O)(=O)O;INA;6.010408163;0.529557143;0.58952449;1.142563265;0.229166667;0;4;1;1;5;0;28.57142857;0;8.163265306;0;0;0;0;0;0;0;0;0;0;0;0;0;0;0;0;0;0;0;0;0;0;0;4.795831523;1.551020408;1.466971444;1;1.329639889;802;0.070827622;5.257191725;3.84274002;0.001278267;0;2.331802674;0;0.211611238;0.145770794;0.097959757;0.71465798;0.125596117;0.088784578;1.359410114;3.431623566;1.…
628;C(Cl)COP(OCCCl)OCCCl;INA;10.78;0.6306;0.708408;1.14022;0.25;0;3;0;4;7;3;24;0;12;0;0;0;0;0;0;0;0;0;0;0;0;0;0;0;0;0;0;0;0;0;0;0;3.464101615;1.659574468;1.603636063;1;1.100591716;300;0.086545168;2.405725309;1.666558642;0.005224362;-0.001282183;2.23739741;0;0.241481457;0.159284212;0.12319982;0.785438969;0.161484925;0.10291504;1.922292189;2.23739741;1.140115679;0.384615385;1.843425439;2.162292189;…
629;C(=O)(O)C=Cc1ccccc1;INA;7.798421053;0.659831579;0.681821053;1.109452632;0.105263158;0;2;0;0;2;0;47.36842105;0;10.52631579;0;0;1;0.545454545;0;1;1;1;0;0;0;0;0;0;0;0;0;0.545454545;0;0;0;0;0;2.34520788;1.783783784;0.886117677;0.75;0.94214876;412;0.078172308;2.589024943;3.085817744;0.00814987;-0.004693075;1.705144519;0;0.221308469;0.146060742;0.103668245;0.53608307;0.052261683;0.02866391;1.377963…
630;c1(COC(C)=O)ccccc1;INA;7.151904762;0.62207619;0.653142857;1.1188;0.142857143;0;2;0;0;2;0;42.85714286;0;9.523809524;0;0;1;0.545454545;0;1;1;1;0;0;0;0;0;0;0;0;0;0.545454545;0;0;0;0;0;2.34520788;1.783783784;0.943952841;0.75;0.94214876;412;0.078172308;1.908469388;3.394845522;0.012295886;-0.004289466;1.705144519;0;0.221308469;0.146060742;0.103668245;0.582759519;0.054228608;0.030752476;1.35666952;2…
631;C(N)CN1CCNCC1;INA;5.385;0.509375;0.5660625;1.1660875;0.083333333;3;0;0;0;3;0;25;12.5;0;0;0;1;0.666666667;0;1;1;1;0;0;0;0;0;0;0;0;0;0;0;0;0;0;0;1.58113883;1.862068966;1.18801279;1;0.814814815;250;0.077741976;0.708333333;1.397278912;0.064151446;-0.010611138;1.408855556;0;0.220151663;0.157005258;0.109107988;0.640800506;0.093110503;0.057343037;1.298794941;2.419381946;0.986426729;0.777777778;1.505…
632;c1(Cl)ccc(NC(N)=O)cc1;INA;9.478333333;0.675861111;0.700444444;1.133088889;0.055555556;2;1;0;1;4;1;38.88888889;11.11111111;5.555555556;0;0;1;0.545454545;0;1;1;1;0;0;0;0;0;0;0;0;0;0.545454545;0;0;0;0;0;2.236067977;1.692307692;0.92212178;0.75;1.041322314;409;0.081316256;2.243219955;3.331760204;0.006825826;-0.004866846;1.454700201;0;0.210011881;0.139467761;0.096975471;0.584444823;0.050091813;0.03…
633;C1(CC)CO1;HSE;5.547692308;0.524769231;0.576930769;1.143861538;0.076923077;0;1;0;0;1;0;30.76923077;0;7.692307692;0;0;1;0.6;0;1;1;1;1;0;0;0;0;0;0;0;0;0;0;0;0;0;0;1.224744871;1.764705882;1.228788454;0.5;0.48;37;0;0.699074074;1.357638889;0.197389045;-0.096595077;1.393156857;3.713572067;0.24639964;0.204124145;0;0.679962424;0.11785113;0;1.238901257;1.921928095;1.370950594;1;2.98276943;1.854285872;0…
635;c1(OC)ccc(CC=C)cc1;INA;6.444347826;0.603286957;0.653169565;1.117417391;0.130434783;0;1;0;0;1;0;43.47826087;0;4.347826087;0;0;1;0.545454545;0;1;1;1;0;0;0;0;0;0;0;0;0;0.545454545;0;0;0;0;0;2;1.783783784;0.982851712;1;1.190082645;422;0.082537027;0.765914588;1.5214803;0.018721871;-0.003875846;1.523326337;0;0.216040013;0.146040993;0.093946892;0.609928473;0.058017869;0.030800672;1.208830175;3.09579…
636;C(=O)(NCO)NCO;INA;7.508125;0.547975;0.54119375;1.1794;0.133333333;2;3;0;0;5;0;18.75;12.5;18.75;0;0;0;0;0;0;0;0;0;0;0;0;0;0;0;0;0;0;0;0;0;0;0;2.645751311;1.5;0.875865625;1;0.875;75;0.031986532;2.25462963;3.100833333;0.012928072;0.033921624;1.905639062;0;0.260491471;0.225987225;0.144337567;0.52711113;0.041221333;0.02795085;1.780639062;1.905639062;1.405639062;0.625;2.164971808;2.875;0.71875;2.21…
638;C(=O)(O)CCCCCCCC=CCC(O)CCCCCC;INA;5.427636364;0.529090909;0.587405455;1.139756364;0.277777778;0;3;0;0;3;0;32.72727273;0;5.454545455;0;0;0;0;0;0;0;0;0;0;0;0;0;0;0;0;0;0;0;0;0;0;0;4.582575695;1.726027397;1.306937475;1;2.385487528;1444;0.055456382;2.355384141;3.793937259;0.001070374;0;3.24946028;0;0.251519719;0.176108825;0.123150675;0.653672116;0.131360769;0.08764653;1.185227457;4.011365042;1.12…
639;C(=O)(C=C)OCCCC;INA;6.104285714;0.55192381;0.594161905;1.138571429;0.25;0;2;0;0;2;0;33.33333333;0;9.523809524;0;0;0;0;0;0;0;0;0;0;0;0;0;0;0;0;0;0;0;0;0;0;0;2.828427125;1.542857143;1.162857612;0.75;0.938271605;110;0.044437903;1.996805556;3.346346372;0.024292894;-0.014475401;1.974937501;0;0.285342892;0.189384685;0.133768694;0.635808219;0.07520483;0.046241225;1.312744353;2.947702779;1.351644115;…
642;C(C)(=O)C=C(C)C;INA;5.774117647;0.549929412;0.603617647;1.134435294;0.0625;0;1;0;0;1;0;35.29411765;0;5.882352941;0;0;0;0;0;0;0;0;0;0;0;0;0;0;0;0;0;0;0;0;0;0;0;2.645751311;1.35483871;1.140737207;1;0.653061224;48;0;1.541666667;3.177777778;0.055145801;-0.044869994;1.378783493;0;0.23570226;0.23570226;0;0.712228366;0.101631566;0;1.221047785;1.378783493;1.378783493;0.857142857;2.67238404;2.12956798…
645;C(=O)(C=CC(=O)OCC(CCCC)CC)OCC(CCCC)CC;INA;5.676;0.539026667;0.592053333;1.13852;0.271186441;0;4;0;0;4;0;33.33333333;0;6.666666667;0;0;0;0;0;0;0;0;0;0;0;0;0;0;0;0;0;0;0;0;0;0;0;5.099019514;1.674418605;1.249884433;0.888888889;2.083333333;1794;0.077229357;2.138960204;4.660522966;0.000302297;0;3.022055209;0;0.236083181;0.153420043;0.110581854;0.667227585;0.093403549;0.056306873;1.230959563;3.5849…
646;C(=O)(CCCCCCCCCCC)OCC(O)CO;INA;5.601020408;0.525738776;0.576306122;1.144195918;0.291666667;0;4;0;0;4;0;30.6122449;0;8.163265306;0;0;0;0;0;0;0;0;0;0;0;0;0;0;0;0;0;0;0;0;0;0;0;4.358898944;1.701492537;1.274751139;1;2.072022161;1044;0.058019897;2.285119677;4.255559918;0.001401216;0;3.090032777;0;0.258314748;0.170059797;0.1211992;0.645976601;0.118375673;0.076160431;1.251238889;4.037401198;1.189731…
647;C(CCCCCCC)OS(=O)(=O)O;INA;6.78483871;0.541532258;0.590912903;1.144980645;0.266666667;0;4;1;1;5;0;25.80645161;0;12.90322581;0;0;0;0;0;0;0;0;0;0;0;0;0;0;0;0;0;0;0;0;0;0;0;3.741657387;1.575757576;1.510876118;1;1.467455621;336;0.045143537;5.138197843;3.099767058;0.005554507;-0.001267183;2.469670487;0;0.253033009;0.179159652;0.12689563;0.680496216;0.152788489;0.105917498;1.500691471;2.87314068;1.2…
649;C(CCCCCCCCC)OS(=O)(=O)O;INA;6.442972973;0.536245946;0.5903;1.143913514;0.277777778;0;4;1;1;5;0;27.02702703;0;10.81081081;0;0;0;0;0;0;0;0;0;0;0;0;0;0;0;0;0;0;0;0;0;0;0;4;1.621621622;1.509322387;1;1.76;526;0.047457732;5.145541928;3.171679532;0.00370643;-0.000341543;2.706890596;0;0.252527507;0.178726387;0.126516504;0.684044291;0.157149981;0.109733999;1.44386481;3.056564762;1.158938532;0.93333333…
650;C(=O)(O)CCCCCCCCCCC;INA;5.272631579;0.519768421;0.580152632;1.142136842;0.27027027;0;2;0;0;2;0;31.57894737;0;5.263157895;0;0;0;0;0;0;0;0;0;0;0;0;0;0;0;0;0;0;0;0;0;0;0;3.605551275;1.68;1.381936411;1;1.714285714;444;0.050702646;2.325976116;3.206401755;0.011068125;0.000549098;2.753434386;0;0.262275255;0.186324603;0.132501545;0.67332355;0.15868859;0.110788642;1.167436723;2.950212065;1.094914318;1…
651;C(O)CCCCCCCC;INA;4.809666667;0.499426667;0.56895;1.14538;0.24137931;0;1;0;0;1;0;30;0;3.333333333;0;0;0;0;0;0;0;0;0;0;0;0;0;0;0;0;0;0;0;0;0;0;0;2.828427125;1.666666667;1.507778182;0.8;1.2;165;0.05111828;1.13117284;2.46895479;0.055455756;0.005597533;2.321928095;0;0.279586683;0.201184464;0.145710678;0.710406784;0.178151697;0.126166727;1.074627699;2.321928095;0.721928095;1;1.371712019;1.561487022…
652;C(CCC)OCCOCCOCCO;INA;5.731111111;0.518166667;0.560927778;1.150133333;0.314285714;0;4;0;0;4;0;27.77777778;0;11.11111111;0;0;0;0;0;0;0;0;0;0;0;0;0;0;0;0;0;0;0;0;0;0;0;3.464101615;1.75;1.212781236;0.857142857;1.714285714;455;0.0543702;1.430427716;2.403613929;0.007085283;0.000603786;2.807354922;0;0.268827889;0.191421356;0.136505932;0.645422821;0.085283784;0.052208267;1.299736764;2.807354922;0.591…
654;C(=O)(O)CF;INA;9.75625;0.6083125;0.5461625;1.1986125;0;0;2;0;0;3;1;25;0;25;0;0;0;0;0;0;0;0;0;0;0;0;0;0;0;0;0;0;0;0;0;0;0;2;1.304347826;0.786409182;0.5;0.48;18;0;3.078703704;2.516203704;0.033921387;-0.210455989;0.970950594;0;0.40824829;0;0;0.488106628;0;0;1.905639062;1.921928095;1.370950594;1;3.915562797;2.75;0.416666667;1.094360938;0.25;0.908022244;0.997210283;0.315470054;2;0;2.539538861;10;4…
655;C(=O)(O)C(=O)O;INA;11.255;0.67325;0.572425;1.1566;0.142857143;0;4;0;0;4;0;25;0;50;0;0;0;0;0;0;0;0;0;0;0;0;0;0;0;0;0;0;0;0;0;0;0;2.449489743;1.285714286;0.663277132;0.5;0.444444444;29;0;3.490740741;2.099537037;0.014184635;0.132768665;0.918295834;0;0.333333333;0;0;0.451820629;0;0;1.5;0.918295834;0.918295834;0.5;3.970670464;2;0.5;1.5;1;0.88091147;0.997511059;0.277777778;2;0;2.993497243;15;5;3.30…
658;C(=O)C(O)C(O)C(O)CO;INA;7.5075;0.5604;0.553975;1.15615;0.210526316;0;5;0;0;5;0;25;0;25;0;0;0;0;0;0;0;0;0;0;0;0;0;0;0;0;0;0;0;0;0;0;0;3.31662479;1.428571429;0.911591662;1;0.76;125;0.034524179;2.970231481;2.763926682;0.0039294;0.010815061;1.760964047;0;0.256919833;0.163051339;0.116153904;0.521361053;0.052012719;0.028678502;1.5;2.246439345;1.485475297;1;2.703424062;2.841446071;0.976862179;2.8219…
664;c1(O)ccc(OC)cc1;HSE;7.302941176;0.619811765;0.644388235;1.122329412;0.058823529;0;2;0;0;2;0;41.17647059;0;11.76470588;0;0;1;0.666666667;0;1;1;1;0;0;0;0;0;0;0;0;0;0.666666667;0;0;0;0;0;1.414213562;1.741935484;0.885782146;1;0.938271605;247;0.078423462;1.406666667;2.796632653;0.022881708;-0.014711807;1.186633334;0;0.226064895;0.144780295;0.098126675;0.573873663;0.048518412;0.024818138;1.40208140…
665;c1(OC)ccc(OC)cc1;INA;6.909;0.60318;0.6358;1.12474;0.1;0;2;0;0;2;0;40;0;10;0;0;1;0.6;0;1;1;1;0;0;0;0;0;0;0;0;0;0.6;0;0;0;0;0;1.732050808;1.764705882;0.913833623;0.75;1.04;326;0.076857742;0.818703704;1.458112245;0.021202208;0.007506367;1.260964047;0;0.222930502;0.14628434;0.091962783;0.612589766;0.050843535;0.025568414;1.360964047;1.370950594;1.370950594;0.4;1.463111958;2.446439345;0.566052764;…
666;c1(CC(C)(C)OC(C)=O)ccccc1;INA;6.409333333;0.588133333;0.63334;1.12468;0.133333333;0;2;0;0;2;0;40;0;6.666666667;0;0;1;0.428571429;0;1;1;1;0;0;0;0;0;0;0;0;0;0.428571429;0;0;0;0;0;3.391164992;1.663366337;1.013606318;1;0.979591837;682;0.063932372;1.897285998;3.827360954;0.005517583;0.000634408;1.876156736;0;0.195935556;0.146141012;0.08989689;0.636453908;0.065765946;0.035767806;1.272905595;2.89629…
667;c1(OCC)ccc(N)cc1;HSE;6.533333333;0.589057143;0.631771429;1.132557143;0.095238095;1;1;0;0;2;0;38.0952381;4.761904762;4.761904762;0;0;1;0.6;0;1;1;1;0;0;0;0;0;0;0;0;0;0.6;0;0;0;0;0;1.732050808;1.764705882;0.99298452;0.75;0.96;327;0.08510979;0.899580499;1.705277778;0.022881708;0.007355903;1.460964047;0;0.217873223;0.144717048;0.099588312;0.600210642;0.052194238;0.027820451;1.437377051;2.646439345…
675;C1=CN=CN1;INA;7.565555556;0.618844444;0.641422222;1.156866667;0;2;0;0;0;2;0;33.33333333;22.22222222;0;0;0;1;1;0;1;1;1;0;0;1;0;0;0;0;0;0;1;9.166666667;0;0;0;0;0;2;0.856248829;0;0;50;0;0.375;0.666666667;0.121420364;-0.128464808;0;2.397895273;0.25;0.176776695;0;0.535852881;0.043033148;0;1.530493057;0;0;1;3.125;2.641604168;1;1.639431945;0;1;1;0.323606798;1.809016994;0.271933715;0.892857143;27.5;6…
679;C(CCCC)(CC)COP(=O)(O)OCC(CCCC)CC;INA;5.758571429;0.522594643;0.592946429;1.143480357;0.254545455;0;4;0;1;5;0;28.57142857;0;7.142857143;0;0;0;0;0;0;0;0;0;0;0;0;0;0;0;0;0;0;0;0;0;0;0;4.898979486;1.625806452;1.514765221;1;1.768707483;1136;0.078094279;4.696458097;4.913347663;0.001212108;0;2.796613851;0;0.231053221;0.148064912;0.102620021;0.725684172;0.13502709;0.094309655;1.315838751;3.43993647;1…
684;c1(OP(=O)(OCC)OCC)ccc(N(=O)=O)cc1;INA;8.600625;0.622546875;0.648259375;1.137025;0.21875;1;6;0;1;8;0;31.25;3.125;18.75;0;0;1;0.333333333;0;1;1;1;0;0;0;0;0;0;0;0;0;0.333333333;0;0;0;0;0;3.872983346;1.674418605;1.13278343;1;1.290123457;1367;0.075509382;4.45548367;5.000857426;0.000324779;0;1.991360947;0;0.197140806;0.138457328;0.083661939;0.608997709;0.076010561;0.038108105;1.811499223;3.28103611…
685;C1(=O)C(Br)C(C)=NC(=O)N1C(C)CC;INA;9.671851852;0.616977778;0.660781481;1.138822222;0.074074074;2;2;0;1;5;1;33.33333333;7.407407407;7.407407407;0;0;1;0.428571429;0;1;1;1;0;0;0;0;0;0;0;0;0;0;0;0;0;0;0;2.549509757;1.555555556;1.171033586;0.75;0.836734694;724;0.084065539;2.11337963;4.723865741;0.003532565;0.000688961;1.339744235;0;0.193680288;0.123212762;0.074425791;0.716906579;0.052258669;0.0346…
687;C(F)(F)(F)c1cc(Cl)c(Cl)cc1;INA;14.33333333;0.79414;0.771593333;1.171193333;0;0;0;0;2;5;5;46.66666667;0;0;0;0;1;0.5;0;1;1;1;0;0;0;0;0;0;0;0;0;0.5;0;0;0;0;0;2.738612788;1.548387097;0.9222185;1;0.861111111;480;0.073920783;5.61683642;3.997852734;0.001578664;0.003149603;1.123758086;0;0.201206442;0.122847538;0.082246867;0.594477589;0.051081486;0.028639807;1.829473298;2.522055209;1.825011211;0.83333…
695;C(=O)(c1ccccc1)Cc1ccccc1;INA;7.268888889;0.662059259;0.704551852;1.100022222;0.107142857;0;1;0;0;1;0;51.85185185;0;3.703703704;0;0;2;0.8;0;1;2;1;0;0;0;0;0;0;0;0;0;0.75;0;0;0;0;0;2.236067977;2;0.93423715;0.8;1.013333333;1508;0.087275044;1.498333333;4.814077853;0.004472093;-0.000330058;0.520918746;0;0.203517958;0.137295637;0.092018893;0.559257184;0.053834448;0.030568888;1.187386802;3.189898095;…
696;c1(Br)ccc(F)cc1;INA;14.58333333;0.749075;0.797833333;1.118908333;0;0;0;0;1;2;2;50;0;0;0;0;1;0.75;0;1;1;1;0;0;0;0;0;0;0;0;0;0.75;0;0;0;0;0;1;1.714285714;1.12212373;0.666666667;0.75;182;0.079724576;1.867407407;4.065833333;0.031479391;0.026899627;0.875;0;0.230453045;0.142674632;0.108728155;0.70641582;0.069388212;0.042978039;1.625814584;0.811278124;1.5;0.75;1.847948206;2.251629167;0.814038036;1.9…
697;C(#N)NC(=N)N;INA;8.41;0.60856;0.60228;1.19932;0.111111111;4;0;0;0;4;0;20;40;0;1;0;0;0;0;0;0;0;0;0;0;0;0;0;0;0;0;0;0;0;0;0;0;2.236067977;1.384615385;0.757369159;1;0.666666667;32;0;1.988425926;1.654722222;0.027891657;0.111432789;1.459147917;0;0.288675135;0.288675135;0;0.504093977;0.030112855;0;1.521928095;1.918295834;1.459147917;1;2.63600477;2.846439345;0.739794001;1.8;0.2;0.92335187;0.99643423…
698;C(=O)(O)CCCCCCCC=CCC=CCC=CCC;HSE;5.5696;0.546632;0.6066;1.132936;0.265306122;0;2;0;0;2;0;36;0;4;0;0;0;0;0;0;0;0;0;0;0;0;0;0;0;0;0;0;0;0;0;0;0;4.358898944;1.764705882;1.253349609;1;2.455;1313;0.054241852;2.341506672;3.314882184;0.001390234;0;3.28418372;0;0.257942812;0.182744138;0.129500927;0.644531566;0.118456083;0.077072935;1.158548832;3.421928095;0.88418372;1;0.999792001;2.57533613;0.8555778…
699;C1(=O)C2(C)C(C)(C)C(CC2)C1;INA;5.639259259;0.552933333;0.612803704;1.130777778;0;0;1;0;0;1;0;37.03703704;0;3.703703704;0;0;3;0.636363636;0.571428571;1.428571429;1;0.5;0;0;2;0;0;0;0;0;0;0;43.39047619;0;0;0;0;2.645751311;1.65;1.12910066;1;0.52892562;729;0.069721222;1.224537037;4.573125;0.038293363;-0.003168;0.84519619;3.044522438;0.168724222;0.100117211;0.065464011;0.691538082;0.080596268;0.050…
700;C1(C)(C)C2CCC(C)(CC2)O1;INA;5.32;0.532965517;0.596796552;1.136075862;0;0;1;0;0;1;0;34.48275862;0;3.448275862;0;0;3;0.727272727;0.75;1.5;1;0.5;0;0;0;0;0;0;0;0;0;0;0;0;0;0;0;2.549509757;1.736842105;1.180131697;0.333333333;0.495867769;772;0.085639656;1.092013889;2.560185185;0.05656126;-0.002779011;0.825712634;0;0.174177884;0.113460142;0.066549333;0.710365971;0.088519506;0.051460037;1.124259237;2…
701;C1(=O)C2(C)C(C3C(c4c(cc(O)cc4)CC=3)CC2)CC1;HSE;6.7095;0.61744;0.663075;1.11427;0;0;2;0;0;2;0;45;0;5;0;0;10;0.85;0.352941176;1.352941176;1;0.25;0;0;1;0;0;1;2;0;0;0.260869565;27.09539039;44.30304769;95.8349492;0;0;2.549509757;1.983471074;0.997114634;1;1.3;15139;0.110109953;1.350440563;5.234730985;0.001849928;0;0.626641244;2.397895273;0.16397705;0.100693582;0.063233225;0.59275487;0.06482209;0.03…
702;C(=O)(O)c1c(C)cc(C)cc1C;INA;6.8425;0.607933333;0.644891667;1.12125;0.041666667;0;2;0;0;2;0;41.66666667;0;8.333333333;0;0;1;0.5;0;1;1;1;0;0;0;0;0;0;0;0;0;0.5;0;0;0;0;0;2.236067977;1.565217391;0.95810787;1;0.916666667;494;0.063328014;2.509259259;3.753892668;0.007577606;0.002382224;1.123758086;0;0.181611984;0.142192811;0.071128437;0.625846869;0.060694477;0.0264122;1.325011211;2.688721876;1.48335…
704;c1(OC)c2c(cc(OC)c1)OC(=O)C=C2;INA;8.2484;0.659728;0.665;1.116544;0.076923077;0;4;0;0;4;0;44;0;16;0;0;3;0.666666667;0.2;1.2;1;0.5;0;0;0;0;0;0;1;0;0;0.375;0;0;54.93672439;0;0;2.121320344;1.836734694;0.825469021;0.75;0.773333333;1988;0.116356824;2.057586924;4.0343887;0.002010021;-0.000378943;1.112430405;0;0.182165812;0.11431134;0.074939755;0.562826283;0.037005696;0.019507814;1.47293504;3.7735572…
705;C(C)(C)(C)c1c(O)c(C(C)(C)C)cc(OC)c1;HSE;5.765609756;0.554907317;0.610873171;1.131736585;0.073170732;0;2;0;0;2;0;36.58536585;0;4.87804878;0;0;1;0.352941176;0;1;1;1;0;0;0;0;0;0;0;0;0;0.352941176;0;0;0;0;0;3.872983346;1.5;1.057178783;0.5;0.664359862;1159;0.093344275;1.348587963;4.424456727;0.00277361;0;1.193803917;0;0.174866102;0.111945125;0.069549483;0.706480143;0.050520607;0.028283367;1.195540…
706;C(=O)(O)c1c(N=Nc2ccc(N(C)C)cc2)cccc1;INA;7.695142857;0.647274286;0.671271429;1.125854286;0.111111111;3;2;0;0;5;0;42.85714286;8.571428571;5.714285714;0;0;2;0.6;0;1;2;1;0;0;0;0;0;0;0;0;0;0.571428571;0;0;0;0;0;3.16227766;1.818181818;0.870242286;0.833333333;1.46;3652;0.081845513;2.678235454;4.04552079;0.000316883;0;1.012674833;0;0.194238304;0.129891664;0.084655853;0.565795241;0.042839336;0.022368…
707;C1(=O)NC2C(NC(=O)N2)N1;INA;8.88375;0.627625;0.605825;1.1767;0;4;2;0;0;6;0;25;25;12.5;0;0;3;0.8;0.25;1.25;1;0.5;0;0;2;0;1;0;0;0;0;0;33.01904762;0;0;0;0;1.414213562;1.875;0.789895135;1;0.88;649;0.092774079;1.928240741;3.549814815;0.010233176;0.008939555;0.796578428;3.044522438;0.174357005;0.115071534;0.080088778;0.497119712;0.037634771;0.018288863;1.905639062;1.921928095;1.521928095;0.4;1.57729…
708;c1(C)c(O)cc(C(C)C)cc1;INA;6.0096;0.576096;0.631372;1.124632;0.04;0;1;0;0;1;0;40;0;4;0;0;1;0.545454545;0;1;1;1;0;0;0;0;0;0;0;0;0;0.545454545;0;0;0;0;0;2.121320344;1.609756098;1.065004457;1;0.842975207;399;0.077524917;1.267407407;3.348981481;0.020331503;-0.003794543;1.159689974;0;0.210679253;0.12909914;0.087202734;0.659692243;0.057972884;0.033312646;1.182966195;2.845350937;1.572623664;0.9090909…
709;C(=O)(O)c1cccc(C(=O)O)n1;INA;9.831176471;0.702011765;0.667441176;1.127429412;0.117647059;1;4;0;0;5;0;41.17647059;5.882352941;23.52941176;0;0;1;0.5;0;1;1;1;0;0;0;0;0;0;0;0;0;0.5;0;0;0;0;0;2.645751311;1.636363636;0.761673104;1;0.777777778;502;0.080100492;2.904537037;3.320315571;0.001748107;0.00309978;1.257894792;0;0.202274825;0.130410376;0.088306359;0.490849015;0.035417282;0.018174465;1.7779849…
710;c1(O)c(O)cc(CC(C)C(C)Cc2cc(O)c(O)cc2)cc1;HSE;6.872727273;0.605772727;0.640759091;1.122836364;0.111111111;0;4;0;0;4;0;40.90909091;0;9.090909091;0;0;2;0.545454545;0;1;2;1;0;0;0;0;0;0;0;0;0;0.52173913;0;0;0;0;0;3.31662479;1.736842105;0.962886805;0.857142857;1.553719008;3960;0.082887731;1.774055569;3.541866529;0.000187482;0;0.713920288;0;0.205136855;0.125296264;0.082367267;0.582812277;0.060426305…
712;COP(=O)(OC)OC;INA;8.240588235;0.553935294;0.606282353;1.155135294;0.1875;0;4;0;1;5;0;17.64705882;0;23.52941176;0;0;0;0;0;0;0;0;0;0;0;0;0;0;0;0;0;0;0;0;0;0;0;3;1.391304348;1.463843615;1;0.5625;64;0;3.967592593;3.652777778;0.022483545;0.029562244;1.405639062;0;0.284517797;0.25;0;0.746829244;0.223606798;0;1.658979752;1.811278124;1.405639062;0.5;3.750491901;1.849868723;0.393747856;2.428483089;2.2…
713;C1(O)C(=O)c2c(O)cc(O)cc2OC=1c1ccc(O)cc1;HSE;9.233870968;0.707187097;0.694645161;1.107496774;0.03030303;0;6;0;0;6;0;48.38709677;0;19.35483871;0;0;4;0.761904762;0.125;1.125;2;0.666666667;0;0;0;0;0;0;1;0;0;0.52173913;0;0;83.46295371;0;0;2.121320344;1.826086957;0.780374005;1;1.210884354;7347;0.108327634;2.475162037;5.120446586;0;0;0.702107812;0;0.17463934;0.110772886;0.067217945;0.503307266;0.033…
716;C12C(=C(NCC3=CC=CO3)NC=N1)N=CN=2;INA;8.6096;0.675016;0.680232;1.141252;0.111111111;5;1;0;0;6;0;40;20;4;0;0;4;0.875;0.142857143;1.142857143;2;0.666666667;0;0;2;0;0;1;0;0;0;0.833333333;69.75483683;56.72365967;0;0;0;2;2.181818182;0.806061198;1;1.015625;3422;0.077985636;1.041023243;1.720719718;0.002135807;0.000187617;0;3.044522438;0.184176585;0.12214809;0.079512851;0.5214842;0.03611572;0.01889841…
717;C1(=O)c2c(cccc2)OC(c2ccccc2)=C1;INA;8.231481481;0.706059259;0.730222222;1.0924;0.034482759;0;2;0;0;2;0;55.55555556;0;7.407407407;0;0;4;0.941176471;0.125;1.125;2;0.666666667;0;0;0;0;0;0;1;0;0;0.631578947;0;0;62.22792208;0;0;1.58113883;2.081632653;0.857014196;0.8;1.017301038;4401;0.107398559;1.675274943;4.912854781;0.001758989;0;0.480877981;0;0.179865799;0.117522197;0.075897344;0.53470584;0.040…
718;c1(O)c(C)c(C)ccc1;HSE;6.430526316;0.597305263;0.645342105;1.120284211;0;0;1;0;0;1;0;42.10526316;0;5.263157895;0;0;1;0.666666667;0;1;1;1;0;0;0;0;0;0;0;0;0;0.666666667;0;0;0;0;0;1.224744871;1.636363636;0.989207911;0.333333333;0.444444444;243;0.053847719;1.282407407;3.100092593;0.032990789;-0.013263861;0.880534723;0;0.222433485;0.142186597;0.089341908;0.631029378;0.056585213;0.030874356;1.236386…
722;c1(OCC(=O)OCC)c(Cl)cc(Cl)cc1;INA;9.964;0.678408;0.705908;1.120296;0.2;0;3;0;2;5;2;40;0;12;0;0;1;0.4;0;1;1;1;0;0;0;0;0;0;0;0;0;0.4;0;0;0;0;0;2.915475947;1.698113208;1.024462033;1;1.12;929;0.072562398;2.093966049;3.978240881;0.001574827;-0.000393849;2.071260397;0;0.210518083;0.143159822;0.086892868;0.642586405;0.060636731;0.028237717;1.716118214;3.773557262;1.530124965;1;1.086726874;3.237405811…
724;C(=S)(NC)NC;INA;7.442857143;0.557878571;0.638807143;1.154442857;0;2;0;1;1;3;0;21.42857143;14.28571429;0;0;0;0;0;0;0;0;0;0;0;0;0;0;0;0;0;0;0;0;0;0;0;0;2.236067977;1.384615385;1.267423461;1;0.555555556;31;0;0.990740741;0.967592593;0.077797713;0.078679821;1.459147917;0;0.348461713;0.288675135;0;0.787457479;0.125;0;1.610577243;1.918295834;1.459147917;0.666666667;3.135157771;2.270942422;0.5250334;…
726;C(=O)(CCC)OCCCCC;INA;5.457586207;0.523131034;0.577986207;1.143296552;0.25;0;2;0;0;2;0;31.03448276;0;6.896551724;0;0;0;0;0;0;0;0;0;0;0;0;0;0;0;0;0;0;0;0;0;0;0;3.16227766;1.609756098;1.339407113;0.8;1.090909091;202;0.04845668;1.718886054;3.783981009;0.022919357;-0.003676329;2.299896391;0;0.259105692;0.194589103;0.128606341;0.687194297;0.101794904;0.059464458;1.217016339;3.277613437;1.240670532;…
727;C(C)(C)(C)OC(C)=O;INA;5.809;0.52952;0.57387;1.1455;0.105263158;0;2;0;0;2;0;30;0;10;0;0;0;0;0;0;0;0;0;0;0;0;0;0;0;0;0;0;0;0;0;0;0;3.16227766;1.315068493;1.119588187;1;0.625;66;0;1.891203704;3.237152778;0.034394384;0.026197089;1.298794941;0;0.204124145;0.204124145;0;0.727062073;0.07186437;0;1.295461844;1.905639062;1.548794941;0.75;3.004602213;1.933206219;0.50992905;3.026466251;1.901955001;0.854…
730;C1C=CCC=1;INA;6.01;0.598218182;0.6622;1.113236364;0;0;0;0;0;0;0;45.45454545;0;0;0;0;1;1;0;1;1;1;0;0;1;0;0;0;0;0;0;0;9.166666667;0;0;0;0;0;2;1.089897949;0;0;50;0;0.361111111;0.125;0.185752452;-0.10058987;0;2.397895273;0.25;0.176776695;0;0.603301572;0.07856742;0;0.994030211;0;0;0.6;3.125;2.186704346;0.737213794;2.465401407;0.909090909;1;1;0.323606798;1.809016994;0.271933715;0.892857143;27.5;6.8…
731;C(=O)(O)CCCCCCCCCCCCC;INA;5.191363636;0.518290909;0.581104545;1.141627273;0.279069767;0;2;0;0;2;0;31.81818182;0;4.545454545;0;0;0;0;0;0;0;0;0;0;0;0;0;0;0;0;0;0;0;0;0;0;0;3.872983346;1.714285714;1.397678223;1;1.9453125;667;0.052177315;2.323218381;3.259643781;0.007392345;0.000149647;2.952819531;0;0.260386754;0.184733285;0.131137628;0.677546454;0.161703274;0.113372525;1.143320102;3.125;1.0140976…
733;C1(=O)c2c(C(=O)N1C)cccc2;INA;8.482631579;0.685863158;0.694678947;1.113826316;0;1;2;0;0;3;0;47.36842105;5.263157895;10.52631579;0;0;3;0.75;0.222222222;1.222222222;1;0.5;0;0;1;0;0;1;0;0;0;0.461538462;19.41428571;37.04365079;0;0;0;1.58113883;1.8;0.83769825;0.666666667;0.625;1071;0.098476571;1.879074074;4.312037037;0.006407996;0.002464367;0.798746875;2.397895273;0.180897776;0.110367149;0.07495625…
734;C1(=O)c2c(C(=O)O1)cc(C(=O)O)cc2;INA;10.67388889;0.757088889;0.71085;1.1043;0.052631579;0;5;0;0;5;0;50;0;27.77777778;0;0;3;0.642857143;0.222222222;1.222222222;1;0.5;0;0;1;0;0;1;0;0;0;0.4;26.29920635;47.40833333;0;0;0;2.34520788;1.75;0.746452279;0.75;0.928571429;1580;0.095878078;2.819491686;4.014760015;0.000899408;0.000856119;1.060294967;2.397895273;0.177373508;0.112571574;0.072067088;0.4865898…
740;c1(C)c2c(c(C)cc1)cccc2;INA;6.51;0.6317;0.69035;1.1038;0;0;0;0;0;0;0;50;0;0;0;0;3;0.833333333;0.2;1.2;1;0.5;0;0;0;0;0;0;1;0;0;0.846153846;0;0;38.61904762;0;0;1.414213562;1.894736842;0.978007817;0.666666667;0.666666667;1148;0.102528849;0.309074074;0.178240741;0.022250609;0.00185278;0.729573959;0;0.18391717;0.118505868;0.081477207;0.622008468;0.053346978;0.031435479;1;2.584962501;1.459147917;0.4…
744;c1(Cl)c(O)cc(Cl)cc1;INA;12.53846154;0.7654;0.804192308;1.103307692;0;0;1;0;2;3;2;46.15384615;0;7.692307692;0;0;1;0.666666667;0;1;1;1;0;0;0;0;0;0;0;0;0;0.666666667;0;0;0;0;0;1.224744871;1.636363636;1.031844696;0.666666667;0.592592593;243;0.070971793;1.648919753;2.883703704;0.016185557;-0.016076818;0.880534723;0;0.220028171;0.139750998;0.095114297;0.660783471;0.059208564;0.04147932;1.738149333;…
746;C(C)(C)=C1CC=C(C)CC1;INA;5.240769231;0.546707692;0.618892308;1.127753846;0;0;0;0;0;0;0;38.46153846;0;0;0;0;1;0.6;0;1;1;1;0;0;0;0;0;0;0;0;0;0;0;0;0;0;0;2;1.666666667;1.202275079;1;1;314;0.072217102;0.297453704;0.353009259;0.061326073;0.00539595;1.185475297;0;0.21452304;0.13946641;0.090570956;0.719867061;0.093124007;0.054969078;0.961236605;2.446439345;1.570950594;0.9;1.597114491;2.003780721;0.7…
747;c1(NC(=O)CCl)ccccc1;HSE;8.927368421;0.666889474;0.703352632;1.121710526;0.052631579;1;1;0;1;3;1;42.10526316;5.263157895;5.263157895;0;0;1;0.545454545;0;1;1;1;0;0;0;0;0;0;0;0;0;0.545454545;0;0;0;0;0;2.34520788;1.783783784;1.028221327;0.75;0.859504132;401;0.07578548;1.849197531;3.738151927;0.010158376;-0.004476978;1.705144519;0;0.225526468;0.143902946;0.101327152;0.603272712;0.052179786;0.03154…
749;C(=O)(CCCCCCCCCCCCC)OCC(O)CO;INA;5.500181818;0.523905455;0.577487273;1.143563636;0.296296296;0;4;0;0;4;0;30.90909091;0;7.272727273;0;0;0;0;0;0;0;0;0;0;0;0;0;0;0;0;0;0;0;0;0;0;0;4.582575695;1.726027397;1.297276025;1;2.299319728;1428;0.058446574;2.285855301;4.308801944;0.000934362;0;3.24946028;0;0.257483273;0.170806119;0.121621511;0.651798523;0.124864676;0.081587049;1.227530533;4.106603137;1.12…
750;C(C)(C)(Cl)Cl;INA;10.27181818;0.614745455;0.705581818;1.1408;0;0;0;0;2;2;2;27.27272727;0;0;0;0;0;0;0;0;0;0;0;0;0;0;0;0;0;0;0;0;0;0;0;0;0;2.449489743;1.176470588;1.600420064;1;0.32;16;0;1.805555556;1.18441358;0.103261832;-0.139018393;0.721928095;0;0;0;0;0.953557368;0;0;1.435371391;0.721928095;0.721928095;0.6;0;1.685815709;0.137879053;2.024060228;1.773615909;0.8;1;0.2;2;0;3.023715784;10;4;3.543…
751;C(N)(=O)OC;INA;7.508;0.55046;0.54375;1.17475;0.111111111;1;2;0;0;3;0;20;10;20;0;0;0;0;0;0;0;0;0;0;0;0;0;0;0;0;0;0;0;0;0;0;0;2;1.304347826;0.828878787;0.5;0.48;18;0;2.412037037;2.368055556;0.053851935;-0.180999901;0.970950594;0;0.40824829;0;0;0.57876937;0;0;1.760964047;1.921928095;1.370950594;1;3.915562797;2.646439345;0.596657624;1.560964047;0.67548875;0.908022244;0.997210283;0.315470054;2;0;2…
754;c1(P(c2ccccc2)c2ccccc2)ccccc1;HSE;7.714705882;0.680532353;0.758029412;1.089567647;0.083333333;0;0;0;1;1;0;52.94117647;0;0;0;0;3;0.947368421;0;1;3;1;0;0;0;0;0;0;0;0;0;0.857142857;0;0;0;0;0;2.121320344;2.150943396;1.106358855;1;0.914127424;3099;0.114377711;1.520061728;0.227880658;0.002474272;0;0;0;0.182846747;0.118997947;0.079776784;0.605362885;0.093409618;0.055805898;1.156227284;2.114805144;0.…
755;c1(C2c3c(ccc(Cl)c3)NC(=O)C(O)N=2)ccccc1;INA;9.249354839;0.707545161;0.728558065;1.110819355;0.03030303;2;2;0;1;5;1;48.38709677;6.451612903;6.451612903;0;0;4;0.85;0.117647059;1.117647059;2;0.666666667;0;0;0;1;0;0;0;1;0;0.545454545;0;0;0;77.94406982;0;1.870828693;1.935483871;0.879336551;1;0.95;6500;0.116594199;2.767239229;4.737431343;0.000324832;0;0.626641244;0;0.180620773;0.110281713;0.0724915…
756;C(=O)(c1c(C(=O)OC(C)C)cccc1)OC(C)C;INA;6.953333333;0.600011111;0.629738889;1.127066667;0.166666667;0;4;0;0;4;0;38.88888889;0;11.11111111;0;0;1;0.333333333;0;1;1;1;0;0;0;0;0;0;0;0;0;0.333333333;0;0;0;0;0;3.872983346;1.636363636;0.987442075;0.8;1.037037037;1466;0.087417352;2.179346183;4.836155518;0.000688538;0;1.816625001;0;0.186038552;0.130528391;0.080403842;0.616505265;0.041006907;0.022647536…
758;C(#N)c1c(O)cccc1;INA;8.509285714;0.699271429;0.713071429;1.109864286;0;1;1;0;0;2;0;50;7.142857143;7.142857143;1;0;1;0.666666667;0;1;1;1;0;0;0;0;0;0;0;0;0;0.666666667;0;0;0;0;0;1.414213562;1.741935484;0.841521288;0.666666667;0.592592593;247;0.06302635;1.625;2.888009259;0.01568769;-0.016199804;1.186633334;0;0.216422781;0.153811711;0.1008144;0.522647585;0.043706461;0.025417746;1.574417427;3.1699…
759;c1(C(=O)C(C)C)ccccc1;INA;6.444347826;0.603286957;0.653169565;1.117417391;0.086956522;0;1;0;0;1;0;43.47826087;0;4.347826087;0;0;1;0.545454545;0;1;1;1;0;0;0;0;0;0;0;0;0;0.545454545;0;0;0;0;0;2.549509757;1.692307692;1.038595478;1;0.776859504;379;0.068258369;1.453148148;4.344444444;0.017210178;-0.003958777;1.454700201;0;0.215310426;0.137767579;0.095982769;0.624759082;0.058484538;0.033455938;1.208…
762;C1(=O)CCCN1;INA;6.547692308;0.562815385;0.595723077;1.150253846;0;1;1;0;0;2;0;30.76923077;7.692307692;7.692307692;0;0;1;0.833333333;0;1;1;1;0;0;1;0;0;0;0;0;0;0;12.46666667;0;0;0;0;0.707106781;1.8;1.080615463;0.5;0.5;79;0.022622835;1.462962963;3.131944444;0.096028582;0.071867645;0.861654167;2.397895273;0.234835264;0.161419447;0.144337567;0.588261439;0.080734508;0.036084392;1.573402452;1.918295…
763;c1(C(C)C)cc(O)ccc1;HSE;6.191363636;0.585254545;0.637404545;1.122754545;0.045454545;0;1;0;0;1;0;40.90909091;0;4.545454545;0;0;1;0.6;0;1;1;1;0;0;0;0;0;0;0;0;0;0.6;0;0;0;0;0;2;1.666666667;1.046504903;0.666666667;0.64;314;0.077598359;1.313703704;3.061944444;0.026171036;0.007090507;1.185475297;0;0.208554699;0.139101884;0.098256431;0.633396494;0.058927652;0.034195445;1.207210027;2.370950594;1.57095…
765;c1(C=C)ccc(C)cc1;INA;6.220526316;0.612315789;0.674052632;1.109263158;0.052631579;0;0;0;0;0;0;47.36842105;0;0;0;0;1;0.666666667;0;1;1;1;0;0;0;0;0;0;0;0;0;0.666666667;0;0;0;0;0;1.414213562;1.741935484;1.006096877;1;0.938271605;247;0.078423462;0.485555556;0.660593348;0.042389984;-0.012267617;1.186633334;0;0.226064895;0.144780295;0.098126675;0.621539792;0.05854464;0.03447955;0.998000884;2.7254805…
766;C(C)(C)OC=O;INA;6.294285714;0.538342857;0.568185714;1.148542857;0.153846154;0;2;0;0;2;0;28.57142857;0;14.28571429;0;0;0;0;0;0;0;0;0;0;0;0;0;0;0;0;0;0;0;0;0;0;0;2.236067977;1.384615385;1.117084392;1;0.666666667;32;0;1.550925926;2.393055556;0.060021106;0.087025249;1.459147917;0;0.288675135;0.288675135;0;0.661866187;0.055555556;0;1.378783493;1.918295834;1.459147917;0.833333333;2.63600477;2.26082…
768;c1(Cl)cc(Cl)cc(N)c1;HSE;11.57285714;0.732628571;0.786121429;1.116564286;0;1;0;0;2;3;2;42.85714286;7.142857143;0;0;0;1;0.666666667;0;1;1;1;0;0;0;0;0;0;0;0;0;0.666666667;0;0;0;0;0;1.224744871;1.636363636;1.051539787;0.333333333;0.444444444;243;0.057777778;1.097222222;1.474691358;0.019787403;-0.015285154;0.880534723;0;0.201184464;0.156622354;0.082133213;0.675243102;0.07453908;0.031786027;1.72739…
775;C(C)(=O)C1(OC(=O)CCCCC)C2(C)C(C3C(C4(C)C(=CC(=O)CC4)CC3)CC2)CC1;INA;6.037605634;0.568946479;0.620366197;1.12875493;0.094594595;0;4;0;0;4;0;38.02816901;0;5.633802817;0;0;10;0.548387097;0.352941176;1.352941176;1;0.25;0;0;1;0;0;1;2;0;0;0;49.18244409;81.56694598;189.6009949;0;0;4.74341649;1.814634146;1.115749405;1;1.891779396;42119;0.109901184;2.202890277;6.056922166;0;0;1.698756781;2.397895273;0…
776;c1(O)c(N=Nc2ccc(S(=O)(=O)O)cc2)c2c(cccc2)cc1;INA;9.382;0.706374286;0.722402857;1.109434286;0.081081081;2;4;1;1;7;0;45.71428571;5.714285714;11.42857143;0;0;4;0.695652174;0.125;1.125;2;0.666666667;0;0;0;0;0;0;1;0;0;0.68;0;0;102.0967097;0;0;3.31662479;1.87755102;0.970837976;1;1.436672968;9587;0.090831926;5.151164705;3.983066818;0;0;0.832233554;0;0.182694715;0.118460822;0.075993106;0.547982545;0.…
778;c1(P(Cl)Cl)ccccc1;HSE;12.78428571;0.763278571;0.8888;1.090892857;0;0;0;0;3;3;2;42.85714286;0;0;0;0;1;0.666666667;0;1;1;1;0;0;0;0;0;0;0;0;0;0.666666667;0;0;0;0;0;1.870828693;1.741935484;1.874686438;0.666666667;0.666666667;239;0.066112233;2.025205761;1.522283951;0.03163277;-0.013430546;1.186633334;0;0.216053246;0.150069455;0.104203635;0.777353219;0.134525984;0.077255111;1.727396674;2.197159723;…
779;C(C=O)(=CCCC)CC;INA;5.487826087;0.539234783;0.599317391;1.135469565;0.181818182;0;1;0;0;1;0;34.7826087;0;4.347826087;0;0;0;0;0;0;0;0;0;0;0;0;0;0;0;0;0;0;0;0;0;0;0;2.828427125;1.542857143;1.308400415;1;0.814814815;104;0.049910873;1.059861111;3.173661187;0.039067772;-0.012592394;1.891061112;0;0.265078296;0.198287117;0.144337567;0.687141019;0.100919399;0.080369542;1.162563308;2.725480557;1.35164…
781;c1(S(=O)(=O)O)ccc(C)cc1;INA;9.064210526;0.654668421;0.6872;1.116263158;0.052631579;0;3;1;1;4;0;36.84210526;0;15.78947368;0;0;1;0.545454545;0;1;1;1;0;0;0;0;0;0;0;0;0;0.545454545;0;0;0;0;0;2.645751311;1.590361446;1.222216963;1;1.024793388;383;0.065592688;4.93625;3.499726002;0.006440175;-0.004923827;1.159689974;0;0.202537512;0.132881566;0.08445667;0.61798692;0.074391221;0.046823375;1.700223726;2…
785;C(N)(=O)N(C)N=O;HSE;8.591666667;0.58505;0.557291667;1.194075;0.090909091;3;2;0;0;5;0;16.66666667;25;16.66666667;0;0;0;0;0;0;0;0;0;0;0;0;0;0;0;0;0;0;0;0;0;0;0;2.645751311;1.35483871;0.773096929;1;0.612244898;46;0;2.518518519;2.784722222;0.015845705;-0.064641422;1.378783493;0;0.297003623;0.23570226;0;0.541182006;0.020118446;0;1.887918503;2.521640636;1.378783493;1;3.253112643;3.022055209;0.67631…
786;C(=O)(CCCCCCCCC=C)OCC;INA;5.445384615;0.532082051;0.590917949;1.138492308;0.289473684;0;2;0;0;2;0;33.33333333;0;5.128205128;0;0;0;0;0;0;0;0;0;0;0;0;0;0;0;0;0;0;0;0;0;0;0;3.741657387;1.698113208;1.30158861;0.857142857;1.671111111;530;0.051227677;1.71837281;3.983794835;0.007259621;-0.000300404;2.789898095;0;0.256303941;0.188651634;0.127163805;0.664327644;0.124856325;0.089277439;1.179124876;3.50…
787;C1(=O)CCC(CC)O1;INA;6.342222222;0.559088889;0.595333333;1.1386;0.055555556;0;2;0;0;2;0;33.33333333;0;11.11111111;0;0;1;0.625;0;1;1;1;0;0;1;0;0;0;0;0;0;0;19.36666667;0;0;0;0;1.414213562;1.714285714;1.132915239;0.666666667;0.65625;167;0.062313241;1.697361111;3.390138889;0.050849046;0.023083753;1.25;2.397895273;0.216433342;0.141312394;0.115323623;0.626895899;0.072503324;0.046015106;1.351644115;2…
788;c1(C=C(C)N(=O)=O)ccccc1;INA;7.770952381;0.645628571;0.66477619;1.122757143;0.095238095;1;2;0;0;3;0;42.85714286;4.761904762;9.523809524;0;0;1;0.5;0;1;1;1;0;0;0;0;0;0;0;0;0;0.5;0;0;0;0;0;2.738612788;1.714285714;0.89419726;0.75;0.888888889;486;0.071725788;2.395833333;3.240910336;0.005342844;0.002553388;1.6949875;0;0.222995901;0.13879943;0.096658247;0.560650983;0.052698179;0.028459552;1.580000755…
789;C1(=O)CCC(CCCCCC)O1;INA;5.676;0.539026667;0.592053333;1.13852;0.166666667;0;2;0;0;2;0;33.33333333;0;6.666666667;0;0;1;0.416666667;0;1;1;1;0;0;1;0;0;0;0;0;0;0;35.4015873;0;0;0;0;2.449489743;1.8;1.255276826;0.8;1.097222222;507;0.065189609;1.670841181;3.72011141;0.022919357;0.001838164;2.223308334;2.397895273;0.217956155;0.143937412;0.105221155;0.65363286;0.093213571;0.063897098;1.230959563;3.08…
792;c1(C(C)C)cc(C(C)C)cc(C(C)C)c1;INA;5.240769231;0.546707692;0.618892308;1.127753846;0.076923077;0;0;0;0;0;0;38.46153846;0;0;0;0;1;0.4;0;1;1;1;0;0;0;0;0;0;0;0;0;0.4;0;0;0;0;0;3.240370349;1.578947368;1.212435565;0.5;0.64;879;0.100224906;0.707222222;0.362314815;0.013252653;-0.00026349;1.25361623;0;0.193538488;0.114380527;0.078863645;0.730940108;0.06305001;0.040093769;0.961236605;1.921928095;1.5219…
796;COP(C)(=O)OC;INA;7.755625;0.54388125;0.61576875;1.15174375;0.133333333;0;3;0;1;4;0;18.75;0;18.75;0;0;0;0;0;0;0;0;0;0;0;0;0;0;0;0;0;0;0;0;0;0;0;2.828427125;1.333333333;1.90065252;1;0.489795918;44;0;3.459876543;3.506944444;0.041659358;-0.049347363;1.378783493;0;0.319035594;0.25;0;0.795197951;0.223606798;0;1.622556249;1.950212065;1.378783493;0.714285714;4.095921172;1.966917187;0.558364648;2.3774…
798;C(=C)C(Cl)CCl;INA;10.41666667;0.64685;0.730116667;1.129066667;0.090909091;0;0;0;2;2;2;33.33333333;0;0;0;0;0;0;0;0;0;0;0;0;0;0;0;0;0;0;0;0;0;0;0;0;0;2.236067977;1.384615385;1.563760386;1;0.555555556;31;0;1.396604938;1.288580247;0.067862624;0.083081435;1.459147917;0;0.348461713;0.288675135;0;0.806116823;0.188982237;0;1.459147917;1.918295834;1.459147917;1;3.135157771;2.625814584;0.740352351;2.12…
799;C(C)OP(O)OCC;INA;7.269473684;0.538363158;0.611247368;1.149636842;0.222222222;0;3;0;1;4;0;21.05263158;0;15.78947368;0;0;0;0;0;0;0;0;0;0;0;0;0;0;0;0;0;0;0;0;0;0;0;2.645751311;1.5;1.580146691;1;0.875;75;0.031986532;2.654835391;2.669537037;0.036829514;0.02565381;1.905639062;0;0.260491471;0.225987225;0.144337567;0.752445566;0.154888265;0.111803399;1.573788813;1.905639062;1.405639062;0.625;2.164971…
800;C(C)(C)(C)c1ccc(N)cc1;HSE;5.740769231;0.565730769;0.628288462;1.13095;0.038461538;1;0;0;0;1;0;38.46153846;3.846153846;0;0;0;1;0.545454545;0;1;1;1;0;0;0;0;0;0;0;0;0;0.545454545;0;0;0;0;0;2.645751311;1.590361446;1.05273882;1;1.024793388;383;0.065592688;1.020138889;1.56994898;0.023440202;-0.003654141;1.159689974;0;0.202537512;0.132881566;0.08445667;0.67152285;0.061444974;0.031580404;1.168799723;…
801;c1(OCC(C)O)ccccc1;INA;6.617826087;0.590886957;0.629452174;1.126521739;0.130434783;0;2;0;0;2;0;39.13043478;0;8.695652174;0;0;1;0.545454545;0;1;1;1;0;0;0;0;0;0;0;0;0;0.545454545;0;0;0;0;0;2.34520788;1.783783784;0.994712818;0.75;0.94214876;412;0.078172308;1.740549887;2.888681973;0.01482985;-0.004105274;1.705144519;0;0.221308469;0.146060742;0.103668245;0.593333662;0.052396175;0.03051127;1.3257847…
804;C(=O)(C=C)OCCO;INA;7.258125;0.578225;0.58806875;1.1430625;0.266666667;0;3;0;0;3;0;31.25;0;18.75;0;0;0;0;0;0;0;0;0;0;0;0;0;0;0;0;0;0;0;0;0;0;0;2.645751311;1.5;0.947174835;1;0.8125;76;0.04690882;2.167546296;3.119305556;0.017238576;0.031657227;1.905639062;0;0.291233373;0.189177501;0.164266427;0.557797599;0.051290336;0.028884293;1.477217001;2.5;1.405639062;1;2.048963246;3.077819531;0.90625;2.5227…
808;c1(C)c(S(=O)(=O)O)cc(C)cc1;INA;8.465909091;0.634795455;0.673554545;1.119281818;0.045454545;0;3;1;1;4;0;36.36363636;0;13.63636364;0;0;1;0.5;0;1;1;1;0;0;0;0;0;0;0;0;0;0.5;0;0;0;0;0;2.738612788;1.548387097;1.224532216;0.666666667;0.666666667;480;0.081640616;4.972662037;3.761481481;0.004992155;0.002586623;1.123758086;0;0.187914196;0.124515998;0.090352846;0.643375488;0.081589195;0.046272047;1.6424…
809;c1(S(=O)(=O)O)c(C)cc(C)cc1;INA;8.465909091;0.634795455;0.673554545;1.119281818;0.045454545;0;3;1;1;4;0;36.36363636;0;13.63636364;0;0;1;0.5;0;1;1;1;0;0;0;0;0;0;0;0;0;0.5;0;0;0;0;0;2.738612788;1.548387097;1.224532216;1;1;480;0.062179056;4.966921296;3.720559335;0.004992155;0.002586623;1.123758086;0;0.186520173;0.134179743;0.076365575;0.643375488;0.081571511;0.042926562;1.642423962;3.022055209;1.…
812;c1(OP(=O)(O)Oc2ccccc2)ccccc1;INA;8.935714286;0.676560714;0.716721429;1.109017857;0.137931034;0;4;0;1;5;0;42.85714286;0;14.28571429;0;0;2;0.705882353;0;1;2;1;0;0;0;0;0;0;0;0;0;0.666666667;0;0;0;0;0;3;1.906542056;1.078797195;1;1.287197232;1904;0.086367354;4.941882716;4.663803855;0.000920579;-0.00010666;0.603669913;0;0.197385066;0.134206357;0.090626174;0.575711879;0.062463061;0.035471714;1.62616…
814;C1(=C2C(=O)c3c(ccc(S(=O)(=O)O)c3)N2)C(=O)c2c(ccc(S(=O)(=O)O)c2)N1;INA;11.11631579;0.743226316;0.736536842;1.109805263;0.048780488;2;8;2;2;12;0;42.10526316;5.263157895;21.05263158;0;0;6;0.642857143;0.222222222;1.222222222;2;0.5;0;0;2;0;0;2;0;0;0;0.387096774;112.0503735;215.2164727;0;0;0;4.123105626;1.768421053;1.011726389;0.857142857;1.673469388;29750;0.097266681;5.433395413;5.660819528;0;0;0.…
815;COP(=O)OC;INA;8.466153846;0.551946154;0.622376923;1.154823077;0.166666667;0;3;0;1;4;0;15.38461538;0;23.07692308;0;0;0;0;0;0;0;0;0;0;0;0;0;0;0;0;0;0;0;0;0;0;0;2.236067977;1.384615385;1.592168333;1;0.555555556;31;0;3.044238683;2.921296296;0.05459535;0.090061143;1.459147917;0;0.348461713;0.288675135;0;0.787457479;0.25;0;1.669180337;1.918295834;1.459147917;0.666666667;3.135157771;2.199687795;0.51…
817;C(=O)(O)c1c(C(=O)O)cccc1;INA;9.23;0.691088889;0.672344444;1.115733333;0.111111111;0;4;0;0;4;0;44.44444444;0;22.22222222;0;0;1;0.5;0;1;1;1;0;0;0;0;0;0;0;0;0;0.5;0;0;0;0;0;2.645751311;1.636363636;0.795703039;0.666666667;0.666666667;502;0.087613544;2.89537037;3.46287037;0.002140564;0.00300079;1.257894792;0;0.188814087;0.129257917;0.095613572;0.501693737;0.038913845;0.021349024;1.530493057;1.9182…
820;C(=CCCO)CC;INA;5.272631579;0.519768421;0.580152632;1.142136842;0.166666667;0;1;0;0;1;0;31.57894737;0;5.263157895;0;0;0;0;0;0;0;0;0;0;0;0;0;0;0;0;0;0;0;0;0;0;0;2.236067977;1.555555556;1.336582231;1;0.897959184;56;0.042857143;1.225694444;2.241632653;0.075633698;-0.039794923;1.950212065;0;0.301776695;0.225592232;0.176776695;0.674747782;0.119684465;0.085277879;1.167436723;1.950212065;0.863120569;…
822;C1CCCN1N=O;INA;6.676;0.555866667;0.58334;1.16344;0.066666667;2;1;0;0;3;0;26.66666667;13.33333333;6.666666667;0;0;1;0.714285714;0;1;1;1;0;0;1;0;0;0;0;0;0;0;16.06666667;0;0;0;0;1.224744871;1.826086957;1.077869879;1;0.612244898;118;0.036691272;0.635416667;2.683055556;0.066329978;-0.041907985;1.203152109;2.397895273;0.228010571;0.157623474;0.12319982;0.590157515;0.086898668;0.039433757;1.64022392…
823;C(C)(C)(C)C(=O)c1ccccc1;INA;6.240384615;0.5924;0.64555;1.119838462;0.076923077;0;1;0;0;1;0;42.30769231;0;3.846153846;0;0;1;0.5;0;1;1;1;0;0;0;0;0;0;0;0;0;0.5;0;0;0;0;0;3.082207001;1.617977528;1.028701937;1;0.777777778;452;0.064690074;1.526435185;4.666203704;0.012597629;0.002132823;1.424561459;0;0.206831228;0.130070754;0.090699583;0.649583303;0.056807793;0.032522327;1.186719845;2.688721876;1.78…
824;C1(=O)C=CC(=O)N1c1ccccc1;INA;8.659;0.70157;0.709945;1.108135;0.047619048;1;2;0;0;3;0;50;5;10;0;0;2;0.846153846;0;1;2;1;0;0;1;0;0;0;0;0;0;0.428571429;32.1531746;0;0;0;0;1.414213562;1.902439024;0.83580769;1;0.769230769;1114;0.089455665;1.947962963;4.203429705;0.004141039;-0.001339049;0.700101473;2.397895273;0.183425706;0.122494452;0.085261736;0.523474005;0.038493758;0.021716522;1.578389825;2.93…
826;C(=O)(C(c1ccccc1)c1ccccc1)N(C)C;INA;6.838285714;0.62716;0.672897143;1.115122857;0.083333333;1;1;0;0;2;0;45.71428571;2.857142857;2.857142857;0;0;2;0.666666667;0;1;2;1;0;0;0;0;0;0;0;0;0;0.631578947;0;0;0;0;0;3.16227766;1.862068966;0.948876433;1;0.864197531;1845;0.106061824;1.562592593;5.369822373;0.001679379;0;1.125814584;0;0.1889691;0.118151983;0.080883377;0.594795269;0.050669524;0.0295921;1.3…
828;C(=O)(c1c(C2c3c(cc(NCC)c(C)c3)Oc3c2cc(C)c(NCC)c3)cccc1)OCC;INA;6.840307692;0.616756923;0.658398462;1.120812308;0.117647059;2;3;0;0;5;0;43.07692308;3.076923077;4.615384615;0;0;7;0.606060606;0.2;1.2;2;0.5;0;0;0;0;0;0;2;0;0;0.5;0;0;224.9090578;0;0;3.807886553;1.885714286;0.973864633;0.857142857;1.285583104;43043;0.124670316;1.967893219;5.871120442;0;0;1.381877808;0;0.167732545;0.104264117;0.0645…
831;c1(S(=O)(=O)O)c(C=O)cccc1;INA;10.34444444;0.701483333;0.708327778;1.111288889;0.111111111;0;4;1;1;5;0;38.88888889;0;22.22222222;0;0;1;0.5;0;1;1;1;0;0;0;0;0;0;0;0;0;0.5;0;0;0;0;0;2.828427125;1.617977528;1.127955664;0.666666667;0.666666667;490;0.079928526;5.19349537;3.609259259;0.002439035;0.00293698;1.257894792;0;0.186622566;0.128928417;0.094686574;0.56528789;0.067152657;0.036424557;1.77207725…
833;C12(Cl)C(Cl)(Cl)C(Cl)(C(Cl)=C1Cl)C1C2COS(=O)(=O)OC1;HSE;16.26615385;0.814311538;0.853134615;1.112030769;0;0;4;1;7;11;6;34.61538462;0;15.38461538;0;0;6;0.6;0.5;1.416666667;1;0.333333333;0;0;2;1;0;0;1;1;0;0;62.53304473;0;64.71176046;71.00974026;0;3.741657387;1.621621622;1.22130146;0.75;0.74;7152;0.110656122;5.030879;4.39239229;0.000131698;0;0.744867643;3.044522438;0.155252396;0.086221893;0.0512…
837;C(CCCCCCCC)OS(=O)(=O)O;INA;6.598823529;0.538655882;0.590579412;1.1444;0.272727273;0;4;1;1;5;0;26.47058824;0;11.76470588;0;0;0;0;0;0;0;0;0;0;0;0;0;0;0;0;0;0;0;0;0;0;0;3.872983346;1.6;1.510039494;0.833333333;1.591836735;424;0.046383285;5.142151011;3.138621511;0.004537544;0.000658339;2.521640636;0;0.252757281;0.178921356;0.126685005;0.682396971;0.155187309;0.108037776;1.470760285;2.896291529;1.1…
838;C(=O)(O)C1CCC(C(=O)O)CC1;INA;7.175;0.584166667;0.599433333;1.1387;0.083333333;0;4;0;0;4;0;33.33333333;0;16.66666667;0;0;1;0.5;0;1;1;1;0;0;0;0;0;0;0;0;0;0;0;0;0;0;0;2.645751311;1.636363636;1.016451329;0.75;1.166666667;502;0.065531905;2.459408541;3.483450019;0.004750603;0.002610898;1.257894792;0;0.205673037;0.137684065;0.08265385;0.55783762;0.088184119;0.055209478;1.459147917;1.459147917;1.5849…
842;C(=O)(CCCCCCC)N(C)C;INA;5.191515152;0.515278788;0.578006061;1.147263636;0.1875;1;1;0;0;2;0;30.3030303;3.03030303;3.03030303;0;0;0;0;0;0;0;0;0;0;0;0;0;0;0;0;0;0;0;0;0;0;0;3.464101615;1.565217391;1.33167772;0.8;1.25;256;0.043470442;1.410649565;4.101438571;0.021454858;0.001870748;2.251629167;0;0.263735502;0.175399946;0.123887418;0.716508548;0.137923239;0.093601666;1.242638155;2.918295834;1.45914…
845;C(CCCCCCCCCCCCCCCCC)OS(=O)(=O)O;INA;5.748032787;0.5255;0.589054098;1.141744262;0.3;0;4;1;1;5;0;29.50819672;0;6.557377049;0;0;0;0;0;0;0;0;0;0;0;0;0;0;0;0;0;0;0;0;0;0;0;4.898979486;1.735849057;1.505932428;1;2.797731569;1966;0.052689825;5.161511892;3.324957932;0.000733224;0;3.393127173;0;0.251516504;0.177905464;0.125842502;0.692066027;0.165413861;0.116518888;1.299919378;3.621175543;0.912316303;0…
854;C(=O)(C(=C)C)OC(C)CCOC(=O)C(=C)C;INA;6.655882353;0.576482353;0.607958824;1.134541176;0.242424242;0;4;0;0;4;0;35.29411765;0;11.76470588;0;0;0;0;0;0;0;0;0;0;0;0;0;0;0;0;0;0;0;0;0;0;0;4.358898944;1.5;1.006715863;1;1.375;540;0.045908073;2.098677984;4.114864785;0.000999292;0.000210814;2.271782222;0;0.244815872;0.153308203;0.104355438;0.62742316;0.055930713;0.036377945;1.379280487;3.625;1.546179692…
856;C12C(=C(NCc3ccccc3)NC=N1)N=CN=2;INA;8.045714286;0.667407143;0.689739286;1.133467857;0.1;5;0;0;0;5;0;42.85714286;17.85714286;0;0;0;4;0.882352941;0.133333333;1.133333333;2;0.666666667;0;0;1;0;0;1;0;0;0;0.842105263;32.28141858;61.26858974;0;0;0;2;2.170212766;0.845034092;0.8;1.093425606;4184;0.089780364;1.014526224;1.163578672;0.001998003;0;0;2.397895273;0.186171234;0.123448771;0.082391475;0.5347…
857;c1(OP(=O)(OCC(CCCC)CC)Oc2ccccc2)ccccc1;INA;6.97;0.599194231;0.656911538;1.122578846;0.20754717;0;4;0;1;5;0;38.46153846;0;7.692307692;0;0;2;0.48;0;1;2;1;0;0;0;0;0;0;0;0;0;0.461538462;0;0;0;0;0;4.242640687;1.886792453;1.194016072;1;1.3728;3800;0.09117869;4.567889542;6.179505464;0.000189467;0;1.773101223;0;0.202943524;0.131778325;0.087992598;0.634440833;0.080064087;0.049736458;1.415429632;3.7638…
858;c1(C)c(C)cc(S(=O)(=O)O)cc1;INA;8.465909091;0.634795455;0.673554545;1.119281818;0.045454545;0;3;1;1;4;0;36.36363636;0;13.63636364;0;0;1;0.5;0;1;1;1;0;0;0;0;0;0;0;0;0;0.5;0;0;0;0;0;2.738612788;1.548387097;1.224532216;1;0.861111111;480;0.073920783;4.95875;3.651948224;0.004992155;0.002586623;1.123758086;0;0.201206442;0.122847538;0.082246867;0.643375488;0.075793776;0.046977264;1.642423962;2.522055…
860;C12C(C)(C3C(C4C(C)(C(C(C)=O)C(C#N)C4)CC3)CC=1)CCC(O)C2;INA;6.098928571;0.577732143;0.630994643;1.127591071;0.016949153;1;2;0;0;3;0;39.28571429;1.785714286;3.571428571;1;0;10;0.68;0.352941176;1.352941176;1;0.25;0;0;1;0;0;1;2;0;0;0;35.77973913;58.86406543;133.8647645;0;0;3.674234614;1.829268293;1.080683448;0.833333333;1.4176;25635;0.122746591;1.498819839;5.371799373;0.000487831;0;0.971397228;2.…
862;C(=O)(c1cc(C(=O)OC)ccc1)OC;INA;8.091666667;0.64555;0.651041667;1.1214;0.166666667;0;4;0;0;4;0;41.66666667;0;16.66666667;0;0;1;0.428571429;0;1;1;1;0;0;0;0;0;0;0;0;0;0.428571429;0;0;0;0;0;3;1.68;0.847362936;1;0.959183673;750;0.078765914;2.14282124;4.102238757;0.00183505;0.000769015;1.59044245;0;0.211486617;0.1290051;0.084594831;0.567313874;0.043862614;0.022899732;1.483355755;2.556656707;1.55665…
863;c1(CN)cc(CN)ccc1;INA;6.191818182;0.576218182;0.628109091;1.139663636;0.090909091;2;0;0;0;2;0;36.36363636;9.090909091;0;0;0;1;0.6;0;1;1;1;0;0;0;0;0;0;0;0;0;0.6;0;0;0;0;0;1.732050808;1.764705882;1.00349117;1;0.76;326;0.082809862;0.908888889;1.432592593;0.024692613;0.007205453;1.260964047;0;0.217579434;0.142925987;0.099588312;0.587831518;0.058906518;0.033293223;1.322179346;1.970950594;1.37095059…
864;C(C)(C)C1C(O)CC(C)CC1;INA;5.041935484;0.515574194;0.582854839;1.140690323;0.032258065;0;1;0;0;1;0;32.25806452;0;3.225806452;0;0;1;0.545454545;0;1;1;1;0;0;0;0;0;0;0;0;0;0;0;0;0;0;0;2.121320344;1.609756098;1.306338962;1;0.958677686;399;0.067462913;1.362268519;3.709768519;0.043245462;-0.00304701;1.159689974;0;0.197303512;0.141010792;0.081263827;0.716175911;0.113256965;0.074689472;1.094265896;3.2…
865;C(CCCCCCCCCCC)N1CCOCC1;INA;5.009803922;0.513039216;0.581227451;1.144135294;0.215686275;1;1;0;0;2;0;31.37254902;1.960784314;1.960784314;0;0;1;0.333333333;0;1;1;1;0;0;0;0;0;0;0;0;0;0;0;0;0;0;0;3.391164992;1.928571429;1.372190058;0.875;1.975308642;1594;0.068120027;0.557777778;1.857712164;0.012690912;0;3.011612501;0;0.234533535;0.161726875;0.11171399;0.692336867;0.126077032;0.080840767;1.15350365…
866;C(CCC)OCCOCCOCCOCCO;INA;5.822790698;0.521451163;0.562109302;1.149874419;0.333333333;0;5;0;0;5;0;27.90697674;0;11.62790698;0;0;0;0;0;0;0;0;0;0;0;0;0;0;0;0;0;0;0;0;0;0;0;3.872983346;1.789473684;1.187387929;1;2.131487889;816;0.05580487;1.44331115;2.445749585;0.00253059;0;3.146286371;0;0.264793342;0.188041819;0.133629449;0.638728315;0.082519311;0.049572867;1.313692123;3.146286371;0.522559375;1;1.…
867;C(CCCC)(CC)COCCO;INA;5.127058824;0.5066;0.567188235;1.146647059;0.242424242;0;2;0;0;2;0;29.41176471;0;5.882352941;0;0;0;0;0;0;0;0;0;0;0;0;0;0;0;0;0;0;0;0;0;0;0;3.31662479;1.636363636;1.372509946;0.8;1.097222222;246;0.06884562;1.356932477;2.502921155;0.022602386;0.001845038;2.29248125;0;0.250836538;0.172839784;0.125548459;0.698546635;0.121265761;0.087701788;1.16608706;3.418295834;1.188721876;1…
868;c1(O)c2c(ccc1)CC(C)(C)O2;HSE;6.8425;0.607933333;0.644891667;1.12125;0;0;2;0;0;2;0;41.66666667;0;8.333333333;0;0;3;0.75;0.222222222;1.222222222;1;0.5;0;0;1;0;0;1;0;0;0;0.461538462;19.15436508;37.34920635;0;0;0;2.121320344;1.777777778;0.942225878;0.666666667;0.625;1068;0.10488984;1.418449074;3.438564815;0.0130081;0.002117069;0.798746875;2.397895273;0.173910176;0.110522676;0.076779457;0.60788495…
870;C(C)(O)COCCC;INA;5.372727273;0.505327273;0.556309091;1.151145455;0.19047619;0;2;0;0;2;0;27.27272727;0;9.090909091;0;0;0;0;0;0;0;0;0;0;0;0;0;0;0;0;0;0;0;0;0;0;0;2.645751311;1.5;1.297823357;1;0.90625;79;0.043005952;1.651342593;2.653993764;0.050155375;0.023193501;1.905639062;0;0.277005561;0.200646464;0.144337567;0.694266562;0.099556665;0.067978155;1.240670532;2.25;1.405639062;1;1.812109179;2.090…
871;C(C)(O)COCC;INA;5.482631579;0.504757895;0.551442105;1.153157895;0.166666667;0;2;0;0;2;0;26.31578947;0;10.52631579;0;0;0;0;0;0;0;0;0;0;0;0;0;0;0;0;0;0;0;0;0;0;0;2.449489743;1.448275862;1.26412725;0.666666667;0.734693878;52;0.043831169;1.652824074;2.558472222;0.061089529;-0.043229605;1.556656707;0;0.283756951;0.204124145;0.204124145;0.692432245;0.096135629;0.085277879;1.267443804;2.235926351;1.…
872;c1(O)c(C)cc(Cl)cc1;INA;8.911875;0.66559375;0.709875;1.1133875;0;0;1;0;1;2;1;43.75;0;6.25;0;0;1;0.666666667;0;1;1;1;0;0;0;0;0;0;0;0;0;0.666666667;0;0;0;0;0;1.224744871;1.636363636;1.009529126;0.666666667;0.592592593;243;0.070971793;1.375555556;2.985061728;0.023124932;-0.01467005;0.880534723;0;0.220028171;0.139750998;0.095114297;0.645906425;0.065041011;0.031972308;1.543564443;2.725480557;1.5849…
876;C(C)(C)(C)c1ccc(-c2ccc(C(C)(C)C)cc2)cc1;INA;5.792608696;0.58366087;0.64996087;1.11733913;0.063829787;0;0;0;0;0;0;43.47826087;0;0;0;0;2;0.6;0;1;2;1;0;0;0;0;0;0;0;0;0;0.571428571;0;0;0;0;0;3.741657387;1.690140845;1.056104916;0.833333333;1.6;3537;0.067619147;1.033112893;0.250130698;0.002247473;0;1.069378892;0;0.184995366;0.122831317;0.074541297;0.680940108;0.058133898;0.029430791;0.987692509;2.4…
877;C12(C)C(O)C(C)(C)C(CC1)C2;INA;5.32;0.532965517;0.596796552;1.136075862;0;0;1;0;0;1;0;34.48275862;0;3.448275862;0;0;3;0.636363636;0.571428571;1.428571429;1;0.5;0;0;2;0;0;0;0;0;0;0;43.01904762;0;0;0;0;2.645751311;1.65;1.161956914;0.333333333;0.495867769;701;0.078602972;1.394675926;4.006388889;0.04606307;-0.002984115;0.84519619;3.044522438;0.172077083;0.09863833;0.062982155;0.702112225;0.0909931…
879;C(C)(C)(CN=O)SC;INA;7.012631579;0.555647368;0.6271;1.1423;0.166666667;1;1;1;1;3;0;26.31578947;5.263157895;5.263157895;0;0;0;0;0;0;0;0;0;0;0;0;0;0;0;0;0;0;0;0;0;0;0;3;1.391304348;1.581202564;0.666666667;0.5;67;0.015625;1.220486111;2.716041667;0.040770011;0.024845463;1.5;0;0.269126211;0.213388348;0.176776695;0.785914192;0.100451388;0.079056942;1.634064972;2.405639062;1.405639062;0.875;3.0706350…
880;C(C)(C)(C=NOC(=O)NC)S(C)=O;INA;7.640740741;0.575374074;0.614481481;1.149481481;0.153846154;2;3;1;1;6;0;25.92592593;7.407407407;11.11111111;0;0;0;0;0;0;0;0;0;0;0;0;0;0;0;0;0;0;0;0;0;0;0;4;1.457943925;1.306203452;1;1.029585799;284;0.032373291;2.31117095;4.074495544;0.003084168;-0.001411117;2.045841641;0;0.251860663;0.155437614;0.098217785;0.690311816;0.056943037;0.028271035;1.802689692;3.238901…
881;C(C)(C)(C=NOC(=O)NC)S(C)(=O)=O;INA;7.939285714;0.580353571;0.608767857;1.151621429;0.148148148;2;4;1;1;7;0;25;7.142857143;14.28571429;0;0;0;0;0;0;0;0;0;0;0;0;0;0;0;0;0;0;0;0;0;0;0;4.358898944;1.423728814;1.321110879;1;1.030612245;337;0.030726719;4.184709113;4.150884432;0.001347211;0.000806768;1.975106032;0;0.234775202;0.147158967;0.09320985;0.670164421;0.057703705;0.028057844;1.844695873;2.84…
882;C(=O)(c1ccccc1)CCCCCC;INA;5.9471875;0.57675;0.634596875;1.12331875;0.1875;0;1;0;0;1;0;40.625;0;3.125;0;0;1;0.428571429;0;1;1;1;0;0;0;0;0;0;0;0;0;0.428571429;0;0;0;0;0;2.915475947;1.826086957;1.162600268;1;1.244897959;744;0.072879731;1.38731198;4.607823602;0.01023434;0.000558708;2.304728164;0;0.220421506;0.149052325;0.101062552;0.630752396;0.077932461;0.045971111;1.151113551;3.235926351;1.1488…
884;C1(=O)C(Cl)C(=N)C=NN1c1ccccc1;INA;9.637391304;0.703778261;0.722334783;1.125821739;0.041666667;3;1;0;1;5;1;43.47826087;13.04347826;4.347826087;0;0;2;0.8;0;1;2;1;0;0;0;0;0;0;0;0;0;0.375;0;0;0;0;0;1.58113883;1.836734694;0.89829362;1;0.906666667;1624;0.091290003;2.275272109;4.675559335;0.001710829;-0.000388789;0.724844992;0;0.193549306;0.12107558;0.077256834;0.565201386;0.041016244;0.022201605;1.…
885;C1(O)CCCCCCCCCCC1;INA;4.982702703;0.514497297;0.583548649;1.140318919;0;0;1;0;0;1;0;32.43243243;0;2.702702703;0;0;1;0.923076923;0;1;1;1;0;0;0;0;0;0;0;0;1;0;0;0;0;0;62.41457431;0.707106781;1.902439024;1.401852801;0.166666667;0.26035503;947;0.062702973;1.333864324;3.593152636;0.037310074;-0.000798462;0.569298418;0;0.242417632;0.169098071;0.117931969;0.677133728;0.152978492;0.106533706;1.0727330…
886;c1(C)c(C)cc(C(C)c2cc(C)c(C)cc2)cc1;INA;5.96;0.59487;0.659385;1.11418;0.048780488;0;0;0;0;0;0;45;0;0;0;0;2;0.666666667;0;1;2;1;0;0;0;0;0;0;0;0;0;0.631578947;0;0;0;0;0;2.449489743;1.741935484;1.046963413;1;1.197530864;2469;0.088441655;0.871666667;0.314673091;0.004124994;0;0.744994974;0;0.198959312;0.118904132;0.077494051;0.668969549;0.059483236;0.034380188;0.992774454;3.281036113;1.571541672;0.…
889;c1(Cl)c(Cl)c(Cl)c(Cl)c(Cl)c1OC;INA;17.521875;0.87246875;0.92435;1.0993875;0.0625;0;1;0;5;6;5;43.75;0;6.25;0;0;1;0.461538462;0;1;1;1;0;0;0;0;0;0;0;0;0;0.461538462;0;0;0;0;0;2;1.529411765;1.141639842;0.5;0.591715976;599;0.07938405;1.542469136;1.68029321;0.002379523;-0.001474528;1.084134057;0;0.197672133;0.122810074;0.070904429;0.775208876;0.072832721;0.03641636;1.748999223;3.085055103;1.3143204…
896;c1(S(=O)(=O)NCCCC)ccc(C)cc1;INA;7.105;0.589140625;0.645425;1.129959375;0.15625;1;2;1;1;4;0;34.375;3.125;6.25;0;0;1;0.4;0;1;1;1;0;0;0;0;0;0;0;0;0;0.4;0;0;0;0;0;3.31662479;1.682242991;1.32135445;1;1.297777778;839;0.076150208;4.215949074;4.707183485;0.003845168;-0.000339296;2.071260397;0;0.206622486;0.133751899;0.084894171;0.664797525;0.098181985;0.064471008;1.576855747;3.506890596;1.640223929;0…
901;c1(OCC(=O)OCCOCCCC)c(Cl)cc(Cl)cc1;INA;8.453157895;0.625847368;0.661784211;1.128357895;0.263157895;0;4;0;2;6;2;36.84210526;0;10.52631579;0;0;1;0.3;0;1;1;1;0;0;0;0;0;0;0;0;0;0.3;0;0;0;0;0;3.674234614;1.764705882;1.079949065;0.875;1.895;2054;0.072236408;2.129529452;4.411546735;0.000374349;0;2.841446071;0;0.218841621;0.1454645;0.093718859;0.643773575;0.064162377;0.031792661;1.606832278;3.78418372…
904;C(=O)(O)C1C(N=Nc2ccc(S(=O)(=O)O)cc2)C(=O)N(c2ccc(S(=O)(=O)O)cc2)N=1;INA;10.8944186;0.720934884;0.708239535;1.125083721;0.133333333;4;9;2;2;15;0;37.20930233;9.302325581;20.93023256;0;0;3;0.548387097;0;1;3;1;0;0;1;0;0;0;0;0;0;0.363636364;99.32510823;0;0;0;0;4.582575695;1.722222222;0.997705076;1;2.131113424;17253;0.083443655;5.380108302;5.623736572;0;0;1.00388192;2.397895273;0.178411477;0.113987…
905;c1(O)c(N=Nc2ccccc2)c2c(S(=O)(=O)O)cc(S(=O)(=O)O)cc2cc1;INA;10.47282051;0.719348718;0.725520513;1.112266667;0.097560976;2;7;2;2;11;0;41.02564103;5.128205128;17.94871795;0;0;4;0.592592593;0.125;1.125;2;0.666666667;0;0;0;0;0;0;1;0;0;0.586206897;0;0;116.0806582;0;0;4.183300133;1.760869565;1.051766702;1;1.421124829;13225;0.107163277;5.839404631;4.788991122;0;0;0.959162614;0;0.172645646;0.10505107;…
908;C(N)CCCCCCCCC;INA;4.627647059;0.494594118;0.570032353;1.148985294;0.242424242;1;0;0;0;1;0;29.41176471;2.941176471;0;0;0;0;0;0;0;0;0;0;0;0;0;0;0;0;0;0;0;0;0;0;0;0;3;1.692307692;1.534606521;1;1.388429752;220;0.052152981;0.63;1.390948254;0.055455756;-0.002798766;2.55034071;0;0.275888348;0.197697639;0.142258898;0.721937391;0.182603006;0.129806461;1.050368549;2.55034071;0.684038436;1;1.300834191;1…
911;C(=O)(CC(C)=O)N(C)C;INA;6.459;0.55425;0.586085;1.149655;0.105263158;1;2;0;0;3;0;30;5;10;0;0;0;0;0;0;0;0;0;0;0;0;0;0;0;0;0;0;0;0;0;0;0;3.16227766;1.384615385;1.025020898;0.666666667;0.691358025;96;0.043209877;1.803240741;3.658333333;0.017345056;-0.015804358;1.435520504;0;0.247657592;0.169289262;0.136082763;0.663424106;0.061846209;0.055665901;1.543751954;2.725480557;1.351644115;0.777777778;2.52…
914;c1(C(C)C)c(O)c(C(C)C)ccc1;HSE;5.751612903;0.563096774;0.622809677;1.127296774;0.064516129;0;1;0;0;1;0;38.70967742;0;3.225806452;0;0;1;0.461538462;0;1;1;1;0;0;0;0;0;0;0;0;0;0.461538462;0;0;0;0;0;2.738612788;1.591836735;1.120240403;1;0.804733728;611;0.073945624;1.1875;3.92962963;0.012499438;-0.001068334;1.230298252;0;0.188100764;0.132538418;0.080559114;0.679535765;0.060470339;0.035274765;1.1452…
916;c1(CCCc2ccccn2)ccccc1;INA;6.576666667;0.623633333;0.67785;1.11349;0.129032258;1;0;0;0;1;0;46.66666667;3.333333333;0;0;0;2;0.8;0;1;2;1;0;0;0;0;0;0;0;0;0;0.75;0;0;0;0;0;2;2.093023256;1.010300851;1;1.155555556;1640;0.080184243;0.478304516;1.309921265;0.008298803;-0.000292207;0;0;0.21246521;0.14587324;0.099386538;0.584312424;0.066572654;0.038801737;1.176679668;2.440223929;0.566509507;0.866666667;…
917;c1(CC(=O)OCC)c2c(cccc2)ccc1;INA;7.142666667;0.63724;0.674626667;1.11084;0.129032258;0;2;0;0;2;0;46.66666667;0;6.666666667;0;0;3;0.625;0.2;1.2;1;0.5;0;0;0;0;0;0;1;0;0;0.647058824;0;0;62.12930403;0;0;2.738612788;1.92;0.95867721;0.8;0.953125;2301;0.09624027;1.834395314;4.433923375;0.003025875;0.000176973;1.625;0;0.18606403;0.124771806;0.079517681;0.579510127;0.050393388;0.027324992;1.286692668;3…
924;c12C3(c4c(C(=O)O3)cccc4)c3c(cc(O)cc3)Oc1cc(O)cc2;HSE;8.981621622;0.722562162;0.72542973;1.095627027;0;0;5;0;0;5;0;54.05405405;0;13.51351351;0;0;9;0.88;0.272727273;1.318181818;1;0.2;0;0;1;0;0;1;2;0;0;0.620689655;33.07462069;65.59030801;137.4104066;0;0;2.738612788;2.040816327;0.803922655;0.8;0.88;35542;0.140147055;2.418657407;5.530602639;0;0;0.55282149;2.397895273;0.152817826;0.093509034;0.0583…
927;C(=O)(C1CC2C(CC1)O2)OCC1CC2C(CC1)O2;INA;6.640526316;0.582294737;0.616631579;1.131305263;0.097560976;0;4;0;0;4;0;36.84210526;0;10.52631579;0;0;6;0.777777778;0.285714286;1.285714286;2;0.5;2;0;0;2;0;0;0;0;0;0;0;0;0;0;0;2.828427125;2.16;1.038472697;1;1.234567901;5910;0.081072153;1.664084467;4.987740693;0.004553023;0;0.463325;4.615120517;0.178302621;0.112820997;0.07281849;0.58593568;0.07618146;0.0…
929;C(C)(C)(C)c1ccc(S)cc1;INA;6.6524;0.594988;0.6791;1.113056;0.04;0;0;1;1;1;0;40;0;0;0;0;1;0.545454545;0;1;1;1;0;0;0;0;0;0;0;0;0;0.545454545;0;0;0;0;0;2.645751311;1.590361446;1.156960254;1;1.024793388;383;0.065592688;0.998533951;1.00510771;0.026081803;-0.00354863;1.159689974;0;0.202537512;0.132881566;0.08445667;0.741003806;0.069406333;0.039204557;1.182966195;2.413088436;1.823067982;0.636363636;1…
932;C(CCCCCCCC)(CCCCCC)CO;INA;4.754901961;0.503341176;0.576437255;1.142505882;0.26;0;1;0;0;1;0;31.37254902;0;1.960784314;0;0;0;0;0;0;0;0;0;0;0;0;0;0;0;0;0;0;0;0;0;0;0;4;1.728813559;1.491597412;1;1.799307958;720;0.060235642;1.096145833;3.323313111;0.012591998;0;2.939829017;0;0.25057512;0.17504787;0.122051793;0.718644236;0.160002929;0.11065353;1.025881487;4.087462841;0.978015557;1;1.336480462;1.525…
933;C1(COCCCC)CO1;INA;5.661304348;0.526834783;0.5756;1.144573913;0.217391304;0;2;0;0;2;0;30.43478261;0;8.695652174;0;0;1;0.333333333;0;1;1;1;1;0;0;0;0;0;0;0;0;0;0;0;0;0;0;2.34520788;1.862068966;1.208443675;0.75;1.037037037;185;0.043505165;0.901059146;1.772962963;0.061557893;-0.010776765;2.465497223;3.713572067;0.234271765;0.164066362;0.11451451;0.658820084;0.079629125;0.053662546;1.264672679;2.50…
937;C(=O)(CC(C)C)OCC(C)CC;INA;5.384375;0.5218;0.57884375;1.1428375;0.193548387;0;2;0;0;2;0;31.25;0;6.25;0;0;0;0;0;0;0;0;0;0;0;0;0;0;0;0;0;0;0;0;0;0;0;3.605551275;1.5;1.285739802;1;1.083333333;237;0.047603229;1.731203704;4.05162415;0.015845705;0.002020044;2.117492461;0;0.247542009;0.169574872;0.113412129;0.716043122;0.074531518;0.046183321;1.198192411;3.084962501;1.554585169;0.916666667;1.81336050…
939;c1(O)c(Cc2c(O)cccc2)cccc1;INA;7.416666667;0.651496296;0.684348148;1.107777778;0.071428571;0;2;0;0;2;0;48.14814815;0;7.407407407;0;0;2;0.8;0;1;2;1;0;0;0;0;0;0;0;0;0;0.75;0;0;0;0;0;1.732050808;1.914893617;0.901691422;1;0.906666667;1690;0.089788711;1.402080499;3.58108938;0.003057184;-0.000353316;0.648044786;0;0.199374476;0.129176828;0.086040163;0.548022408;0.050860338;0.028381339;1.305803563;2.9…
949;C1(=O)CCCN1CCCCCCCC;INA;5.334054054;0.527864865;0.590151351;1.142564865;0.189189189;1;1;0;0;2;0;32.43243243;2.702702703;2.702702703;0;0;1;0.357142857;0;1;1;1;0;0;1;0;0;0;0;0;0;0;43.97431457;0;0;0;0;2.828427125;1.826086957;1.311609996;1;1.428571429;775;0.057088691;1.293001674;4.266433724;0.01909359;0.000482059;2.576682087;2.397895273;0.220421506;0.149365625;0.107016336;0.67332355;0.106497636;0…
950;C(=O)(c1c(C(=O)OCC=C)cc(C(=O)OCC=C)cc1)OCC=C;INA;7.865714286;0.643571429;0.656657143;1.118885714;0.285714286;0;6;0;0;6;0;42.85714286;0;14.28571429;0;0;1;0.25;0;1;1;1;0;0;0;0;0;0;0;0;0;0.25;0;0;0;0;0;4.415880433;1.714285714;0.878536736;0.857142857;1.520833333;3168;0.099457225;2.445533562;5.125282266;0;0;2.191040104;0;0.197331041;0.122331994;0.080928039;0.548176335;0.037744971;0.019930345;1.448…
951;c1(N)ccc(CCC)cc1;HSE;5.879565217;0.57313913;0.633656522;1.129978261;0.086956522;1;0;0;0;1;0;39.13043478;4.347826087;0;0;0;1;0.6;0;1;1;1;0;0;0;0;0;0;0;0;0;0.6;0;0;0;0;0;1.732050808;1.764705882;1.101210753;0.75;0.96;327;0.08510979;0.819580499;1.522825964;0.034744691;0.006529161;1.460964047;0;0.217873223;0.144717048;0.099588312;0.630096491;0.069498513;0.038019062;1.191603637;2.646439345;1.370950…
952;C1(C)(C)C2(C)C(OC(=O)CC)CC1CC2;INA;5.685135135;0.546605405;0.602281081;1.134756757;0.078947368;0;2;0;0;2;0;35.13513514;0;5.405405405;0;0;3;0.466666667;0.571428571;1.428571429;1;0.5;0;0;2;0;0;0;0;0;0;0;68.60198413;0;0;0;0;3.464101615;1.666666667;1.14567361;0.75;0.8;1663;0.088373245;1.704097222;4.375122827;0.010378764;-0.000278495;1.570158326;3.044522438;0.171854389;0.0972968;0.063685104;0.6866…
956;C(CC)OCCO;INA;5.482631579;0.504757895;0.551442105;1.153157895;0.222222222;0;2;0;0;2;0;26.31578947;0;10.52631579;0;0;0;0;0;0;0;0;0;0;0;0;0;0;0;0;0;0;0;0;0;0;0;2.236067977;1.555555556;1.300342408;1;0.897959184;56;0.042857143;1.361111111;2.167882653;0.066329978;-0.041907985;1.950212065;0;0.301776695;0.225592232;0.176776695;0.669127002;0.103649787;0.07385281;1.267443804;1.950212065;0.863120569;1;…
958;C(=O)(CCCCCCCC(=O)OCCCC)OCCCC;INA;5.669622642;0.533735849;0.584913208;1.14114717;0.307692308;0;4;0;0;4;0;32.0754717;0;7.547169811;0;0;0;0;0;0;0;0;0;0;0;0;0;0;0;0;0;0;0;0;0;0;0;4.582575695;1.726027397;1.277275079;1;2.176870748;1400;0.05991653;1.747266734;4.337794561;0.000877347;0;3.24946028;0;0.249740024;0.173168544;0.118702563;0.658351491;0.098632968;0.063352788;1.247036147;3.43993647;1.12549…
959;C(C)(=O)C1(OC(C)=O)C2(C)C(C3C(C4(C)C(C(C)=C3)=CC(=O)CC4)CC2)CC1=C;INA;6.501147541;0.594885246;0.63935082;1.122636066;0.046875;0;4;0;0;4;0;40.98360656;0;6.557377049;0;0;10;0.586206897;0.352941176;1.352941176;1;0.25;0;0;1;0;0;1;2;0;0;0;43.21265906;71.23757881;163.9093083;0;0;4.415880433;1.731343284;1.012336869;1;1.403091558;35317;0.127519554;2.476421905;5.925453124;0;0;1.124980273;2.397895273;0…
965;C(C)(C)(c1cc(N2Nc3c(cccc3)N2)c(O)cc1)CC(C)(C)C;INA;6.382352941;0.590207843;0.639380392;1.131111765;0.075471698;3;1;0;0;4;0;39.21568627;5.882352941;1.960784314;0;0;4;0.625;0.133333333;1.133333333;2;0.666666667;0;0;1;0;0;1;0;0;0;0.461538462;47.44111738;94.70069114;0;0;0;4;1.777777778;0.971182859;0.833333333;1.354166667;9708;0.089732333;1.418412226;4.351012023;0.00032858;0;1.264160417;2.39789527…
967;C1(Br)C(Br)CCC(Br)C(Br)CCC(Br)C(Br)CC1;INA;17.825;0.6798;0.812516667;1.112;0;0;0;0;6;6;6;33.33333333;0;0;0;0;1;0.666666667;0;1;1;1;0;0;0;0;0;0;0;0;1;0;0;0;0;0;93.86406926;1.732050808;1.636363636;1.958808376;0.166666667;0.444444444;1962;0.063210445;0.77300737;1.066036352;0.005992527;0;0.759983334;0;0.227639421;0.136852377;0.091837611;1.082806021;0.217182461;0.185973082;1.459147917;1.584962501;…
969;C(=O)CCSC;HSE;7.442142857;0.572078571;0.653414286;1.127871429;0.230769231;0;1;1;1;2;0;28.57142857;0;7.142857143;0;0;0;0;0;0;0;0;0;0;0;0;0;0;0;0;0;0;0;0;0;0;0;2;1.5;1.940832496;0.666666667;0.666666667;35;0.033333333;1.059027778;2.550416667;0.088970509;0.074342051;1.584962501;0;0.319035594;0.25;0.25;0.770759499;0.248945479;0.144337567;1.521640636;1.584962501;0.918295834;1;1.957972216;2.40367746…
972;c1(Sc2ccc(OP(=S)(OC)OC)cc2)ccc(OP(=S)(OC)OC)cc1;HSE;9.925744681;0.670048936;0.753385106;1.107042553;0.208333333;0;6;3;5;11;0;34.04255319;0;12.76595745;0;0;2;0.444444444;0;1;2;1;0;0;0;0;0;0;0;0;0;0.428571429;0;0;0;0;0;4.582575695;1.760869565;1.444434795;1;2.271604938;8252;0.075511984;3.53235151;2.114080574;0;0;1.622723612;0;0.208184392;0.125704456;0.082943827;0.719474373;0.090370401;0.04890210…
973;C(=C)C(O)CCCCC;INA;5.1296;0.517168;0.581828;1.14124;0.208333333;0;1;0;0;1;0;32;0;4;0;0;0;0;0;0;0;0;0;0;0;0;0;0;0;0;0;0;0;0;0;0;0;2.828427125;1.542857143;1.355675844;0.75;0.938271605;110;0.044437903;1.614305556;2.966493764;0.044362205;-0.012086453;1.974937501;0;0.285342892;0.189384685;0.133768694;0.681938671;0.144265384;0.093888489;1.12385619;2.947702779;1.351644115;1;1.787166273;2.412878689;0…
974;C(C)(C)(C)CC(C)CCO;INA;4.809666667;0.499426667;0.56895;1.14538;0.137931034;0;1;0;0;1;0;30;0;3.333333333;0;0;0;0;0;0;0;0;0;0;0;0;0;0;0;0;0;0;0;0;0;0;0;3.464101615;1.411764706;1.354542669;1;0.92;131;0.032534638;1.169398148;2.63350907;0.042132957;0.006145917;1.760964047;0;0.21778857;0.18224961;0.102062073;0.764588421;0.151981528;0.087957441;1.074627699;2.321928095;1.685475297;0.8;2.329962746;1.8…
975;C(CCCCCCC)SCCO;INA;5.599705882;0.520491176;0.602282353;1.138135294;0.272727273;0;1;1;1;2;0;29.41176471;0;2.941176471;0;0;0;0;0;0;0;0;0;0;0;0;0;0;0;0;0;0;0;0;0;0;0;3.16227766;1.714285714;1.706014188;0.833333333;1.5;286;0.053015233;1.166169268;2.518089317;0.033807733;0.001645852;2.584962501;0;0.273011865;0.195082521;0.139793342;0.752993291;0.236567238;0.173318055;1.22491059;2.584962501;0.650022…
976;c1(S(=O)(=O)NCCCC)ccccc1;INA;7.356206897;0.597437931;0.651455172;1.129086207;0.172413793;1;2;1;1;4;0;34.48275862;3.448275862;6.896551724;0;0;1;0.428571429;0;1;1;1;0;0;0;0;0;0;0;0;0;0.428571429;0;0;0;0;0;3.240370349;1.731958763;1.327733281;0.8;1.081632653;684;0.075348691;4.199189815;4.595883409;0.00496132;0.000647414;2.107950485;0;0.206750554;0.138990605;0.092960899;0.64637951;0.102926843;0.06…
977;C(C)(=O)OCCC=CCC;INA;5.925833333;0.54655;0.593283333;1.13855;0.217391304;0;2;0;0;2;0;33.33333333;0;8.333333333;0;0;0;0;0;0;0;0;0;0;0;0;0;0;0;0;0;0;0;0;0;0;0;3;1.578947368;1.18462004;1;1.2;158;0.046160268;1.87046438;3.230123378;0.021072297;0.007518492;2.246439345;0;0.269289686;0.192689875;0.138502781;0.659251746;0.09253558;0.056593234;1.28067213;2.521928095;1.295461844;1;1.48881419;2.54248125;…
981;C(CCCCCC)(CCCC)CO;INA;4.778974359;0.501620513;0.573146154;1.143769231;0.236842105;0;1;0;0;1;0;30.76923077;0;2.564102564;0;0;0;0;0;0;0;0;0;0;0;0;0;0;0;0;0;0;0;0;0;0;0;3.464101615;1.659574468;1.48879655;1;1.25443787;316;0.066679971;1.105034722;3.109183122;0.028112246;-0.00086862;2.507380102;0;0.250766827;0.173197685;0.126443733;0.722194223;0.152681857;0.110486164;1.048710355;3.546593564;1.14011…
982;C(=O)(O)CCl;HSE;11.8125;0.6638375;0.6612125;1.14915;0;0;2;0;1;3;1;25;0;25;0;0;0;0;0;0;0;0;0;0;0;0;0;0;0;0;0;0;0;0;0;0;0;2;1.304347826;1.187301044;0.5;0.48;18;0;2.646604938;2.236111111;0.047008669;-0.189686488;0.970950594;0;0.40824829;0;0;0.639292417;0;0;1.905639062;1.921928095;1.370950594;1;3.915562797;2.75;0.416666667;1.094360938;0.25;0.908022244;0.997210283;0.315470054;2;0;2.539538861;10;4;…
983;c1(C(=O)c2c(O)cc(OC)c(S(=O)(=O)O)c2)ccccc1;INA;9.343333333;0.685960606;0.695245455;1.111139394;0.117647059;0;6;1;1;7;0;42.42424242;0;18.18181818;0;0;2;0.571428571;0;1;2;1;0;0;0;0;0;0;0;0;0;0.545454545;0;0;0;0;0;3.535533906;1.714285714;0.990761252;1;1.170068027;3380;0.100134342;5.505543562;5.268665438;0;0;1.048622943;0;0.180151682;0.115776353;0.07417752;0.561600815;0.050009949;0.027853802;1.65…
985;c1(N(C(C)C)C(C)C)ccccc1;INA;5.54125;0.55508125;0.620571875;1.132346875;0.09375;1;0;0;0;1;0;37.5;3.125;0;0;0;1;0.461538462;0;1;1;1;0;0;0;0;0;0;0;0;0;0.461538462;0;0;0;0;0;3.082207001;1.659574468;1.144635982;1;0.769230769;535;0.070668483;0.775555556;0.416666667;0.017991782;-0.000978759;1.507962903;0;0.186688084;0.140730393;0.091050249;0.691435806;0.074695679;0.034289324;1.133432101;2.623516641;…
986;C(C)(C)(C)c1c(O)c(C(C)(C)C)cc(CC)c1;HSE;5.451627907;0.547981395;0.612853488;1.130395349;0.069767442;0;1;0;0;1;0;37.20930233;0;2.325581395;0;0;1;0.352941176;0;1;1;1;0;0;0;0;0;0;0;0;0;0.352941176;0;0;0;0;0;3.872983346;1.5;1.136288384;0.5;0.664359862;1159;0.093344275;1.268587963;4.480012283;0.004233666;0;1.193803917;0;0.174866102;0.111945125;0.069549483;0.724060054;0.055184013;0.034113867;1.0957…
991;c1(OCCCC)ccc(N)cc1;HSE;6.120740741;0.571251852;0.621851852;1.133855556;0.148148148;1;1;0;0;2;0;37.03703704;3.703703704;3.703703704;0;0;1;0.5;0;1;1;1;0;0;0;0;0;0;0;0;0;0.5;0;0;0;0;0;2.236067977;1.8;1.0774871;0.8;1.097222222;536;0.080933194;0.890887477;1.945833333;0.015312498;0.002036884;1.924561459;0;0.22342362;0.143800193;0.09775388;0.618026665;0.056150635;0.030128719;1.354048988;3.084962501;…
994;C(C)(=O)C1C(=O)C=C(C)OC1=O;INA;8.408;0.64832;0.64318;1.12492;0.05;0;4;0;0;4;0;40;0;20;0;0;1;0.5;0;1;1;1;0;0;0;0;0;0;0;0;0;0;0;0;0;0;0;2.236067977;1.565217391;0.8659991;1;0.916666667;494;0.063328014;2.575277778;4.058518519;0.003176268;0.002807844;1.123758086;0;0.181611984;0.142192811;0.071128437;0.565641142;0.040527205;0.021580216;1.521928095;2.688721876;1.483355755;1;1.831867081;3.001609497;0…
995;C1(=O)OC(CC)CO1;INA;7.258125;0.578225;0.58806875;1.1430625;0.0625;0;3;0;0;3;0;31.25;0;18.75;0;0;1;0.625;0;1;1;1;0;0;1;0;0;0;0;0;0;0;19.36666667;0;0;0;0;1.414213562;1.714285714;0.997632447;0.666666667;0.65625;167;0.062313241;2.197361111;3.167916667;0.033579242;0.026387448;1.25;2.397895273;0.216433342;0.141312394;0.115323623;0.589538588;0.047191354;0.028364189;1.477217001;2.75;1.5;1;1.955720546…
998;c1(C(CCC)CC)ccccc1;INA;5.41;0.55804;0.62842;1.12456;0.133333333;0;0;0;0;0;0;40;0;0;0;0;1;0.5;0;1;1;1;0;0;0;0;0;0;0;0;0;0.5;0;0;0;0;0;2.549509757;1.8;1.23251722;0.75;0.833333333;470;0.08921216;0.559074074;0.271157407;0.03176497;0.001676752;1.757894792;0;0.205902348;0.144711677;0.102871988;0.673785163;0.088429433;0.053517557;0.970950594;2.688721876;1.251629167;0.833333333;1.43804958;2.304227769…
999;C(#N)C(C)CCC#N;INA;6.76;0.60145;0.643475;1.1401375;0.133333333;2;0;0;0;2;0;37.5;12.5;0;2;0;0;0;0;0;0;0;0;0;0;0;0;0;0;0;0;0;0;0;0;0;0;2.645751311;1.5;1.103588863;1;0.8125;76;0.04690882;1.29662037;2.201990741;0.026852768;0.028158595;1.905639062;0;0.291233373;0.189177501;0.164266427;0.610748878;0.086401449;0.043033148;1.405639062;2.5;1.405639062;1;2.048963246;2.25;0.800704883;2.594360938;0.67218…
1000;C(=O)(c1c(O)ccc(Cl)c1)Nc1ccccc1;INA;9.173703704;0.700462963;0.72517037;1.108781481;0.071428571;1;2;0;1;4;1;48.14814815;3.703703704;7.407407407;0;0;2;0.705882353;0;1;2;1;0;0;0;0;0;0;0;0;0;0.666666667;0;0;0;0;0;2.449489743;1.854545455;0.898899188;0.8;1.07266436;2096;0.094470872;2.059074074;4.857380322;0.000838498;-0.000108085;0.682056698;0;0.195896862;0.128366472;0.087653226;0.565185733;0.0452…
1001;C(=O)(c1c(O)c(C)c(O)cc1C)OC;HSE;7.546923077;0.616153846;0.630246154;1.128030769;0.076923077;0;4;0;0;4;0;38.46153846;0;15.38461538;0;0;1;0.428571429;0;1;1;1;0;0;0;0;0;0;0;0;0;0.428571429;0;0;0;0;0;2.549509757;1.555555556;0.87665581;0.75;0.836734694;724;0.084065539;2.274907407;4.254760015;0.001816624;0.000770248;1.339744235;0;0.193680288;0.123212762;0.074425791;0.592019574;0.041359836;0.024861…
1002;c1(OP(=O)Oc2ccccc2)ccccc1;HSE;8.674074074;0.675144444;0.726433333;1.1053;0.142857143;0;3;0;1;4;0;44.44444444;0;11.11111111;0;0;2;0.75;0;1;2;1;0;0;0;0;0;0;0;0;0;0.705882353;0;0;0;0;0;2.449489743;2;1.070599906;1;1.234375;1771;0.08556432;3.470205761;4.522600151;0.002102033;0.000188104;0.5;0;0.205037261;0.140688968;0.095100934;0.593640473;0.065141001;0.037156099;1.576065824;2.625;1.014097656;0.4…
1004;C1(=O)C(O)=C(CC)OC=C1;HSE;7.786111111;0.625088889;0.633838889;1.127166667;0.055555556;0;3;0;0;3;0;38.88888889;0;16.66666667;0;0;1;0.6;0;1;1;1;0;0;0;0;0;0;0;0;0;0;0;0;0;0;0;1.58113883;1.666666667;0.915067796;0.666666667;0.54;320;0.066421395;2.052685185;3.688703704;0.01100489;0.008796815;1.185475297;0;0.21249355;0.141770207;0.092403121;0.56255175;0.043805756;0.023143674;1.480682115;2.646439345…
1005;C(=O)(O)C(CC(=O)O)S(=O)(=O)O;INA;11.00944444;0.65395;0.617411111;1.146188889;0.235294118;0;7;1;1;8;0;22.22222222;0;38.88888889;0;0;0;0;0;0;0;0;0;0;0;0;0;0;0;0;0;0;0;0;0;0;0;4;1.371428571;1.13475492;0.666666667;0.680555556;195;0.066313933;5.756273148;3.219768519;0.00061514;0.003610036;1.384431504;0;0.188746336;0.142239114;0.125143784;0.540319656;0.072441628;0.034495453;1.772077254;2.688721876…
1006;C(#N)C=C(C)CCC=C(C)C;INA;5.740769231;0.565730769;0.628288462;1.13095;0.12;1;0;0;0;1;0;38.46153846;3.846153846;0;1;0;0;0;0;0;0;0;0;0;0;0;0;0;0;0;0;0;0;0;0;0;0;3.31662479;1.534883721;1.155430165;1;1.123966942;194;0.042178175;0.509259259;2.303384196;0.018092753;-0.003909522;2.186704346;0;0.251096917;0.188962248;0.113881061;0.683284336;0.096359609;0.055352424;1.168799723;3.095795255;1.494918848;…
1010;C(CCCCCCCCCC)(CCCCCCCC)CO;INA;4.74;0.504406349;0.578474603;1.14172381;0.274193548;0;1;0;0;1;0;31.74603175;0;1.587301587;0;0;0;0;0;0;0;0;0;0;0;0;0;0;0;0;0;0;0;0;0;0;0;4.472135955;1.774647887;1.49327793;1;2.358276644;1380;0.059817981;1.091805556;3.466594672;0.005616028;0;3.272804327;0;0.250460096;0.175411833;0.12270695;0.716446626;0.163534248;0.113841634;1.010360977;4.297079328;0.856995718;1;1…
1013;C1(=O)C(C)(CC)NC(=O)N1;INA;7.109;0.57898;0.5983;1.15381;0.05;2;2;0;0;4;0;30;10;10;0;0;1;0.5;0;1;1;1;0;0;1;0;0;0;0;0;0;0;25.96666667;0;0;0;0;2.236067977;1.558441558;0.965672539;0.666666667;0.54;277;0.061227133;2.060787037;3.943055556;0.012441653;0.008555774;1.193156857;2.397895273;0.198227617;0.129549162;0.090472836;0.602360336;0.043610245;0.024012309;1.685475297;3.121928095;1.846439345;1;2.2…
1014;c1(C(=O)C2CCC2)ccccc1;INA;6.67625;0.619816667;0.667620833;1.112525;0.08;0;1;0;0;1;0;45.83333333;0;4.166666667;0;0;2;0.833333333;0;1;2;1;0;1;0;0;0;0;0;0;0;0.461538462;0;0;0;0;0;2;2;1.031533722;0.75;0.833333333;749;0.075916425;1.33162037;4.626944444;0.018721871;0.001937923;0.59749375;0;0.194854542;0.127560731;0.086122509;0.582805854;0.059292472;0.034624573;1.206908425;2.584962501;1.188721876;0…
1015;c1(COC(=O)CBr)ccccc1;INA;10.90857143;0.670895238;0.717538095;1.111257143;0.142857143;0;2;0;1;3;1;42.85714286;0;9.523809524;0;0;1;0.5;0;1;1;1;0;0;0;0;0;0;0;0;0;0.5;0;0;0;0;0;2.549509757;1.8;1.17586099;1;1;510;0.070594085;1.903839758;3.716026077;0.008577716;0.002321452;1.924561459;0;0.232625502;0.146677267;0.100441615;0.673451875;0.062567247;0.033403224;1.580000755;2.855388542;1.251629167;0.83…
1016;C(=O)(O)C(=C)C;INA;7.175;0.584166667;0.599433333;1.1387;0.090909091;0;2;0;0;2;0;33.33333333;0;16.66666667;0;0;0;0;0;0;0;0;0;0;0;0;0;0;0;0;0;0;0;0;0;0;0;2.449489743;1.285714286;0.9187706;0.5;0.444444444;29;0;2.601851852;2.599537037;0.037099665;0.102382936;0.918295834;0;0.333333333;0;0;0.593761445;0;0;1.459147917;0.918295834;0.918295834;1;3.970670464;3.022055209;0.676314315;2.125814584;0.56290…
1018;C(N)CN;INA;5.01;0.4686;0.524633333;1.18685;0.090909091;2;0;0;0;2;0;16.66666667;16.66666667;0;0;0;0;0;0;0;0;0;0;0;0;0;0;0;0;0;0;0;0;0;0;0;0;1.414213562;1.333333333;1.316496581;0.5;0.5;10;0;0.902777778;0.902777778;0.15415068;0.22568237;1;0;0.5;0;0;0.642228525;0;0;1.251629167;1;1;0.5;3.132402278;1.918295834;0.414918915;2.333333333;1.666666667;0.957106781;0.997737175;0.375;2;0;1.974744871;6;3;2.…
1019;C(=O)(CCC)OCCCCCCC;INA;5.323714286;0.520697143;0.579554286;1.142457143;0.264705882;0;2;0;0;2;0;31.42857143;0;5.714285714;0;0;0;0;0;0;0;0;0;0;0;0;0;0;0;0;0;0;0;0;0;0;0;3.464101615;1.659574468;1.366172595;0.833333333;1.420118343;340;0.049634461;1.710193032;3.909694744;0.015337788;-0.001018036;2.565448372;0;0.257450112;0.191026621;0.127704756;0.690257756;0.116791263;0.078583769;1.181818919;3.39…
1021;C1(=O)C(Cl)C(C)=NC(=O)N1C(C)(C)C;INA;8.025555556;0.609655556;0.64247037;1.142614815;0.037037037;2;2;0;1;5;1;33.33333333;7.407407407;7.407407407;0;0;1;0.428571429;0;1;1;1;0;0;0;0;0;0;0;0;0;0;0;0;0;0;0;2.915475947;1.486725664;1.019632761;1;0.816326531;704;0.071366905;2.197314815;4.685115741;0.0025854;0.000727122;1.043907846;0;0.178845642;0.123543351;0.068299803;0.673011961;0.043991787;0.027461…
1025;c12c(cc(O)cc1)ccc(SSc1cc3c(cc(O)cc3)cc1)c2;HSE;9.223157895;0.723457895;0.777215789;1.083294737;0.073170732;0;2;2;2;4;0;52.63157895;0;5.263157895;0;0;6;0.833333333;0.2;1.2;2;0.5;0;0;0;0;0;0;2;0;0;0.814814815;0;0;202.9187474;0;0;2.449489743;2.057142857;1.069343773;0.875;1.666666667;20049;0.108218276;1.375482899;3.530295638;0.000184074;0;0.489786979;0;0.182669875;0.116217204;0.077012823;0.59467…
1026;C1(=O)C2(O)C(=O)C3C(=O)c4c(C(C)(O)C3C(O)C2C(N(C)C)C(=O)C1C(N)=O)cccc4O;HSE;8.078596491;0.636329825;0.639952632;1.130673684;0.033333333;2;9;0;0;11;0;38.59649123;3.50877193;15.78947368;0;0;10;0.545454545;0.333333333;1.333333333;1;0.25;0;0;0;0;0;0;3;0;0;0.166666667;0;0;278.7674077;0;0;4.301162634;1.65;0.856474381;0.833333333;1.250688705;48224;0.13413676;4.350427178;6.656532029;0;0;0.927411805;0…
1027;c1(Cl)nc(N)nc(NC(C)C)n1;INA;8.53;0.614313636;0.644118182;1.167322727;0.090909091;5;0;0;1;6;1;27.27272727;22.72727273;0;0;0;1;0.5;0;1;1;1;0;0;0;0;0;0;0;0;0;0.5;0;0;0;0;0;2.34520788;1.636363636;0.972659576;1;0.833333333;510;0.075705578;1.564212963;1.440241875;0.006022234;0.002494777;1.424561459;0;0.192555014;0.141559514;0.082133213;0.635852895;0.040705188;0.019542067;1.716763599;2.522055209;1.…
1028;C(=O)(O)c1c(OCCCCCC)cccc1;INA;6.538529412;0.584870588;0.624002941;1.128382353;0.205882353;0;3;0;0;3;0;38.23529412;0;8.823529412;0;0;1;0.375;0;1;1;1;0;0;0;0;0;0;0;0;0;0.375;0;0;0;0;0;3.16227766;1.777777778;1.069685114;1;1.3125;1177;0.077494947;2.607260934;3.876942984;0.002456019;0.000183349;2.327819531;0;0.204665652;0.139300093;0.095593805;0.600540322;0.059206151;0.034117505;1.325131845;3.625…
1029;C(=O)(c1ccc(Cl)cc1)CC;INA;8.4315;0.658815;0.70597;1.11147;0.1;0;1;0;1;2;1;45;0;5;0;0;1;0.545454545;0;1;1;1;0;0;0;0;0;0;0;0;0;0.545454545;0;0;0;0;0;2.236067977;1.692307692;1.064481336;0.75;0.94214876;397;0.074480127;1.512345679;4.081642101;0.012427286;-0.004279022;1.454700201;0;0.21932512;0.1367645;0.090470568;0.641695415;0.060368339;0.034954258;1.468995594;2.845350937;1.539484757;0.818181818…
1032;C1(=O)C(N=Nc2ccccc2)C(C)=NN1c1ccc(S(=O)(=O)O)cc1;INA;9.19;0.686305128;0.699884615;1.123764103;0.097560976;4;4;1;1;9;0;41.02564103;10.25641026;10.25641026;0;0;3;0.68;0;1;3;1;0;0;1;0;0;0;0;0;0;0.444444444;74.91601732;0;0;0;0;3.391164992;1.840490798;0.969582922;1;1.9712;9679;0.083782936;5.20687473;5.509412439;0;0;0.835894114;2.397895273;0.182869797;0.119016093;0.07544886;0.558362416;0.045542345…
1033;c1(Cl)c(N2C(=O)C(N=Nc3ccccc3)C(C)=N2)cc(S(=O)(=O)O)cc1;INA;10.07307692;0.707523077;0.721882051;1.122328205;0.097560976;4;4;1;2;10;1;41.02564103;10.25641026;10.25641026;0;0;3;0.653846154;0;1;3;1;0;0;1;0;0;0;0;0;0;0.428571429;73.07077922;0;0;0;0;3.464101615;1.803468208;0.986770679;0.857142857;1.769230769;10618;0.092963338;5.366117083;5.637826121;0;0;0.849759336;2.397895273;0.180601565;0.114011…
1034;c1(Cl)c(S(=O)(=O)O)cc(Cl)c(N2C(=O)C(N=Nc3ccc(S(=O)(=O)O)cc3)C(C)=N2)c1;INA;11.79906977;0.738427907;0.744709302;1.122395349;0.111111111;4;7;2;4;15;2;37.20930233;9.302325581;16.27906977;0;0;3;0.548387097;0;1;3;1;0;0;1;0;0;0;0;0;0;0.363636364;97.28095238;0;0;0;0;4.358898944;1.690909091;1.069477422;1;2.112382934;18435;0.0871289;5.542117047;5.744421883;0;0;0.941460358;2.397895273;0.175477222;0.11…
1035;C1(=O)C(=O)C(O)C(C(O)CO)O1;HSE;8.807;0.6198;0.58863;1.14586;0.1;0;6;0;0;6;0;30;0;30;0;0;1;0.416666667;0;1;1;1;0;0;1;0;0;0;0;0;0;0;33.37619048;0;0;0;0;2.449489743;1.565217391;0.823572583;1;0.722222222;458;0.079885958;3.000324074;3.618602608;0.001651885;0.003127448;1.422504961;2.397895273;0.200957372;0.117499669;0.082610094;0.500461937;0.037871654;0.019209195;1.570950594;3.251629167;1.48335575…
1036;C1CN2C=CC=CC2=C3N1C=CC=C3;INA;7.086923077;0.641415385;0.685323077;1.118176923;0;2;0;0;0;2;0;46.15384615;7.692307692;0;0;0;6;1;0.285714286;1.285714286;1;0.333333333;0;0;0;0;0;0;2;0;0;0;0;0;69.15910756;0;0;1.414213562;2.210526316;0.923140721;0.75;0.775510204;3511;0.115848389;0.432685185;0.300925926;0.01242252;0.000534925;0;0;0.173997877;0.112975979;0.0746913;0.566245922;0.048169435;0.026808107…
1038;C1(=O)C(C)=CCC(C(=C)C)C1;INA;6.0096;0.576096;0.631372;1.124632;0.04;0;1;0;0;1;0;40;0;4;0;0;1;0.545454545;0;1;1;1;0;0;0;0;0;0;0;0;0;0;0;0;0;0;0;2.121320344;1.609756098;1.080907109;1;0.842975207;399;0.077524917;1.384953704;4.199537037;0.020490593;-0.003786856;1.159689974;0;0.210679253;0.12909914;0.087202734;0.653115379;0.075082317;0.044564917;1.182966195;2.845350937;1.572623664;1;1.647628824;2…
1039;C(=S)(NC)NN;HSE;8.091538462;0.561915385;0.629815385;1.172715385;0;3;0;1;1;4;0;15.38461538;23.07692308;0;0;0;0;0;0;0;0;0;0;0;0;0;0;0;0;0;0;0;0;0;0;0;0;2.236067977;1.384615385;1.140628542;1;0.555555556;31;0;1.212962963;0.842592593;0.055631239;0.089459359;1.459147917;0;0.348461713;0.288675135;0;0.717015857;0.072168784;0;1.669180337;1.918295834;1.459147917;1;3.135157771;2.719294526;0.782659359;2…
1041;C(C)(C)(C)c1c(O)c(C(C)(C)C)cc(CCC(=O)OCC(COC(=O)CCc2cc(C(C)(C)C)c(O)c(C(C)(C)C)c2)(COC(=O)CCc2cc(C(C)(C)C)c(O)c(C(C)(C)C)c2)COC(=O)CCc2cc(C(C)(C)C)c(O)c(C(C)(C)C)c2)c1;INA;6.102642487;0.570076684;0.619531606;1.129189637;0.163265306;0;12;0;0;12;0;37.8238342;0;6.21761658;0;0;4;0.282352941;0;1;4;1;0;0;0;0;0;0;0;0;0;0.272727273;0;0;0;0;0;9.486832981;1.606299213;1.041257854;1;2.556678201;138604;0…
1042;C(=O)C=CCCC;INA;5.774117647;0.549929412;0.603617647;1.134435294;0.1875;0;1;0;0;1;0;35.29411765;0;5.882352941;0;0;0;0;0;0;0;0;0;0;0;0;0;0;0;0;0;0;0;0;0;0;0;2.236067977;1.555555556;1.258861999;1;0.897959184;56;0.042857143;1.19875;2.59287415;0.061089529;-0.043229605;1.950212065;0;0.301776695;0.225592232;0.176776695;0.650644666;0.106149089;0.067754377;1.221047785;1.950212065;0.863120569;1;1.7297…
1044;C(=O)(c1ccccc1)OCCCCCC;INA;6.251818182;0.580933333;0.629139394;1.125927273;0.212121212;0;2;0;0;2;0;39.39393939;0;6.060606061;0;0;1;0.4;0;1;1;1;0;0;0;0;0;0;0;0;0;0.4;0;0;0;0;0;3.082207001;1.836734694;1.112942762;0.833333333;1.36;898;0.071279072;1.882316232;4.455142275;0.005483512;-0.000317583;2.471260397;0;0.221978269;0.150438544;0.10220243;0.615918789;0.06756371;0.03805404;1.251534533;3.6402…
1047;C1(=O)CCC(C)(CCCCCC)O1;INA;5.585151515;0.536290909;0.591606061;1.138509091;0.151515152;0;2;0;0;2;0;33.33333333;0;6.060606061;0;0;1;0.384615385;0;1;1;1;0;0;1;0;0;0;0;0;0;0;38.7015873;0;0;0;0;2.915475947;1.714285714;1.241570628;0.8;1.017751479;572;0.069455475;1.682415255;3.925319744;0.016789481;-0.000995786;2.196082305;2.397895273;0.206435261;0.135517236;0.098493556;0.674326465;0.087862849;0.0…
1048;c1(S(=O)(=O)NCl)ccc(C)cc1;INA;10.284;0.67864;0.723295;1.122095;0.05;1;2;1;2;5;1;35;5;10;0;0;1;0.5;0;1;1;1;0;0;0;0;0;0;0;0;0;0.5;0;0;0;0;0;2.828427125;1.617977528;1.278264696;0.75;0.916666667;469;0.066076122;4.416188272;4.069170446;0.004924398;0.002593312;1.424561459;0;0.212224103;0.129457178;0.083776433;0.665377996;0.08959452;0.054252538;2.039353872;2.855388542;1.784159128;0.75;1.585651139;3…
1049;C(C)(O)(C=C)CCC=C(C)CCC=C(C)C;INA;5.29547619;0.537219048;0.603635714;1.1335;0.170731707;0;1;0;0;1;0;35.71428571;0;2.380952381;0;0;0;0;0;0;0;0;0;0;0;0;0;0;0;0;0;0;0;0;0;0;0;4.358898944;1.536;1.204296771;0.833333333;1.53125;562;0.041422861;1.97550649;3.728122899;0.004956735;0.000161882;2.405639062;0;0.24912384;0.163442506;0.101377888;0.700924894;0.107956001;0.059791922;1.087203337;3.625;1.6774…
1052;C(=C)C[N+](C)(C)CC=C;INA;5.05;0.518896;0.588648;1.144492;0.166666667;1;0;0;0;1;0;32;4;0;0;1;0;0;0;0;0;0;0;0;0;0;0;0;0;0;0;0;0;0;0;0;0;3.16227766;1.44;1.252537479;1;0.839506173;96;0.024691358;0.548611111;0.678194444;0.044362205;-0.012086453;1.836591668;0;0.231694174;0.211221913;0.125;0.720347518;0.123543964;0.058925565;1.12385619;2.281036113;1.392147224;0.555555556;2.668504971;2.374693952;0.6…
1053;C(=O)(CS)OCC(CCCC)CC;HSE;6.193030303;0.541960606;0.611233333;1.136084848;0.25;0;2;1;1;3;0;30.3030303;0;6.060606061;0;0;0;0;0;0;0;0;0;0;0;0;0;0;0;0;0;0;0;0;0;0;0;3.605551275;1.591836735;1.409529637;0.8;1.076923077;298;0.065988626;1.876590923;3.807368276;0.011123056;-0.00109698;2.257756064;0;0.254454904;0.160884485;0.11422539;0.729086794;0.11325781;0.073003027;1.357792821;3.39274741;1.41955629…
1054;C1(N(=O)=O)=CN=C(COC(N)=O)N1C;INA;9.099090909;0.636290909;0.607436364;1.166418182;0.181818182;4;4;0;0;8;0;27.27272727;18.18181818;18.18181818;0;0;1;0.357142857;0;1;1;1;0;0;1;0;0;0;0;0;0;0.357142857;41.6047619;0;0;0;0;3.082207001;1.615384615;0.769888957;1;1.12244898;735;0.072086587;2.615136054;3.385502646;0.000790093;0.000871944;1.747422053;2.397895273;0.193673615;0.127079566;0.081939203;0.52…
1057;C(C)N1CN(CC)CN(CC)C1;INA;5.191818182;0.509254545;0.571809091;1.158536364;0.090909091;3;0;0;0;3;0;27.27272727;9.090909091;0;0;0;1;0.5;0;1;1;1;0;0;0;0;0;0;0;0;0;0;0;0;0;0;0;2.121320344;1.714285714;1.241842559;0.5;0.5;516;0.102529762;0.357638889;0.46875;0.036367644;0.00160963;1.298746875;0;0.207336156;0.128708986;0.092946256;0.715356789;0.075366296;0.051166727;1.240670532;2;1.5;0.333333333;1.54…
1061;C(CCCCC)(CCC)CO;INA;4.797575758;0.500290909;0.57060303;1.144745455;0.21875;0;1;0;0;1;0;30.3030303;0;3.03030303;0;0;0;0;0;0;0;0;0;0;0;0;0;0;0;0;0;0;0;0;0;0;0;3.16227766;1.609756098;1.48655586;1;1.024793388;190;0.061769228;1.113537415;2.956466364;0.041877456;-0.003079013;2.231270255;0;0.249019952;0.18264965;0.134760438;0.724937394;0.157574749;0.107242595;1.06479483;3.277613437;1.240670532;1;1.…
1062;c1(CC(C)(C)OC(=O)CCC)ccccc1;INA;6.120555556;0.574933333;0.625638889;1.126966667;0.166666667;0;2;0;0;2;0;38.88888889;0;5.555555556;0;0;1;0.375;0;1;1;1;0;0;0;0;0;0;0;0;0;0.375;0;0;0;0;0;3.674234614;1.699115044;1.085779311;1;1.296875;950;0.069657495;1.774600813;4.426666509;0.00368177;0.000170976;2.25;0;0.20231085;0.145932922;0.089661877;0.645285517;0.064878755;0.037248531;1.232660257;3.625;1.59…
1067;C1C(C)C=CC=1;HSE;5.724285714;0.579085714;0.646114286;1.118628571;0;0;0;0;0;0;0;42.85714286;0;0;0;0;1;0.833333333;0;1;1;1;0;0;1;0;0;0;0;0;0;0;12.46666667;0;0;0;0;0.707106781;1.8;1.122008468;0.5;0.5;79;0.022622835;0.648148148;0.166666667;0.142447992;0.059009141;0.861654167;2.397895273;0.234835264;0.161419447;0.144337567;0.647791891;0.077567482;0.06415003;0.985228136;1.918295834;1.251629167;0.5…
1069;C(C)(=O)c1c2c(C(C)(C)CC2)cc(C(C)(C)C)c1;INA;5.819285714;0.572295238;0.63312619;1.123614286;0.046511628;0;1;0;0;1;0;40.47619048;0;2.380952381;0;0;3;0.5;0.222222222;1.222222222;1;0.5;0;0;1;0;0;1;0;0;0;0.315789474;36.19484127;66.25595238;0;0;0;3.741657387;1.611940299;1.076199705;0.5;0.666666667;2794;0.102222894;1.462916667;4.895296674;0.003507083;0;1.113764753;2.397895273;0.167598218;0.09981247…
1072;C(C)(C)(O)CCCC(C)C;INA;4.809666667;0.499426667;0.56895;1.14538;0.137931034;0;1;0;0;1;0;30;0;3.333333333;0;0;0;0;0;0;0;0;0;0;0;0;0;0;0;0;0;0;0;0;0;0;0;3.464101615;1.411764706;1.380036339;1;0.9;139;0.03422782;1.713402778;3.330533825;0.042132957;0.006145917;1.760964047;0;0.244035873;0.173440075;0.102062073;0.764588421;0.157153449;0.090778367;1.074627699;2.246439345;1.685475297;0.8;1.951915066;1…
1076;C(C)(CCl)OP(=O)(OC(C)CCl)OC(C)CCl;INA;9.359714286;0.60172;0.669968571;1.141728571;0.176470588;0;4;0;4;8;3;25.71428571;0;11.42857143;0;0;0;0;0;0;0;0;0;0;0;0;0;0;0;0;0;0;0;0;0;0;0;4.582575695;1.511111111;1.548776975;1;1.038062284;538;0.074816597;4.496203704;5.278518519;0.000963969;-0.000105957;2.092395373;0;0.219740631;0.133616487;0.090425644;0.778216786;0.123655186;0.080715708;1.80520123;2.68…
1078;c1(CC)c(N)c(CC)cc(Cc2cc(CC)c(N)c(CC)c2)c1;INA;5.859056604;0.573924528;0.635301887;1.128479245;0.111111111;2;0;0;0;2;0;39.62264151;3.773584906;0;0;0;2;0.52173913;0;1;2;1;0;0;0;0;0;0;0;0;0;0.5;0;0;0;0;0;3;1.746835443;1.104562352;1;1.247637051;5002;0.099759467;0.694860586;2.261253031;0.000734577;0;1.141278544;0;0.18824517;0.12117726;0.076631331;0.652158066;0.061330364;0.035103983;1.172347176;2.…
1079;c1(OC(=O)Nc2ccccc2)cc(NC(=O)OCC)ccc1;HSE;7.903684211;0.647094737;0.662084211;1.124752632;0.153846154;2;4;0;0;6;0;42.10526316;5.263157895;10.52631579;0;0;2;0.545454545;0;1;2;1;0;0;0;0;0;0;0;0;0;0.52173913;0;0;0;0;0;3.535533906;1.885714286;0.880233059;1;1.772727273;4257;0.082675916;2.278254887;4.772487595;0.000116159;0;1.405480248;0;0.200143564;0.138226456;0.087672951;0.54710238;0.041323485;0.…
1080;c1(NC(=O)Oc2cc(NC(=O)OC)ccc2)cc(C)ccc1;HSE;7.903684211;0.647094737;0.662084211;1.124752632;0.128205128;2;4;0;0;6;0;42.10526316;5.263157895;10.52631579;0;0;2;0.545454545;0;1;2;1;0;0;0;0;0;0;0;0;0;0.52173913;0;0;0;0;0;3.464101615;1.833333333;0.857165664;0.857142857;1.652892562;4351;0.083897593;2.277020319;4.837465357;0.000110198;0;1.257975134;0;0.201189408;0.132720501;0.085667121;0.556899787;0…
1081;c1(Oc2ccccc2)cc(CO)ccc1;INA;7.416666667;0.651496296;0.684348148;1.107777778;0.107142857;0;2;0;0;2;0;48.14814815;0;7.407407407;0;0;2;0.8;0;1;2;1;0;0;0;0;0;0;0;0;0;0.75;0;0;0;0;0;1.870828693;2;0.901890048;0.8;1.013333333;1686;0.091042861;1.466280077;2.972571177;0.003652945;-0.000342432;0.781378119;0;0.202507223;0.133842125;0.089765743;0.550581406;0.045929318;0.024584091;1.305803563;3.640223929…
1083;c12C(=O)c3c(C(=O)c1c(NC(C)C)ccc2NC(C)C)cccc3;INA;7.009565217;0.624791304;0.663791304;1.121030435;0.083333333;2;2;0;0;4;0;43.47826087;4.347826087;4.347826087;0;0;6;0.583333333;0.285714286;1.285714286;1;0.333333333;0;0;0;0;0;0;2;0;0;0.461538462;0;0;151.1180819;0;0;3.464101615;1.8;0.955734636;0.8;1.055555556;12198;0.126048527;1.767818405;6.073848262;0.000173556;0;1.288533854;0;0.162104967;0.102…
1084;C(=O)(O)C1(C)C2C(C)(C3C(C=C(C(C)C)CC3)=CC2)CCC1;INA;5.817307692;0.564069231;0.621730769;1.127823077;0.037037037;0;2;0;0;2;0;38.46153846;0;3.846153846;0;0;6;0.636363636;0.285714286;1.285714286;1;0.333333333;0;0;0;0;0;0;2;0;0;0;0;0;133.6080253;0;0;3.741657387;1.76;1.1159047;1;1.409090909;10099;0.100734387;2.255096319;4.942018815;0.00137918;0;1.028414071;0;0.166313346;0.101690363;0.062473325;0.…
1085;c1(C=CC=O)ccccc1;INA;7.342777778;0.656777778;0.69445;1.1039;0.111111111;0;1;0;0;1;0;50;0;5.555555556;0;0;1;0.6;0;1;1;1;0;0;0;0;0;0;0;0;0;0.6;0;0;0;0;0;1.870828693;1.875;0.930518299;0.75;0.9;330;0.082978538;1.229166667;2.891373299;0.01813273;0.007814695;1.660964047;0;0.224222558;0.151431852;0.108101429;0.552705044;0.054964989;0.030732936;1.251629167;2.721928095;0.921928095;0.8;1.277713779;2.0…
1086;C1(=O)C(C(C)CC)CCCC1;INA;5.32;0.532965517;0.596796552;1.136075862;0.068965517;0;1;0;0;1;0;34.48275862;0;3.448275862;0;0;1;0.545454545;0;1;1;1;0;0;0;0;0;0;0;0;0;0;0;0;0;0;0;2.236067977;1.692307692;1.30381081;1;0.710743802;397;0.072860787;1.147592593;4.39462963;0.039067772;-0.003148099;1.454700201;0;0.208981032;0.138503029;0.09583372;0.690771158;0.105346591;0.074159391;1.124259237;2.913977073;…
1087;C1(C)(C)C(C=CC(C)=O)=C(C)CCC1;INA;5.656764706;0.558317647;0.619661765;1.128276471;0.058823529;0;1;0;0;1;0;38.23529412;0;2.941176471;0;0;1;0.428571429;0;1;1;1;0;0;0;0;0;0;0;0;0;0;0;0;0;0;0;3;1.6;1.140410256;0.75;0.795918367;761;0.07182136;1.535487528;3.894697893;0.010633711;0.000554011;1.618325273;0;0.192102656;0.128983978;0.07878877;0.691733512;0.088441449;0.048180203;1.130278187;3.039148672…
1088;c1(S(=O)(=O)O)c(C)cccc1;INA;9.064210526;0.654668421;0.6872;1.116263158;0.052631579;0;3;1;1;4;0;36.84210526;0;15.78947368;0;0;1;0.545454545;0;1;1;1;0;0;0;0;0;0;0;0;0;0.545454545;0;0;0;0;0;2.645751311;1.590361446;1.223848708;0.666666667;0.661157025;383;0.058644232;4.950162037;3.609259259;0.006440175;-0.004923827;1.159689974;0;0.18963844;0.136991156;0.090591829;0.61798692;0.082700615;0.04220051…
1089;C(=O)(C=C)NC(C)(C)CS(=O)(=O)O;INA;7.972307692;0.585711538;0.616915385;1.144119231;0.16;1;4;1;1;6;0;26.92307692;3.846153846;15.38461538;0;0;0;0;0;0;0;0;0;0;0;0;0;0;0;0;0;0;0;0;0;0;0;4.242640687;1.392857143;1.292087231;0.75;0.946745562;258;0.038249908;5.001336451;3.807653534;0.001679988;-0.001559602;1.727248606;0;0.200527267;0.152675858;0.091305422;0.645251321;0.109459157;0.04770516;1.78670122…
1092;c1(Cl)ccc(CCCC)cc1;INA;7.028333333;0.604795833;0.6744875;1.118766667;0.125;0;0;0;1;1;1;41.66666667;0;0;0;0;1;0.545454545;0;1;1;1;0;0;0;0;0;0;0;0;0;0.545454545;0;0;0;0;0;2;1.783783784;1.213356569;1;1.024793388;423;0.088246574;0.842362528;1.634594138;0.02807687;-0.003475726;1.705144519;0;0.221525307;0.140705978;0.099863174;0.687692258;0.077197472;0.049042012;1.196420947;2.845350937;1.309296668…
1094;C(=O)(O)CN(CC(=O)O)CCN(CC(=O)O)CC(=O)O;INA;8.118888889;0.5958;0.5827;1.15495;0.314285714;2;8;0;0;10;0;27.77777778;5.555555556;22.22222222;0;0;0;0;0;0;0;0;0;0;0;0;0;0;0;0;0;0;0;0;0;0;0;4.898979486;1.538461538;0.871974305;0.8;1.16;910;0.073033707;2.894195221;3.554992704;0;0;2.121928095;0;0.200100698;0.146227915;0.096587844;0.527945771;0.056770087;0.033467885;1.747167197;2.121928095;1.570950594…
1096;C1(=O)C(C)(C)N(Br)C(=O)N1Cl;INA;14.20470588;0.700323529;0.730282353;1.143917647;0;2;2;0;2;6;2;29.41176471;11.76470588;11.76470588;0;0;1;0.454545455;0;1;1;1;0;0;1;0;0;0;0;0;0;0;28.96666667;0;0;0;0;2.236067977;1.450549451;1.0740213;0.333333333;0.495867769;352;0.059004653;2.220679012;4.149166667;0.005684044;-0.005046157;0.791476939;2.397895273;0.198076897;0.111686832;0.071322529;0.755343473;0.0…
1097;C1(=CC)C2C=CC(C2)C1;INA;5.724285714;0.579085714;0.646114286;1.118628571;0;0;0;0;0;0;0;42.85714286;0;0;0;0;3;0.777777778;0.571428571;1.428571429;1;0.5;0;0;2;0;0;0;0;0;0;0;32.41071429;0;0;0;0;1.58113883;2;1.11989964;0.666666667;0.592592593;471;0.084517584;0.5;0.372685185;0.092419263;-0.00913875;1.056641667;3.044522438;0.179416598;0.11505856;0.077758284;0.644551656;0.079478306;0.04781174;0.9852…
1098;C(C)(C)(C1CCC(=O)CC1)CC;HSE;5.2596875;0.5307125;0.595890625;1.13629375;0.0625;0;1;0;0;1;0;34.375;0;3.125;0;0;1;0.5;0;1;1;1;0;0;0;0;0;0;0;0;0;0;0;0;0;0;0;2.828427125;1.617977528;1.269265703;0.75;0.916666667;469;0.066076122;1.196154573;4.023895975;0.028680474;0.001727338;1.424561459;0;0.212224103;0.129457178;0.083776433;0.710094372;0.11166245;0.063609751;1.109615322;2.855388542;1.784159128;0.7…
1102;c12C(c3c(C(=O)O)cccc3)=C3C(=C(Br)C(=O)C(Br)=C3)Oc1c(Br)c(O)c(Br)c2;INA;17.51027027;0.833394595;0.871624324;1.078502703;0.05;0;5;0;4;9;4;54.05405405;0;13.51351351;0;0;7;0.689655172;0.2;1.2;2;0.5;0;0;0;0;0;0;2;0;0;0.375;0;0;183.3818857;0;0;3.082207001;1.793814433;1.047532782;0.8;0.977407848;29888;0.11813797;2.751687085;5.431074722;0;0;0.847579653;0;0.168323431;0.098553228;0.059328842;0.7047971…
1103;C12C(O)C(O)C(C(CO)O1)OC1C(O)C(O)C(C(CO)O1)OC1C(O)C(O)C(C(CO)O1)OC1C(O)C(O)C(C(CO)O1)OC1C(O)C(O)C(C(CO)O1)OC1C(O)C(O)C(C(CO)O1)OC1C(O)C(O)C(C(CO)O1)OC1C(O)C(O)C(C(CO)O1)O2;INA;7.721904762;0.581333333;0.575214286;1.148714286;0.045454545;0;40;0;0;40;0;28.57142857;0;23.80952381;0;0;264;0.636363636;0.857142857;1.571428571;1;0.111111111;0;0;0;0;0;0;0;0;0;0;0;0;0;0;0;5.291502622;1.783783784;0.87925…
1104;C(=O)(c1ccc(O)cc1)Oc1ccccc1;INA;8.239615385;0.683784615;0.698865385;1.104007692;0.111111111;0;3;0;0;3;0;50;0;11.53846154;0;0;2;0.75;0;1;2;1;0;0;0;0;0;0;0;0;0;0.705882353;0;0;0;0;0;2.34520788;1.92;0.850240595;1;1.2265625;1797;0.088208956;2.10537037;4.621523054;0.001311366;0.000202516;0.625;0;0.203658254;0.133199137;0.087665681;0.528741412;0.041733772;0.022335466;1.389674919;3.202819531;1.2987…
1105;C1(=O)c2c(C(=O)N1SC1CCCCC1)cccc2;INA;7.92030303;0.646233333;0.69370303;1.113439394;0.057142857;1;2;1;1;4;0;42.42424242;3.03030303;6.060606061;0;0;4;0.833333333;0.133333333;1.133333333;2;0.666666667;0;0;1;0;0;1;0;0;0;0.3;32.95335775;64.8521756;0;0;0;2;2;1.088120711;0.8;0.981481481;4804;0.108133651;1.813728269;5.165103222;0.002107917;0;0.583876389;2.397895273;0.177089407;0.112398514;0.07456660…
1107;C1(=O)c2c(C=CCCCC(=O)CCCC(C)O1)cc(O)cc2O;HSE;7.075555556;0.608195556;0.63662;1.12476;0;0;5;0;0;5;0;40;0;11.11111111;0;0;3;0.782608696;0.111111111;1.111111111;1;0.5;0;0;0;0;0;0;0;0;0;0.25;0;0;0;0;0;1.870828693;1.792207792;0.990368866;0.428571429;0.979206049;7936;0.084960671;2.293485214;5.31753299;0.000124688;0;0.675292664;0;0.191515104;0.131400984;0.078838482;0.576024526;0.054724984;0.0308566…
1108;C1(=C)C2C(C)(C)C(CC1)C2;INA;5.240769231;0.546707692;0.618892308;1.127753846;0;0;0;0;0;0;0;38.46153846;0;0;0;0;3;0.7;0.571428571;1.428571429;1;0.5;0;1;0;0;0;0;0;0;0;0;0;0;0;0;0;2.121320344;1.739130435;1.172148288;0.333333333;0.5;602;0.077214781;0.643518519;1.128726852;0.078487337;0.004899687;0.853282488;0;0.168146609;0.109255373;0.068287201;0.698312766;0.093380858;0.056168539;0.961236605;2.52…
1109;c1(O)ccc(OCCCCCC)cc1;HSE;6.071875;0.5678375;0.61755;1.1298625;0.1875;0;2;0;0;2;0;37.5;0;6.25;0;0;1;0.428571429;0;1;1;1;0;0;0;0;0;0;0;0;0;0.428571429;0;0;0;0;0;2.645751311;1.826086957;1.123902871;0.833333333;1.357142857;817;0.075518884;1.385802792;3.042672651;0.008364133;0.000583454;2.304728164;0;0.226550253;0.147464249;0.100801186;0.621456919;0.070067884;0.037089348;1.247556249;2.842370993;1…
1113;C1(=O)C(CC=CCCCCCCCCC)CC(=O)O1;INA;5.920444444;0.555395556;0.605815556;1.133906667;0.222222222;0;3;0;0;3;0;35.55555556;0;6.666666667;0;0;1;0.263157895;0;1;1;1;0;0;1;0;0;0;0;0;0;0;65.01250139;0;0;0;0;3.535533906;1.80952381;1.205077639;0.875;1.972299169;1825;0.067706404;2.045852545;4.199134522;0.001845643;0;3.103369747;2.397895273;0.217186605;0.146993235;0.105052857;0.633045447;0.085144826;0.0…
1114;c1(OC)ccc(N)cc1;HSE;6.842777778;0.602411111;0.639211111;1.131583333;0.055555556;1;1;0;0;2;0;38.88888889;5.555555556;5.555555556;0;0;1;0.666666667;0;1;1;1;0;0;0;0;0;0;0;0;0;0.666666667;0;0;0;0;0;1.414213562;1.741935484;0.907471592;1;0.938271605;247;0.078423462;0.906666667;1.425816327;0.027952985;-0.013920406;1.186633334;0;0.226064895;0.144780295;0.098126675;0.588333293;0.050325866;0.026345073…
1116;C(C)(CCCC(C)C)(CC)OC(C)=O;INA;5.272631579;0.519768421;0.580152632;1.142136842;0.189189189;0;2;0;0;2;0;31.57894737;0;5.263157895;0;0;0;0;0;0;0;0;0;0;0;0;0;0;0;0;0;0;0;0;0;0;0;4.123105626;1.486725664;1.289892652;1;1.071428571;341;0.050496389;1.834354686;3.893062799;0.009478744;0.000568116;2.074164743;0;0.221093697;0.156390797;0.103681077;0.730162427;0.102081615;0.068600181;1.167436723;3.235926…
1117;C12(O)C(C)(C(C3=CC(=O)OC3)CC1)C(O)CC1C3(C)C(CC(OC4CC(O)C(OC5CC(O)C(OC6CC(O)C(O)C(C)O6)C(C)O5)C(C)O4)CC3)CCC21;INA;6.563445378;0.570292437;0.602754622;1.136285714;0.055555556;0;14;0;0;14;0;34.45378151;0;11.76470588;0;0;14;0.727272727;0.15;1.15;5;0.625;0;0;2;0;0;1;2;0;0;0;265.1774995;214.6639758;433.9629567;0;0;4.69041576;1.869688385;1.013268061;1;3.319669421;1102711;0.105081215;2.337496735;6.…
1119;C1(C)(C)c2c(C(C)(C)C(C)C1)cc(C)c(C(C)=O)c2;INA;5.743111111;0.568071111;0.63006;1.1246;0.02173913;0;1;0;0;1;0;40;0;2.222222222;0;0;3;0.526315789;0.2;1.2;1;0.5;0;0;0;0;0;0;1;0;0;0.3;0;0;73.9488456;0;0;3.391164992;1.583333333;1.085497765;1;0.975069252;3401;0.10640207;1.493029573;4.78871205;0.002631465;0;0.972593428;0;0.169454818;0.102065073;0.062169833;0.702495046;0.0650234;0.03769751;1.1080734…
1120;C(=O)(c1ccc(N(C)C)cc1)OCC(CCCC)CC;INA;5.903191489;0.559561702;0.613040426;1.134355319;0.191489362;1;2;0;0;3;0;36.17021277;2.127659574;4.255319149;0;0;1;0.3;0;1;1;1;0;0;0;0;0;0;0;0;0;0.3;0;0;0;0;0;4;1.714285714;1.128792458;0.857142857;1.56;1898;0.0753268;1.884023526;4.984177611;0.001303252;0;2.423219672;0;0.211640563;0.138678782;0.088455981;0.659299771;0.069021167;0.038470187;1.302060536;3.78…
1121;C(=CCCC=O)CCCCC;INA;5.32;0.532965517;0.596796552;1.136075862;0.25;0;1;0;0;1;0;34.48275862;0;3.448275862;0;0;0;0;0;0;0;0;0;0;0;0;0;0;0;0;0;0;0;0;0;0;0;3;1.692307692;1.350266174;1;1.388429752;220;0.052152981;1.031366134;2.906155947;0.027612607;-0.003492223;2.55034071;0;0.275888348;0.197697639;0.142258898;0.671176344;0.130308198;0.083610443;1.124259237;2.55034071;0.684038436;1;1.300834191;2.276…
1123;C(=O)(CCCCCCCCCCCCCCCCC)OCC(CCCC)CC;INA;4.95975;0.51408;0.5838175;1.140175;0.291139241;0;2;0;0;2;0;32.5;0;2.5;0;0;0;0;0;0;0;0;0;0;0;0;0;0;0;0;0;0;0;0;0;0;0;5.291502622;1.787234043;1.432949115;1;3.035714286;3333;0.06578933;1.6484791;4.848908854;0.000678223;0;3.637537511;0;0.246838112;0.169409718;0.11941711;0.705110331;0.141545628;0.094774118;1.06399937;4.378783493;0.946372936;1;0.988516544;1.…
1125;C12c3c4C(=C(Br)Nc4ccc3)CC1N(C)CC(C(=O)NC1(C(C)C)C(=O)N3C(O)(C4CCCN4C(=O)C3CC(C)C)O1)C=2;INA;7.887590361;0.61673012;0.654921687;1.13076747;0.056179775;5;5;0;1;11;1;38.55421687;6.024096386;6.024096386;0;0;18;0.651162791;0.428571429;1.392857143;2;0.285714286;0;0;3;0;0;4;2;1;1;0.204081633;241.2909969;564.5353582;284.7477918;167.1507296;195.7549807;4.949747468;1.869565217;0.995809666;1;1.74364521…
1127;C(=O)(C(Cc1ccccc1)NC(=O)C(N)CC(=O)O)OC;INA;7.547179487;0.61105641;0.625002564;1.137569231;0.205128205;2;5;0;0;7;0;35.8974359;5.128205128;12.82051282;0;0;1;0.285714286;0;1;1;1;0;0;0;0;0;0;0;0;0;0.285714286;0;0;0;0;0;4.415880433;1.68;0.904571053;0.833333333;1.256235828;1733;0.081036165;2.851548676;4.792295288;0;0;2.417490655;0;0.209954819;0.134269571;0.088641901;0.553010594;0.052876644;0.02860…
1129;C(C)(O)(C1CC=C(C)CC1)CCC=C(C)C;INA;5.29547619;0.537219048;0.603635714;1.1335;0.095238095;0;1;0;0;1;0;35.71428571;0;2.380952381;0;0;1;0.375;0;1;1;1;0;0;0;0;0;0;0;0;0;0;0;0;0;0;0;3.605551275;1.641025641;1.205574777;1;1.375;984;0.067913345;1.746875;4.479851663;0.008569804;0.000145119;2.02439747;0;0.205374596;0.133816835;0.082490871;0.700924894;0.099470228;0.058340336;1.087203337;3.155639062;1.7…
1133;C(=O)(C(CC(=O)OC1CCCCC1)S(=O)(=O)O)OC1CCCCC1;INA;7.2498;0.580782;0.614548;1.135668;0.156862745;0;7;1;1;8;0;32;0;14;0;0;2;0.5;0;1;2;1;0;0;0;0;0;0;0;0;0;0;0;0;0;0;0;4.358898944;1.788819876;1.22714405;0.857142857;1.541666667;3724;0.08488821;5.64283574;5.116656589;0.000104177;0;0.85354571;0;0.19331243;0.132041331;0.089446928;0.609653067;0.08580874;0.053339797;1.526597847;3.803508855;1.613087614;…
1136;c1(NC(=S)NC(=O)OCC)c(NC(=S)NC(=O)OCC)cccc1;HSE;8.821428571;0.643014286;0.677761905;1.132790476;0.142857143;4;4;2;2;10;0;33.33333333;9.523809524;9.523809524;0;0;1;0.25;0;1;1;1;0;0;0;0;0;0;0;0;0;0.25;0;0;0;0;0;4.582575695;1.714285714;0.982519444;0.875;1.791666667;3408;0.07474209;2.319501039;4.330576514;0;0;2.483521355;0;0.201489631;0.143155876;0.085422643;0.616920731;0.047864496;0.026018144;1.…
1140;c12c(cc(C(C)C)cc1)ccc(C(C)C)c2;INA;5.898888889;0.590777778;0.655944444;1.115333333;0.054054054;0;0;0;0;0;0;44.44444444;0;0;0;0;3;0.625;0.2;1.2;1;0.5;0;0;0;0;0;0;1;0;0;0.647058824;0;0;62.22784993;0;0;2.828427125;1.777777778;1.07873278;0.8;1.375;2351;0.094513149;0.727615478;0.30962963;0.008402103;0.000145725;1.125;0;0.185992635;0.115909692;0.074025055;0.663675135;0.055581266;0.030318875;0.9910…
1142;c1(C)c(N)c(CC)ccc1;INA;5.879565217;0.57313913;0.633656522;1.129978261;0.043478261;1;0;0;0;1;0;39.13043478;4.347826087;0;0;0;1;0.6;0;1;1;1;0;0;0;0;0;0;0;0;0;0.6;0;0;0;0;0;1.58113883;1.666666667;1.078005673;0.666666667;0.54;320;0.066421395;0.717592593;1.793101852;0.032990789;0.00663193;1.185475297;0;0.21249355;0.141770207;0.092403121;0.651650786;0.065607422;0.037374437;1.191603637;2.646439345;…
1144;C1(=O)C(CCCCC)C(CC(=O)OC)CC1;INA;5.956578947;0.551031579;0.598392105;1.136721053;0.184210526;0;3;0;0;3;0;34.21052632;0;7.894736842;0;0;1;0.3125;0;1;1;1;0;0;1;0;0;0;0;0;0;0;49.70714286;0;0;0;0;3.240370349;1.714285714;1.17779768;1;1.2578125;1100;0.083363132;1.847044884;4.696590136;0.004147917;0.00016733;2.125;2.397895273;0.203010524;0.124861843;0.086137306;0.645574555;0.090349894;0.055837824;1…
1146;C(O)(CC)OC(O)CC;INA;5.834782609;0.514434783;0.551882609;1.153678261;0.181818182;0;3;0;0;3;0;26.08695652;0;13.04347826;0;0;0;0;0;0;0;0;0;0;0;0;0;0;0;0;0;0;0;0;0;0;0;3;1.459459459;1.206942166;1;0.740740741;100;0.043907636;2.152824074;2.777222222;0.022027376;-0.014862044;1.836591668;0;0.274823088;0.170036676;0.142258898;0.652398842;0.06229572;0.055537265;1.324969286;2.281036113;1.530493057;0.55…
1147;C(C)(COC(C)COC(C)CO)OC;INA;5.731111111;0.518166667;0.560927778;1.150133333;0.228571429;0;4;0;0;4;0;27.77777778;0;11.11111111;0;0;0;0;0;0;0;0;0;0;0;0;0;0;0;0;0;0;0;0;0;0;0;3.872983346;1.555555556;1.145937412;1;1.387755102;379;0.057728453;1.457501286;2.718034729;0.005495705;0.000634894;2.406666317;0;0.264169807;0.153696095;0.114481121;0.680380687;0.069855354;0.048993677;1.299736764;2.753434386…
1149;C(=O)(O)C(C)(C)CCCOc1c(C)ccc(C)c1;INA;6.25925;0.57348;0.6184725;1.129885;0.15;0;3;0;0;3;0;37.5;0;7.5;0;0;1;0.333333333;0;1;1;1;0;0;0;0;0;0;0;0;0;0.333333333;0;0;0;0;0;3.807886553;1.62406015;1.043686248;1;1.24691358;1474;0.063419485;2.422003601;3.943172994;0.001276937;0;2.149958334;0;0.216060815;0.133131284;0.093635408;0.645393407;0.06663918;0.038543231;1.285284544;3.197159723;1.772077254;0.9…
1150;C(=O)(C1C(C)(C)C1C=C(C)C)OCc1cc(Oc2ccccc2)ccc1;INA;6.740192308;0.615246154;0.658878846;1.115880769;0.12962963;0;3;0;0;3;0;44.23076923;0;5.769230769;0;0;3;0.576923077;0;1;3;1;1;0;0;0;0;0;0;0;0;0.428571429;0;0;0;0;0;3.937003937;1.846153846;0.965586763;0.875;1.828402367;10389;0.096206145;1.785295553;5.479391736;0.00012885;0;0.99976451;4.262679877;0.179665673;0.11924173;0.08166715;0.610002111;0.…
1151;C(=O)(c1c(C(=O)OCC(CCCC)CC)c(Br)c(Br)c(Br)c1Br)OCC(CCCC)CC;INA;10.69969697;0.620745455;0.692330303;1.122618182;0.242424242;0;4;0;4;8;4;36.36363636;0;6.060606061;0;0;1;0.1875;0;1;1;1;0;0;0;0;0;0;0;0;0;0.1875;0;0;0;0;0;5.196152423;1.655172414;1.368720538;0.888888889;2.0078125;6798;0.094761584;2.203057427;6.11938729;0;0;2.55564747;0;0.196442967;0.119183267;0.076934823;0.803581424;0.090382264;0.…
1153;C(=O)(O)C(C)c1ccc(CC(C)C)cc1;INA;6.251818182;0.580933333;0.629139394;1.125927273;0.121212121;0;2;0;0;2;0;39.39393939;0;6.060606061;0;0;1;0.4;0;1;1;1;0;0;0;0;0;0;0;0;0;0.4;0;0;0;0;0;3.31662479;1.636363636;1.064060181;0.8;1.404444444;905;0.071165099;2.438324463;3.76242507;0.003874105;-0.000338837;1.563951032;0;0.204149377;0.131696475;0.08595311;0.635111352;0.064849032;0.03558332;1.251534533;3.…
1155;C(Cl)(Cl)(Cl)C(N1CCN(C(C(Cl)(Cl)Cl)NC=O)CC1)NC=O;INA;12.08277778;0.685961111;0.726955556;1.149933333;0.111111111;4;2;0;6;12;6;27.77777778;11.11111111;5.555555556;0;0;1;0.272727273;0;1;1;1;0;0;0;0;0;0;0;0;0;0;0;0;0;0;0;4.795831523;1.590361446;1.143606059;0.833333333;1.438016529;2230;0.091247272;2.93180549;3.668484265;0;0;1.809560796;0;0.177185316;0.120985674;0.087362076;0.711459659;0.07733113…
1156;C(CCCCCN(CCCC)CCCC)N(CCCC)CCCC;INA;4.732222222;0.502211111;0.576716667;1.146475;0.267605634;2;0;0;0;2;0;30.55555556;2.777777778;0;0;0;0;0;0;0;0;0;0;0;0;0;0;0;0;0;0;0;0;0;0;0;0;4.898979486;1.756097561;1.464233964;0.875;1.833333333;1820;0.084525024;0.182228888;0.710119779;0.003246262;0;2.918295834;0;0.233537927;0.15603082;0.115437698;0.734264552;0.123926035;0.09046119;1.056234784;2.918295834;1…
1158;C(F)(F)(F)c1cc(N2C(=O)C(Cl)C(=NC)C=N2)ccc1;INA;10.47206897;0.703117241;0.687896552;1.163565517;0.033333333;3;1;0;1;8;4;41.37931034;10.34482759;3.448275862;0;0;2;0.6;0;1;2;1;0;0;0;0;0;0;0;0;0;0.285714286;0;0;0;0;0;3.16227766;1.70212766;0.848478573;1;1.265;3485;0.086791756;5.741109143;4.974179422;0;0;1.069378892;0;0.184318997;0.11729262;0.072790818;0.549088877;0.041270495;0.020259067;2.0628551…
1159;c1(-c2ccc(C=Cc3c(S(=O)(=O)O)cccc3)cc2)ccc(C=Cc2c(S(=O)(=O)O)cccc2)cc1;HSE;8.942068966;0.697548276;0.730996552;1.097648276;0.114754098;0;6;2;2;8;0;48.27586207;0;10.34482759;0;0;4;0.666666667;0;1;4;1;0;0;0;0;0;0;0;0;0;0.615384615;0;0;0;0;0;4.472135955;1.87826087;1.052999395;0.9;2.839506173;51717;0.088515998;5.223637846;4.541588957;0;0;0.806098611;0;0.182114765;0.121223699;0.080426115;0.5701087…
1164;c1(OCC(O)CNC(C)C)ccc(CC(N)=O)cc1;INA;6.497073171;0.572078049;0.609485366;1.140897561;0.195121951;2;3;0;0;5;0;34.14634146;4.87804878;7.317073171;0;0;1;0.315789474;0;1;1;1;0;0;0;0;0;0;0;0;0;0.315789474;0;0;0;0;0;3.872983346;1.701492537;1.00826796;0.857142857;1.761772853;1811;0.079734237;2.024212584;3.746507816;0.000618398;0;2.308491827;0;0.211483117;0.137219889;0.096215369;0.601393811;0.056585…
1166;C(O)(CC)OCCCC;INA;5.2892;0.50576;0.560008;1.149616;0.208333333;0;2;0;0;2;0;28;0;8;0;0;0;0;0;0;0;0;0;0;0;0;0;0;0;0;0;0;0;0;0;0;0;2.828427125;1.542857143;1.351889302;0.75;0.938271605;110;0.044437903;1.878194444;2.862327098;0.041138155;-0.012386956;1.974937501;0;0.285342892;0.189384685;0.133768694;0.695693253;0.096311998;0.065715008;1.217796812;2.947702779;1.351644115;1;1.787166273;2.029526332;…
1169;C1(OCCCCCCCC)C(O)C(O)C(O)C(CO)O1;INA;6.092083333;0.534666667;0.570554167;1.147275;0.1875;0;6;0;0;6;0;29.16666667;0;12.5;0;0;1;0.3;0;1;1;1;0;0;0;0;0;0;0;0;0;0;0;0;0;0;0;3.391164992;1.714285714;1.130294213;0.857142857;1.605;2116;0.080054457;2.698653514;3.752209688;0.000539865;0;2.560964047;0;0.20819916;0.130541755;0.082508674;0.607447828;0.067264462;0.038032794;1.347073298;4.021928095;1.5;1;0.…
1170;C1(=O)C(C)=CN(C2CC(N=[N+]=N)C(CO)O2)C(=O)N1;INA;8.13;0.616266667;0.614327273;1.1575;0.088235294;5;4;0;0;9;0;30.3030303;15.15151515;12.12121212;0;1;2;0.578947368;0;1;2;1;0;0;1;0;0;0;0;0;0;0;52.4018759;0;0;0;0;2.549509757;1.753846154;0.864666627;1;1.146814404;2971;0.105609066;2.249303666;4.712619835;0.0002091;0;1.295879324;2.397895273;0.182617121;0.114410826;0.073687381;0.541578963;0.044021716…
1172;C(C)(=O)C1=C(C)C2C(C)(C)C3C(C(C)CC3)(C2)C1;INA;5.600681818;0.558254545;0.621652273;1.127431818;0.02173913;0;1;0;0;1;0;38.63636364;0;2.272727273;0;0;6;0.611111111;0.545454545;1.454545455;1;0.333333333;0;0;2;1;1;0;1;0;0;0;57.06360029;0;60.11767677;0;0;3.391164992;1.714285714;1.12653827;0.5;0.691358025;5083;0.120306259;1.340625;4.973158541;0.00714578;0;0.991645834;3.044522438;0.152932705;0.0916…
1176;c1(N)ccc(CCCCCC)cc1;HSE;5.54125;0.55508125;0.620571875;1.132346875;0.15625;1;0;0;0;1;0;37.5;3.125;0;0;0;1;0.461538462;0;1;1;1;0;0;0;0;0;0;0;0;0;0.461538462;0;0;0;0;0;2.449489743;1.813953488;1.193239041;1;1.25443787;667;0.07756881;0.808047971;1.603031587;0.019062166;-0.000964524;2.123347519;0;0.225084644;0.145739987;0.099591246;0.647868096;0.084717934;0.048449603;1.133432101;3.39274741;1.1981…
1182;C(=O)(C(C)O)OCCCC;INA;6.092083333;0.534666667;0.570554167;1.147275;0.217391304;0;3;0;0;3;0;29.16666667;0;12.5;0;0;0;0;0;0;0;0;0;0;0;0;0;0;0;0;0;0;0;0;0;0;0;3.16227766;1.5;1.176084833;0.75;0.96;143;0.042845513;2.322355442;3.545420446;0.014946212;0.008195173;1.921928095;0;0.266787836;0.174941029;0.121542146;0.646238079;0.072949953;0.045715222;1.347073298;2.646439345;1.521928095;1;1.884002147;2…
1183;C(O)(CC)OCCCOC;INA;5.701153846;0.5138;0.55595;1.151915385;0.24;0;3;0;0;3;0;26.92307692;0;11.53846154;0;0;0;0;0;0;0;0;0;0;0;0;0;0;0;0;0;0;0;0;0;0;0;3;1.578947368;1.198284927;1;1.1;153;0.045173843;1.933466553;2.894214853;0.02219959;0.00741565;2.246439345;0;0.28092503;0.187283353;0.133915195;0.666948757;0.090080926;0.054494591;1.300194643;2.921928095;1.295461844;1;1.608315579;2.215695144;0.8567…
1185;C(=O)(c1c(F)cccc1F)NC(=O)Nc1ccc(Cl)cc1;HSE;10.35666667;0.72335;0.715343333;1.13716;0.064516129;2;2;0;1;7;3;46.66666667;6.666666667;6.666666667;0;0;2;0.571428571;0;1;2;1;0;0;0;0;0;0;0;0;0;0.545454545;0;0;0;0;0;3.240370349;1.774647887;0.841165038;1;1.455782313;3466;0.082353262;2.836052287;5.37540361;0;0;0.702107812;0;0.19265038;0.132979854;0.082649878;0.535608135;0.03867969;0.022884288;1.97914…
1186;c1(SC)ccc(OP(=S)(OCC)SCCC)cc1;INA;8.715945946;0.626556757;0.733727027;1.109581081;0.216216216;0;2;3;4;6;0;32.43243243;0;5.405405405;0;0;1;0.333333333;0;1;1;1;0;0;0;0;0;0;0;0;0;0.333333333;0;0;0;0;0;3.741657387;1.728;1.885550536;0.833333333;1.271604938;1338;0.088446673;3.043696893;2.401352986;0.002614259;0;2.191896529;0;0.204330309;0.135900365;0.089376476;0.792394078;0.210910509;0.123813263;1…
1189;C(#N)C(Br)(CCC#N)CBr;INA;16.62125;0.7296;0.8125125;1.1203375;0.133333333;2;0;0;2;4;2;37.5;12.5;0;2;0;0;0;0;0;0;0;0;0;0;0;0;0;0;0;0;0;0;0;0;0;0;3.31662479;1.481481481;1.542861474;1;0.74;129;0.048917874;1.802847222;2.575625;0.011733666;0.008670879;1.846439345;0;0.258271842;0.172443826;0.135355339;0.844366956;0.144376309;0.075762039;1.811278124;2.646439345;1.360964047;1;2.536625943;2.655639062;…
1193;C(=O)(C(Cl)Cl)N(CC=C)CC=C;INA;9.047826087;0.632695652;0.68453913;1.134213043;0.181818182;1;1;0;2;4;2;34.7826087;4.347826087;4.347826087;0;0;0;0;0;0;0;0;0;0;0;0;0;0;0;0;0;0;0;0;0;0;0;3.605551275;1.5;1.17031694;1;0.777777778;211;0.075073911;2.342685185;4.189351852;0.00483382;0.002602399;1.825011211;0;0.222433485;0.150464128;0.119935874;0.681977221;0.075399494;0.04716952;1.738616399;2.918295834…
1194;C1(=O)C(NC(=O)NCNC(=O)NC2C(=O)NC(=O)N2CO)N(CO)C(=O)N1;INA;9.031395349;0.627832558;0.598306977;1.170288372;0.136363636;8;8;0;0;16;0;25.58139535;18.60465116;18.60465116;0;0;2;0.37037037;0;1;2;1;0;0;2;0;0;0;0;0;0;0;184.5539199;0;0;0;0;4.123105626;1.705263158;0.783757996;1;1.755829904;6762;0.094294736;2.761448134;4.688613785;0;0;0.974213427;3.044522438;0.183927173;0.123240174;0.082904959;0.50053…
1196;c1(OCCCCCC)ccc(N)cc1;HSE;5.858181818;0.559921212;0.615539394;1.134681818;0.181818182;1;1;0;0;2;0;36.36363636;3.03030303;3.03030303;0;0;1;0.428571429;0;1;1;1;0;0;0;0;0;0;0;0;0;0.428571429;0;0;0;0;0;2.645751311;1.826086957;1.137846086;0.833333333;1.357142857;817;0.075518884;0.885802792;2.052001134;0.01023434;0.000558708;2.304728164;0;0.226550253;0.147464249;0.100801186;0.630752396;0.071272853;…
1198;C1(=O)CCC(CCC)CC1;INA;5.394230769;0.535738462;0.597911538;1.135807692;0.076923077;0;1;0;0;1;0;34.61538462;0;3.846153846;0;0;1;0.6;0;1;1;1;0;0;0;0;0;0;0;0;0;0;0;0;0;0;0;1.732050808;1.764705882;1.302924774;0.75;0.96;327;0.08510979;1.187636054;3.812869898;0.051758394;0.005735521;1.460964047;0;0.217873223;0.144717048;0.099588312;0.672823925;0.121177468;0.073564352;1.141619525;2.646439345;1.37095…
1200;c12-c3c(O)c(O)ccc3CC3c1c(ccc2)CCN3C;HSE;7.225675676;0.639605405;0.675835135;1.114559459;0;1;2;0;0;3;0;45.94594595;2.702702703;5.405405405;0;0;12;0.85;0.470588235;1.411764706;1;0.25;0;0;0;0;0;0;4;0;1;0.52173913;0;0;181.9042962;0;56.26587432;2.121320344;2;0.916641468;1;0.975;16991;0.129606096;1.7046601;4.260321948;0.001161221;0;0.626641244;0;0.163082768;0.098240506;0.062389804;0.571353137;0.04…
1211;C(Cl)=CC[N+]23CN1CN(CN(C1)C2)C3;INA;7.191333333;0.57791;0.62766;1.154533333;0.0625;4;0;0;1;5;1;30;13.33333333;0;0;1;7;0.714285714;1.2;1.8;1;0.333333333;0;0;0;0;3;0;0;0;0;0;0;0;0;0;0;2.738612788;2.074074074;1.060593516;0.75;0.897959184;2840;0.122097601;0.4375;1.499224695;0.017075257;0.000495816;1.359769615;0;0.163303865;0.10506059;0.065392263;0.648570158;0.070061162;0.038386903;1.555913095;2.…
1214;C1(=O)N(Cl)C(=O)N(Cl)C(O)=N1;INA;16.4975;0.821966667;0.758033333;1.167591667;0;3;3;0;2;8;2;25;25;25;0;0;1;0.545454545;0;1;1;1;0;0;0;0;0;0;0;0;0;0;0;0;0;0;0;1.58113883;1.534883721;0.814822086;0.666666667;0.52892562;395;0.067723785;2.744382716;3.672222222;0.001901474;-0.00611736;0.83154084;0;0.209869809;0.126549034;0.076169635;0.579376164;0.034163095;0.016434316;2.229573959;2.732158891;1.34858…
1215;c1(Oc2ccccc2)cc(CBr)ccc1;INA;10.12076923;0.688492308;0.7452;1.097776923;0.074074074;0;1;0;1;2;1;50;0;3.846153846;0;0;2;0.8;0;1;2;1;0;0;0;0;0;0;0;0;0;0.75;0;0;0;0;0;1.870828693;2;1.102984245;0.8;1.013333333;1686;0.091042861;0.801645881;2.2;0.005391067;-0.000318624;0.781378119;0;0.202507223;0.133842125;0.089765743;0.6516979;0.057431139;0.032106873;1.386614174;3.640223929;1.052981575;0.86666666…
1220;C(#N)C(c1cc(Oc2ccccc2)ccc1)OC(=O)C1C(C)(C)C1C=C(Br)Br;INA;10.7493617;0.691153191;0.738038298;1.105568085;0.142857143;1;3;0;2;6;2;46.80851064;2.127659574;6.382978723;1;0;3;0.535714286;0;1;3;1;1;0;0;0;0;0;0;0;0;0.4;0;0;0;0;0;4.301162634;1.816216216;1.037053493;0.875;1.857142857;11250;0.099474603;2.319200077;5.666973935;0;0;1.091563365;4.262679877;0.177193069;0.117726296;0.079029655;0.664479785…
1223;C(=CCCCCCCCCCC=O)CCCC;INA;5.073617021;0.523761702;0.593095745;1.136965957;0.282608696;0;1;0;0;1;0;34.04255319;0;2.127659574;0;0;0;0;0;0;0;0;0;0;0;0;0;0;0;0;0;0;0;0;0;0;0;3.872983346;1.789473684;1.406416359;1;2.131487889;816;0.05580487;0.967384312;3.09977617;0.008261298;0;3.146286371;0;0.264793342;0.188041819;0.133629449;0.683857675;0.148570816;0.101186181;1.060828897;3.146286371;0.522559375;…
1231;C1(=O)C=C(C)OS(=O)(=O)N1;INA;10.878;0.674753333;0.66628;1.139086667;0;1;4;1;1;6;0;26.66666667;6.666666667;26.66666667;0;0;1;0.6;0;1;1;1;0;0;0;0;0;0;0;0;0;0;0;0;0;0;0;2;1.558441558;1.154391299;0.333333333;0.42;306;0.052623382;4.765625;3.476388889;0.005703289;0.010085694;0.860964047;0;0.186202357;0.148606992;0.072872861;0.59350883;0.068232318;0.039533382;2.066247897;2.121928095;1.846439345;0.9…
1232;C(=O)(c1c(C)cccc1)Nc1cc(OC(C)C)ccc1;INA;6.906923077;0.620312821;0.6607;1.119330769;0.1;1;2;0;0;3;0;43.58974359;2.564102564;5.128205128;0;0;2;0.6;0;1;2;1;0;0;0;0;0;0;0;0;0;0.571428571;0;0;0;0;0;3.16227766;1.818181818;0.956766938;0.833333333;1.33;3361;0.084396533;1.773336168;5.216486363;0.000681621;0;1.112674833;0;0.191211962;0.131414834;0.083696967;0.60063245;0.047449308;0.025373995;1.3829024…
1233;C(CC)(OC(C)COC(O)CC)OCCCC;INA;5.520222222;0.51632;0.566168889;1.147786667;0.25;0;4;0;0;4;0;28.88888889;0;8.888888889;0;0;0;0;0;0;0;0;0;0;0;0;0;0;0;0;0;0;0;0;0;0;0;4.242640687;1.619047619;1.256582566;1;1.501730104;646;0.06751893;2.025799729;3.262435894;0.002995228;0;2.654255313;0;0.2432315;0.154805947;0.111770371;0.685097057;0.075017674;0.047628015;1.253816337;3.969815782;1.44664796;1;1.62644…
1234;C(CCC)[N+](C)(CCCC)CCCC;INA;4.555454545;0.492272727;0.569227273;1.148152273;0.209302326;1;0;0;0;1;0;29.54545455;2.272727273;0;0;1;0;0;0;0;0;0;0;0;0;0;0;0;0;0;0;0;0;0;0;0;0;3.872983346;1.6;1.541995504;1;1.102040816;343;0.095047686;0.185;0.445416667;0.032391496;0.000416768;2.217021886;0;0.226776695;0.145710678;0.120710678;0.775997216;0.145710678;0.120710678;1.020512659;2.448815636;1.198117421;…
1235;C(=O)(O)c1c(Cl)ccc(Cl)n1;INA;13.71428571;0.797114286;0.796664286;1.116821429;0.071428571;1;2;0;2;5;2;42.85714286;7.142857143;14.28571429;0;0;1;0.545454545;0;1;1;1;0;0;0;0;0;0;0;0;0;0.545454545;0;0;0;0;0;2.121320344;1.609756098;0.932596789;0.666666667;0.661157025;399;0.083727184;2.849537037;3.368395062;0.003892982;-0.005416641;1.159689974;0;0.198620511;0.131867972;0.094909331;0.611378442;0.04…
1238;c1(COC(=O)CCCCC(=O)OCC(CCCC)CC)ccccc1;INA;6.114561404;0.56645614;0.614042105;1.131242105;0.263157895;0;4;0;0;4;0;36.84210526;0;7.01754386;0;0;1;0.24;0;1;1;1;0;0;0;0;0;0;0;0;0;0.24;0;0;0;0;0;4.636809248;1.807228916;1.140497887;1;2.24;3340;0.07594336;1.886265703;4.754225419;0.0001912;0;3.315084952;0;0.227332138;0.151122305;0.10500594;0.626726504;0.079061898;0.046801299;1.267299385;4.32385619;1…
1239;C(C)(C)(C)CC(C)CCOC(C)=O;INA;5.323714286;0.520697143;0.579554286;1.142457143;0.176470588;0;2;0;0;2;0;31.42857143;0;5.714285714;0;0;0;0;0;0;0;0;0;0;0;0;0;0;0;0;0;0;0;0;0;0;0;4;1.457943925;1.236080916;1;1.183431953;296;0.037470994;1.84448271;3.488249835;0.011596734;-0.001086742;2.045841641;0;0.221748363;0.168500695;0.101905216;0.731935938;0.129273832;0.066428368;1.181818919;3.180832987;1.73814…
1240;C1(OCCCCCCCCCC)C(O)C(O)C(O)C(CO)O1;INA;5.934814815;0.531807407;0.572396296;1.146288889;0.203703704;0;6;0;0;6;0;29.62962963;0;11.11111111;0;0;1;0.272727273;0;1;1;1;0;0;0;0;0;0;0;0;0;0;0;0;0;0;0;3.674234614;1.736842105;1.16390383;0.875;1.863636364;2801;0.078458597;2.699568845;3.802717292;0.000359943;0;2.827304411;0;0.210732544;0.133110363;0.084633241;0.616507733;0.073348475;0.042381155;1.31952…
1241;C1(=O)CCCCCN1CCCCCCCCCCCC;INA;5.118909091;0.521669091;0.589163636;1.141201818;0.2;1;1;0;0;2;0;32.72727273;1.818181818;1.818181818;0;0;1;0.35;0;1;1;1;0;0;0;1;0;0;0;0;0;0;0;0;0;0;0;3.464101615;1.875;1.368126997;0.875;2;2270;0.069003158;1.26534801;4.831588226;0.005695465;0;2.925349666;0;0.227816129;0.155706174;0.106586578;0.683458519;0.122603401;0.081084721;1.152567793;3.921928095;0.921928095;1…
1249;C1(=O)C(Cl)=C(Cl)SN1CCCCCCCC;INA;8.553333333;0.615742424;0.687160606;1.128863636;0.212121212;1;1;1;3;5;2;33.33333333;3.03030303;3.03030303;0;0;1;0.3125;0;1;1;1;0;0;1;0;0;0;0;0;0;0;50.57431457;0;0;0;0;3;1.714285714;1.358447607;0.833333333;1.40625;1116;0.069000764;1.814606613;4.512776317;0.003809965;0.000169929;2.5;2.397895273;0.211395247;0.131613585;0.092271833;0.737358816;0.111410041;0.07765…
1250;c1(Cl)c(Cl)cc(Cl)c(OCC(=O)OCCOCCCC)n1;INA;9.639189189;0.651467568;0.682432432;1.132559459;0.27027027;1;4;0;3;8;3;35.13513514;2.702702703;10.81081081;0;0;1;0.285714286;0;1;1;1;0;0;0;0;0;0;0;0;0;0.285714286;0;0;0;0;0;3.741657387;1.726027397;1.079019591;0.875;1.904761905;2351;0.075870317;2.210156814;4.435710568;0.000165154;0;2.793687538;0;0.216378636;0.137799369;0.090506936;0.657232284;0.058258…
1254;C1(CSCCNC(=CN(=O)=O)NC)=CC=C(CN(C)C)O1;INA;7.313023256;0.585076744;0.625269767;1.146004651;0.23255814;4;3;1;1;8;0;30.23255814;9.302325581;6.976744186;0;0;1;0.238095238;0;1;1;1;0;0;1;0;0;0;0;0;0;0.238095238;72.50967921;0;0;0;0;4.242640687;1.726027397;1.104902889;1;1.818594104;2326;0.071899725;2.485017944;3.349270408;0.000291185;0;2.681184201;2.397895273;0.205977806;0.141236048;0.099773017;0.6…
1255;C(=O)(O)CCCCC(=O)OC(C)COC(=O)CCCCCCCCCCC;INA;5.947538462;0.543046154;0.587593846;1.140695385;0.3125;0;6;0;0;6;0;32.30769231;0;9.230769231;0;0;0;0;0;0;0;0;0;0;0;0;0;0;0;0;0;0;0;0;0;0;0;5.385164807;1.705263158;1.214073511;1;2.899862826;2822;0.059370325;2.531831903;4.696798324;0;0;3.43971065;0;0.240217694;0.166103953;0.115134147;0.636015075;0.100939573;0.064789439;1.29668033;4.53266528;1.310567…
1256;C1(=O)C2(O)C3(C)C(C(C)(C)CCC3O)C(O)C(OC(C)=O)C2(C)OC(C)(C=C)C1;INA;6.516825397;0.570780952;0.605163492;1.135304762;0.046153846;0;7;0;0;7;0;34.92063492;0;11.11111111;0;0;6;0.482758621;0.285714286;1.285714286;1;0.333333333;0;0;0;0;0;0;2;0;0;0;0;0;187.2892496;0;0;4.74341649;1.589041096;0.990341289;0.8;0.98216409;17727;0.131820457;3.426944444;6.573680083;0;0;1.1278671;0;0.152189088;0.089329923;0…
1257;C(F)(F)(F)c1ccc(C=CC(C=Cc2ccc(C(F)(F)F)cc2)=NN=C2NCC(C)(C)CN2)cc1;INA;8.381864407;0.648030508;0.653322034;1.159813559;0.081967213;4;0;0;0;10;6;42.37288136;6.779661017;0;0;0;3;0.514285714;0;1;3;1;0;0;0;0;0;0;0;0;0;0.324324324;0;0;0;0;0;5.14781507;1.772151899;0.864277475;1;1.936326531;15318;0.076194133;5.676657299;4.775425994;0;0;0.869203234;0;0.195783242;0.126603999;0.081417751;0.542989452;0.…
1267;C(F)(F)(F)c1cc(Cl)c(Oc2ccc(OC(C)C(=O)OC)cc2)nc1;INA;9.888157895;0.686115789;0.673297368;1.147910526;0.153846154;1;4;0;1;9;4;42.10526316;2.631578947;10.52631579;0;0;2;0.48;0;1;2;1;0;0;0;0;0;0;0;0;0;0.461538462;0;0;0;0;0;4.183300133;1.714285714;0.846194815;0.875;1.9936;6595;0.07955866;5.787213956;4.571277315;0;0;1.548745841;0;0.197548545;0.122647711;0.07958157;0.555577819;0.041176996;0.0203461…
1268;C1(O)CCC(CCCC)CC1;INA;5.041935484;0.515574194;0.582854839;1.140690323;0.096774194;0;1;0;0;1;0;32.25806452;0;3.225806452;0;0;1;0.545454545;0;1;1;1;0;0;0;0;0;0;0;0;0;0;0;0;0;0;0;2;1.783783784;1.365421943;1;1.024793388;423;0.088246574;1.312151361;3.252365284;0.051052632;-0.002881478;1.705144519;0;0.221525307;0.140705978;0.099863174;0.686514691;0.128421835;0.085386174;1.094265896;2.845350937;1.3…
1269;c12c(cc(Cl)cc1)OC(Oc1ccc(OC(C)C(=O)OCC)cc1)=N2;INA;8.824390244;0.674080488;0.688470732;1.117339024;0.162790698;1;5;0;1;7;1;43.90243902;2.43902439;12.19512195;0;0;4;0.6;0.133333333;1.133333333;2;0.666666667;0;0;1;0;0;1;0;0;0;0.592592593;59.25881616;114.5457382;0;0;0;3.605551275;1.898734177;0.899993331;1;2.0704;12112;0.091667496;2.075960246;4.562710876;0;0;1.537542476;2.397895273;0.189733484;0…
1270;C(=O)(C(Cl)Cl)N1C2(CCCCC2)OCC1;INA;8.405333333;0.61068;0.65739;1.137556667;0;1;2;0;2;5;2;33.33333333;3.333333333;6.666666667;0;0;2;0.666666667;0;1.1;1;0.5;0;0;1;0;0;0;0;0;0;0;38.66984127;0;0;0;0;3.082207001;1.818181818;1.174772633;0.75;0.835555556;1567;0.095191028;2.300461546;4.800555083;0.005031316;-0.00032285;1.245763738;2.397895273;0.177804549;0.110961423;0.07616616;0.670572983;0.07157670…
1274;C(C1C(=O)CC(CC(C)SCC)CC1=O)(CCC)=NOCC;INA;6.422352941;0.563296078;0.621107843;1.134496078;0.176470588;1;3;1;1;5;0;33.33333333;1.960784314;5.882352941;0;0;1;0.272727273;0;1;1;1;0;0;0;0;0;0;0;0;0;0;0;0;0;0;0;4;1.692307692;1.286534447;0.857142857;1.752066116;2436;0.095421855;1.988995995;5.469874417;0.000594288;0;2.126853978;0;0.187465004;0.129332067;0.077644097;0.685386437;0.091825937;0.0496412…
1280;C1(=O)C(Cc2cc(O)ccc2)C(Cc2cc(O)ccc2)CO1;HSE;7.459;0.64001;0.666765;1.11436;0.095238095;0;4;0;0;4;0;45;0;10;0;0;3;0.772727273;0;1;3;1;0;0;1;0;0;0;0;0;0;0.5;61.46709957;0;0;0;0;2.34520788;1.941176471;0.917591444;0.833333333;1.438016529;7249;0.092036447;1.85324452;4.997026172;0.00023955;0;0.594674499;2.397895273;0.186848239;0.121656488;0.078900512;0.550261219;0.05621812;0.032095056;1.368995594;…
1281;C1(=O)C(N(C(=O)NCO)CO)N(CO)C(=O)N1CO;INA;8.432121212;0.597672727;0.5761;1.167727273;0.151515152;4;7;0;0;11;0;24.24242424;12.12121212;21.21212121;0;0;1;0.263157895;0;1;1;1;0;0;1;0;0;0;0;0;0;0;59.54285714;0;0;0;0;3.674234614;1.605633803;0.809845309;0.8;0.842105263;1463;0.109842989;2.929444444;4.822360639;0;0;1.898285697;2.397895273;0.175974834;0.117509419;0.070935193;0.51373776;0.033708355;0.0…
1283;c1(Cl)ccc(CCCCC)cc1;INA;6.767037037;0.594144444;0.664781481;1.120948148;0.148148148;0;0;0;1;1;1;40.74074074;0;0;0;0;1;0.5;0;1;1;1;0;0;0;0;0;0;0;0;0;0.5;0;0;0;0;0;2.236067977;1.8;1.237243522;0.8;1.097222222;536;0.080933194;0.838665255;1.661878088;0.022983375;0.001836787;1.924561459;0;0.22342362;0.143800193;0.09775388;0.689310135;0.084761586;0.049893139;1.17499466;3.084962501;1.251629167;0.833…
1285;C(=O)(C1=C(S(=O)(=O)NC(=O)Nc2nc(C)nc(OC)n2)C=CS1)OC;INA;10.19578947;0.680978947;0.68675;1.138123684;0.153846154;5;6;2;2;13;0;31.57894737;13.15789474;15.78947368;0;0;2;0.44;0;1;2;1;0;0;1;0;0;0;0;0;0;0.423076923;81.36572872;0;0;0;0;4.301162634;1.714285714;1.025869212;0.857142857;1.488;5337;0.089344447;5.219409184;5.27425674;0;0;1.177237345;2.397895273;0.183860421;0.121872737;0.078091613;0.5958…
1304;C1(C)C=C(C)N(CO)N=1;INA;6.641052632;0.571831579;0.605868421;1.150884211;0.052631579;2;1;0;0;3;0;31.57894737;10.52631579;5.263157895;0;0;1;0.555555556;0;1;1;1;0;0;1;0;0;0;0;0;0;0.555555556;22.66666667;0;0;0;0;1.58113883;1.636363636;0.952339799;0.666666667;0.592592593;225;0.066827112;1.528101852;2.632222222;0.028458696;-0.013849433;1.232748612;2.397895273;0.200599111;0.140095055;0.103093963;0.…
1311;c1(C)c(C2CC(=O)C(C(CC)=NOCC)C(=O)C2)c(C)cc(C)c1;INA;6.460392157;0.588513725;0.632694118;1.127923529;0.096153846;1;3;0;0;4;0;39.21568627;1.960784314;5.882352941;0;0;2;0.5;0;1;2;1;0;0;0;0;0;0;0;0;0;0.24;0;0;0;0;0;3.31662479;1.714285714;1.044465096;0.857142857;1.625;5338;0.100364363;2.051980925;5.68424304;0.000217302;0;1.581376169;0;0.175372771;0.120562787;0.070959121;0.637907778;0.062143456;0.…
1313;C(F)(F)(F)c1c(C#N)ccc(NC(=O)C(C)(O)CS(=O)(=O)c2ccc(F)cc2)c1;INA;10.00953488;0.693876744;0.68182093;1.14964186;0.113636364;2;4;1;1;11;4;41.86046512;4.651162791;9.302325581;1;0;2;0.413793103;0;1;2;1;0;0;0;0;0;0;0;0;0;0.4;0;0;0;0;0;5.14781507;1.633802817;0.954861899;0.875;1.807372176;7057;0.08710453;6.110871786;5.337825381;0;0;0.963257655;0;0.184754026;0.11805076;0.07637773;0.538080465;0.063002…
1315;c1(OS(=O)(=O)CCCCCCCCCCCCCCC)ccccc1;INA;6.043278689;0.55432623;0.618301639;1.131504918;0.262295082;0;3;1;1;4;0;34.42622951;0;4.918032787;0;0;1;0.24;0;1;1;1;0;0;0;0;0;0;0;0;0;0.24;0;0;0;0;0;4.636809248;1.840490798;1.402552792;1;2.4928;3503;0.068484106;4.365831195;4.879081122;0.000451867;0;3.524889452;0;0.224934919;0.15300377;0.104802417;0.669429441;0.125195986;0.082241785;1.289575806;4.163856…
1317;C1(=O)C(C(=O)C2CC2)C(=O)CC(C(=O)OCC)C1;INA;7.420294118;0.611423529;0.628344118;1.128488235;0.142857143;0;5;0;0;5;0;38.23529412;0;14.70588235;0;0;2;0.5;0;1;2;1;1;0;0;0;0;0;0;0;0;0;0;0;0;0;0;3.240370349;1.741935484;0.99471762;1;1.388888889;1824;0.082606821;2.441503212;4.848055083;0.000654303;0;1.439982474;3.713572067;0.178666088;0.120940359;0.070152056;0.572712565;0.054572361;0.032840408;1.448…
1322;C(=O)(C1C2(C)C(C3C(C4(C)C=CC(=O)NC4CC3)CC2)CC1)NC(C)(C)C;INA;5.914444444;0.562349206;0.616892063;1.134504762;0.03030303;2;2;0;0;4;0;36.50793651;3.174603175;3.174603175;0;0;10;0.62962963;0.352941176;1.352941176;1;0.25;0;0;1;0;0;1;2;0;0;0;40.80583992;67.29626296;153.8252179;0;0;4.358898944;1.790055249;1.086244421;0.857142857;1.673525377;31401;0.102690914;1.600597662;6.038479994;0.000312935;0;1…
1323;c12c(cccc1)N(C(=O)C(Cl)Cl)C(C)CO2;INA;9.634444444;0.676548148;0.71107037;1.122085185;0;1;2;0;2;5;2;40.74074074;3.703703704;7.407407407;0;0;3;0.625;0.2;1.2;1;0.5;0;0;0;0;0;0;1;0;0;0.352941176;0;0;60.21233766;0;0;2.828427125;1.777777778;1.025870685;0.75;0.796875;2220;0.108503101;2.380920257;4.877503779;0.001746751;0.00019376;1.25;0;0.180337915;0.110864622;0.074676552;0.637669088;0.047608121;0.…
1326;c1(Cl)c2c(c(OCC(=O)OC(C)CCCCC)cc1)nccc2;INA;7.463555556;0.617513333;0.657833333;1.125282222;0.195652174;1;3;0;1;5;1;40;2.222222222;6.666666667;0;0;3;0.434782609;0.2;1.2;1;0.5;0;0;0;0;0;0;1;0;0;0.458333333;0;0;107.7116336;0;0;3.872983346;1.84;1.043473295;1;1.784499055;5536;0.089062007;2.034231859;4.868802971;0.000238159;0;2.405646408;0;0.193145516;0.125692331;0.081161587;0.621977713;0.0548874…
1327;C(=O)(c1c(F)cccc1F)NC(=O)Nc1c(F)cc(Oc2c(Cl)cc(C(F)(F)F)cc2)cc1;INA;11.10886364;0.739293182;0.703386364;1.157468182;0.086956522;2;3;0;1;12;7;47.72727273;4.545454545;6.818181818;0;0;3;0.545454545;0;1;3;1;0;0;0;0;0;0;0;0;0;0.514285714;0;0;0;0;0;4.415880433;1.744493392;0.791778976;1;2.451790634;20215;0.086395482;5.859522582;6.313556133;0;0;0.816939706;0;0.184399206;0.123584781;0.077200317;0.5097…
1328;C(#N)c1ccc(C2CCCC3=CN=CN23)cc1;INA;7.443333333;0.656606667;0.694136667;1.11903;0.03125;3;0;0;0;3;0;46.66666667;10;0;1;0;4;0.882352941;0.133333333;1.133333333;2;0.666666667;0;0;1;0;0;1;0;0;0;0.578947368;31.44524642;59.36617827;0;0;0;1.870828693;2.081632653;0.930083417;0.8;1.24567474;4348;0.097853954;0.950006614;2.798338661;0.002882593;0;0.721316972;2.397895273;0.179290214;0.11547518;0.0742671…
1329;C(=O)(c1c(F)cccc1F)NC(=O)Nc1c(Cl)cc(OC(F)(F)C(F)C(F)(F)F)c(Cl)c1;INA;12.77925;0.753075;0.6920475;1.1888;0.12195122;2;3;0;2;15;10;42.5;5;7.5;0;0;2;0.375;0;1;2;1;0;0;0;0;0;0;0;0;0;0.363636364;0;0;0;0;0;5.244044241;1.613445378;0.792504663;1;2.1640625;10569;0.075870114;7.190877962;5.562078897;0;0;1.311889062;0;0.186228539;0.122203898;0.074812461;0.51501091;0.035612892;0.021839826;2.1658842;4.327…
1341;C(=O)(c1c(S(=O)(=O)NC(=O)Nc2nc(OC)cc(OC)n2)nccc1)N(C)C;INA;8.923043478;0.647067391;0.651680435;1.144726087;0.127659574;6;6;1;1;13;0;32.60869565;13.04347826;13.04347826;0;0;2;0.428571429;0;1;2;1;0;0;0;0;0;0;0;0;0;0.413793103;0;0;0;0;0;4.636809248;1.705583756;0.944968652;0.857142857;1.573979592;7543;0.096730196;5.375549873;5.531513605;0;0;1.205025946;0;0.186301176;0.119323536;0.07765248;0.5811…
1342;C(=O)(c1ccc(Cl)cc1)NN(C(=O)c1ccccc1)C(C)(C)C;INA;7.877142857;0.643835714;0.681688095;1.121338095;0.093023256;2;2;0;1;5;1;42.85714286;4.761904762;4.761904762;0;0;2;0.52173913;0;1;2;1;0;0;0;0;0;0;0;0;0;0.5;0;0;0;0;0;4.183300133;1.735849057;0.953508275;1;1.221172023;3366;0.090925392;2.02696964;5.702540995;0.000122787;0;0.899074811;0;0.190785486;0.123260707;0.080980969;0.612772001;0.045240196;0.…
1347;C(#N)c1ccc(C(c2ccc(C#N)cc2)N2C=NC=N2)cc1;INA;8.646363636;0.7178;0.736748485;1.113245455;0.085714286;5;0;0;0;5;0;51.51515152;15.15151515;0;2;0;3;0.772727273;0;1;3;1;0;0;1;0;0;0;0;0;0;0.708333333;65.32135642;0;0;0;0;2.738612788;2;0.83228659;1;1.239669421;4467;0.096421749;1.483346561;2.917601693;0.000153081;0;0.831689004;2.397895273;0.1853569;0.117450032;0.073717253;0.526678224;0.042336688;0.02…
1352;C1(c2c(Cl)cc(Cl)cc2)(CN2C=NC=N2)CC(Br)CO1;INA;11.78375;0.706875;0.753378125;1.122659375;0.088235294;3;1;0;3;7;3;40.625;9.375;3.125;0;0;3;0.8;0;1;3;1;0;0;2;0;0;0;0;0;0;0.5;111.0828172;0;0;0;0;2.549509757;1.92;1.066533638;0.8;0.965;3310;0.098017769;1.760378086;2.569912604;0.000639964;0;0.626641244;3.044522438;0.173286643;0.111552331;0.068882573;0.678352944;0.065163913;0.038143874;1.941245192;3…
1363;C(#N)C(C)(C)c1cc(C(C)(C)C#N)cc(CN2C=NC=N2)c1;INA;7.156341463;0.629136585;0.66727561;1.131656098;0.095238095;5;0;0;0;5;0;41.46341463;12.19512195;0;2;0;2;0.5;0;1;2;1;0;0;1;0;0;0;0;0;0;0.47826087;64.11644467;0;0;0;0;4.123105626;1.714285714;0.923718407;0.8;1.008264463;3584;0.076624925;1.86243835;3.403367268;0.000210796;0;1.342907855;2.397895273;0.194608651;0.113049323;0.070558945;0.605905732;0.0…
1366;C(#N)C1C(Br)=C(C(F)(F)F)N(COCC)C=1c1ccc(Cl)cc1;INA;11.98911765;0.719052941;0.729952941;1.144620588;0.114285714;2;1;0;2;8;5;44.11764706;5.882352941;2.941176471;1;0;2;0.47826087;0;1;2;1;0;0;1;0;0;0;0;0;0;0.458333333;68.61031746;0;0;0;0;3.674234614;1.693251534;0.963593292;1;1.077504726;4234;0.120429568;5.882727995;5.409102944;0;0;1.495649281;2.397895273;0.166502275;0.104927558;0.06617223;0.6199…
1373;C1(C)(C)C(O)(CN2C=NC=N2)C(Cc2ccc(Cl)cc2)CC1;INA;7.269772727;0.610784091;0.657806818;1.131825;0.086956522;3;1;0;1;5;1;38.63636364;6.818181818;2.272727273;0;0;3;0.727272727;0;1;3;1;0;0;2;0;0;0;0;0;0;0.458333333;122.5031444;0;0;0;0;3.16227766;1.85915493;1.009596991;0.833333333;1.227272727;5955;0.086559569;2.041333262;5.451839552;0.000547847;0;0.649870822;3.044522438;0.1809713;0.110422103;0.0724…
1374;C1(O)(CN2C=NC=N2)C(C(C)C)CCC1Cc1ccc(Cl)cc1;INA;7.104255319;0.604282979;0.653295745;1.132244681;0.102040816;3;1;0;1;5;1;38.29787234;6.382978723;2.127659574;0;0;3;0.695652174;0;1;3;1;0;0;2;0;0;0;0;0;0;0.44;129.5180795;0;0;0;0;3.240370349;1.87755102;1.03898158;0.833333333;1.274102079;6489;0.090337284;1.998509188;5.554246959;0.000459404;0;0.832233554;3.044522438;0.178022933;0.113878322;0.0721325…
1375;C(=O)(O)c1c(Oc2nc(OC)cc(OC)n2)cccc1Oc1nc(OC)cc(OC)n1;HSE;8.783877551;0.663093878;0.652828571;1.134179592;0.176470588;4;8;0;0;12;0;38.7755102;8.163265306;16.32653061;0;0;3;0.580645161;0;1;3;1;0;0;0;0;0;0;0;0;0;0.545454545;0;0;0;0;0;3.674234614;1.841584158;0.784662648;1;1.881373569;17751;0.106936403;2.990442387;4.975049131;0;0;1.042933556;0;0.182583776;0.117285436;0.077343054;0.547759915;0.030…
1385;c1(C2(CN3C=NC=N3)C(c3c(Cl)cccc3)O2)ccc(F)cc1;INA;9.160555556;0.698627778;0.71765;1.124422222;0.102564103;3;1;0;1;6;2;47.22222222;8.333333333;2.777777778;0;0;4;0.869565217;0;1;4;1;1;0;1;0;0;0;0;0;0;0.653846154;66.82396215;0;0;0;0;2.645751311;2.044444444;0.873969209;1;1.134215501;7871;0.102026532;1.94481541;5.26729406;0.000156298;0;0.503073299;4.262679877;0.169434791;0.104846046;0.065166869;0.…
1387;C(=O)(C1C(c2ccccc2)=C(c2ccc(F)cc2)N(CCC(O)CC(O)CC(=O)O)C=1C(C)C)Nc1ccccc1;INA;7.351315789;0.630996053;0.660068421;1.124232895;0.151898734;2;5;0;0;8;1;43.42105263;2.631578947;6.578947368;0;0;4;0.56097561;0;1;4;1;0;0;1;0;0;0;0;0;0;0.522727273;130.2370851;0;0;0;0;4.949747468;1.84962406;0.932272711;1;1.691850089;26360;0.109983559;2.807988079;7.048314571;0;0;1.58727766;2.397895273;0.172774104;0.1…
1392;C1(=NN=N[N]1)C2=CC=CC=C2C3=CC=C(C=C3)C[N]5C4=NC=CC=C4N=C5CCCC;INA;7.708113208;0.662279245;0.693403774;1.124567925;0.122807018;7;0;0;0;7;0;45.28301887;13.20754717;0;0;0;6;0.838709677;0.076923077;1.076923077;4;0.8;0;0;2;0;0;1;0;0;0;0.628571429;145.5785243;133.0566944;0;0;0;2.915475947;2.137931034;0.900681178;0.875;1.737773153;48400;0.112080935;1.128516498;1.826306923;0;0;0.799063921;3.04452243…
1394;C(N)(=O)C(C=C(C(C)N(=O)=O)CC)N=O;HSE;7.687142857;0.591335714;0.594360714;1.157446429;0.222222222;3;4;0;0;7;0;28.57142857;10.71428571;14.28571429;0;0;0;0;0;0;0;0;0;0;0;0;0;0;0;0;0;0;0;0;0;0;0;4.242640687;1.475409836;0.941633313;0.75;0.844444444;382;0.063013354;2.664490741;3.688437264;0.000541007;-0.000459095;1.796791632;0;0.219609979;0.144252127;0.092671662;0.569595214;0.058622108;0.031111927…
1399;C(=O)(C(c1c(COc2c(C)cccc2)cccc1)=NOC)OC;INA;7.461428571;0.633852381;0.658959524;1.120778571;0.162790698;1;4;0;0;5;0;42.85714286;2.380952381;9.523809524;0;0;2;0.52173913;0;1;2;1;0;0;0;0;0;0;0;0;0;0.5;0;0;0;0;0;3.605551275;1.84;0.891497383;0.833333333;1.255198488;4885;0.100085678;2.226674383;4.909122978;0.000129868;0;1.445026937;0;0.192801061;0.124273944;0.084399667;0.582874595;0.044487948;0.0…
1401;C1(=CC=CC(=C1N[S](=O)(=O)C3=N[N+]2=C(C=C(F)N=C2OCC)[N]3)Cl)Cl;HSE;11.60714286;0.730971429;0.735388571;1.140805714;0.135135135;5;3;1;3;12;3;37.14285714;14.28571429;8.571428571;0;1;4;0.6;0.133333333;1.133333333;2;0.666666667;0;0;1;0;0;1;0;0;0;0.444444444;51.39873884;101.1316976;0;0;0;3.605551275;1.796407186;1.017837175;1;1.4656;10746;0.109804174;5.149130409;5.508054375;0;0;1.051397228;2.397895…
1404;C1(=O)C(c2cc(Cl)cc(Cl)c2)=C(OC(=O)C(C)(C)CC)C2(CCCCC2)O1;INA;8.065686275;0.634560784;0.675137255;1.120062745;0.094339623;0;4;0;2;6;2;41.17647059;0;7.843137255;0;0;3;0.592592593;0;1.0625;2;0.666666667;0;0;1;0;0;0;0;0;0;0.206896552;76.73253968;0;0;0;0;4.123105626;1.760869565;1.04570235;1;1.083676269;9187;0.100817423;2.159872292;5.824318862;0;0;1.385450577;2.397895273;0.174106351;0.105668757;0.…
1406;C(C1C(=O)CC(C2CCOCC2)CC1=O)(CC)=NOCC=CCl;INA;7.273829787;0.596376596;0.634434043;1.133240426;0.125;1;4;0;1;6;1;36.17021277;2.127659574;8.510638298;0;0;2;0.52173913;0;1;2;1;0;0;0;0;0;0;0;0;0;0;0;0;0;0;0;3.391164992;1.84;1.084601103;1;1.79584121;4480;0.096265947;2.059192885;5.523405219;0.00024499;0;1.925336673;0;0.186921842;0.124473816;0.080121333;0.619900251;0.068434725;0.040788184;1.56467463…
1416;c1(C2(c3ccccc3)CC(C(=O)OCC)=NO2)ccccc1;INA;7.573333333;0.650774359;0.678471795;1.114053846;0.12195122;1;3;0;0;4;0;46.15384615;2.564102564;7.692307692;0;0;3;0.772727273;0;1;3;1;0;0;1;0;0;0;0;0;0;0.5;60.21349206;0;0;0;0;3.082207001;1.984962406;0.911601165;1;1.173553719;4436;0.110763128;2.086817366;4.962731167;0.000295699;0;1.125299532;2.397895273;0.174087218;0.110705929;0.070140451;0.561803396…
1417;C(=NN(=O)=O)(NCC1CCOC1)NC;INA;7.223214286;0.566571429;0.578332143;1.167764286;0.178571429;4;3;0;0;7;0;25;14.28571429;10.71428571;0;0;1;0.357142857;0;1;1;1;0;0;1;0;0;0;0;0;0;0;44.32698413;0;0;0;0;3.240370349;1.75;0.952372222;1;1.06122449;652;0.062192799;2.732161281;3.078076814;0.002625372;0.000725247;2.237047266;2.397895273;0.213333125;0.146287562;0.103948525;0.573210675;0.062036323;0.0349707…
1427;c1(S(=O)(=O)NC(=O)N2C(=O)N(C)C(OC)=N2)c(OC(F)(F)F)cccc1;INA;10.71189189;0.685010811;0.649108108;1.169316216;0.105263158;4;6;1;1;14;3;32.43243243;10.81081081;16.21621622;0;0;2;0.423076923;0;1;2;1;0;0;1;0;0;0;0;0;0;0.222222222;80.35112943;0;0;0;0;4.582575695;1.642105263;0.895906495;1;1.420118343;5921;0.091439361;6.401862891;5.234663722;0;0;1.176015051;2.397895273;0.177835512;0.115666977;0.0727…
1437;C(#N)C1(c2cc3c(C(CC)NN3C3CCCCC3)cc2)CCC(C(=O)O)CC1;INA;6.467288136;0.591;0.637045763;1.130957627;0.064516129;3;2;0;0;5;0;38.98305085;5.084745763;3.389830508;1;0;5;0.75;0.095238095;1.095238095;3;0.75;0;0;1;0;0;1;0;0;0;0.193548387;63.17585193;111.8793096;0;0;0;3.391164992;1.942196532;1.056412695;0.857142857;1.443877551;21678;0.105981843;2.389857062;4.332930027;0.000122671;0;0.917998281;2.39789…
1438;C(C)(C)(C1CCC(OC)CC1)CC;INA;4.982702703;0.514497297;0.583548649;1.140318919;0.081081081;0;1;0;0;1;0;32.43243243;0;2.702702703;0;0;1;0.461538462;0;1;1;1;0;0;0;0;0;0;0;0;0;0;0;0;0;0;0;3;1.642105263;1.298372081;1;1.159763314;592;0.064668167;0.788049887;1.885756094;0.032012103;-0.000836455;1.507962903;0;0.211452679;0.132042321;0.081517263;0.738344826;0.118434045;0.071523133;1.072733095;3.0269868…
1440;C1(C(=O)c2c(C)c(C3CCON=3)c(S(C)(=O)=O)cc2)=C(O)N(C)N=C1;INA;8.653095238;0.655069048;0.67302619;1.127816667;0.090909091;3;5;1;1;9;0;38.0952381;7.142857143;11.9047619;0;0;3;0.64;0;1;3;1;0;0;2;0;0;0;0;0;0;0.407407407;139.3161672;0;0;0;0;3.605551275;1.754385965;1.043515087;1;1.2864;7228;0.09436437;4.434745134;5.795480915;0;0;0.88572885;3.044522438;0.172610378;0.108246556;0.066175459;0.591714271;…
1444;"
C(F)(F)(F)C1=CC=CC(=C1[S](=O)(=O)NC3=N[N+]2=C(N=CC(=C2[N]3)OC)OC)OCC(F)F";INA;10.50913043;0.684178261;0.651434783;1.175291304;0.145833333;5;5;1;1;16;5;34.7826087;10.86956522;10.86956522;0;1;4;0.46875;0.133333333;1.133333333;2;0.666666667;0;0;1;0;0;1;0;0;0;0.352941176;67.79025038;134.6234248;0;0;0;4.898979486;1.72972973;0.883486302;0.857142857;1.46875;20638;0.110874823;6.391878827;5.87433642;0;0;1…
1446;C1(=O)c2c(ccc(OCC)n2)N=CC1C(=O)NCc1ccccc1;INA;7.887317073;0.656004878;0.675863415;1.122670732;0.11627907;3;3;0;0;6;0;43.90243902;7.317073171;7.317073171;0;0;4;0.666666667;0.125;1.125;2;0.666666667;0;0;0;0;0;0;1;0;0;0.461538462;0;0;107.7587298;0;0;3.16227766;1.945945946;0.891499757;1;1.75;9904;0.09913414;2.300380763;5.55586467;0;0;0.948120313;0;0.186108991;0.120862057;0.076283755;0.551230752;…
1455;C1(=O)C(c2c(C)cc(C)cc2C)=C(OC(=O)CC(C)(C)C)C2(CCCC2)O1;INA;6.500526316;0.592301754;0.63577193;1.123957895;0.084745763;0;4;0;0;4;0;40.35087719;0;7.01754386;0;0;3;0.555555556;0;1.066666667;2;0.666666667;0;0;2;0;0;0;0;0;0;0.206896552;145.9952991;0;0;0;0;4.183300133;1.723404255;1.013137135;0.833333333;1.201646091;8970;0.100605231;2.036563209;5.931024778;0;0;1.40050139;3.044522438;0.160703596;0.1…
1463;C(=O)(c1c(Oc2cc3c(cc2)NON3)nccc1)NCc1ccc(C(C)(C)O)cc1;INA;7.816923077;0.647807692;0.667180769;1.1263;0.109090909;4;4;0;0;8;0;42.30769231;7.692307692;7.692307692;0;0;5;0.7;0.095238095;1.095238095;3;0.75;0;0;1;0;0;1;0;0;0;0.545454545;73.79135143;125.6917034;0;0;0;3.937003937;1.945945946;0.858898443;1;2.066666667;28033;0.086816621;2.153778872;5.728999171;0;0;0.714711452;2.397895273;0.183642304;…
1480;C1(O)C(=O)c2c(O)cc(O)cc2OC=1c1c(O)cc(O)cc1;HSE;9.4453125;0.707425;0.687140625;1.11068125;0.029411765;0;7;0;0;7;0;46.875;0;21.875;0;0;4;0.727272727;0.125;1.125;2;0.666666667;0;0;0;0;0;0;1;0;0;0.5;0;0;87.49189144;0;0;2.236067977;1.783783784;0.765392604;1;1.161157025;8350;0.108059957;2.582199074;5.150114009;0;0;0.713920288;0;0.171738686;0.11077202;0.065550032;0.497241632;0.032383899;0.016588109…
1481;C1(c2c(F)ccc(F)c2)=C(C2CCC3N(C(C(C)C)NN3)C2)OC=N1;INA;7.413617021;0.613510638;0.637580851;1.149659574;0.06;4;1;0;0;7;2;38.29787234;8.510638298;2.127659574;0;0;5;0.8;0.1;1.1;3;0.75;0;0;2;0;0;1;0;0;0;0.392857143;114.1296297;90.77296429;0;0;0;2.738612788;1.948051948;0.932042157;0.833333333;1.344;20431;0.107521048;2.157593747;6.184123452;0.000116442;0;0.794525486;3.044522438;0.169583251;0.106787…
1491;C12C3(O)C(C(=O)OC4CC5(CCC(C)C(CC)O5)OC(CC=C(C)CC(C)C=CC=1)C4)C=C(C)C(O)C3OC2;INA;6.385647059;0.577882353;0.619925882;1.129592941;0.011235955;0;7;0;0;7;0;37.64705882;0;8.235294118;0;0;13;0.769230769;0.333333333;1.3;1;0.2;0;0;1;0;0;1;0;0;0;0;54.39191595;99.45539249;0;0;0;3.605551275;1.857142857;1.035524623;0.625;1.225509533;149530;0.107016258;2.92777007;6.862729303;0;0;0.739846723;2.397895273;…
1500;C(#N)C1=CC=CC(=C1C2=CC(=CC=C2F)C3=C[N]C4=NC(=CN=[N+]34)C(C)(C)O)F;INA;8.895681818;0.698845455;0.702872727;1.133443182;0.063829787;5;1;0;0;8;2;47.72727273;11.36363636;2.272727273;1;1;5;0.724137931;0.095238095;1.095238095;3;0.75;0;0;1;0;0;1;0;0;0;0.5625;60.31219541;112.0481198;0;0;0;3.464101615;1.860962567;0.824569136;0.857142857;1.66706302;29346;0.10587773;2.428134823;6.537088821;0;0;0.903863…
1505;C(F)(F)(F)c1c(Cl)c(C(=O)NC(c2ccccc2)C2C3CCN(CC3)C2)c(Cl)cc1;INA;8.967647059;0.664394118;0.688843137;1.139127451;0.074074074;2;1;0;2;8;5;43.1372549;3.921568627;1.960784314;0;0;5;0.666666667;0.3;1.2;3;0.75;0;0;0;0;0;0;0;0;0;0.363636364;0;0;0;0;0;4.123105626;1.865284974;0.967616053;0.833333333;1.18;14480;0.101891243;5.925262997;6.137165533;0;0;0.791511659;0;0.171583809;0.112694083;0.068138862;0…
